# Supplementary material for: Protein translation rate determines neocortical neuron fate
Source: Nat Commun. 2024 Jun 7;15:4879. doi: 10.1038/s41467-024-49198-w (PMC11161512; doi:10.1038/s41467-024-49198-w)
Supplement: Supplementary file 4 — Supplementary Data S1 [file 41467_2024_49198_MOESM4_ESM.xlsx]

## Sheet: Tabelle1
Supplementary Data S1. Numerical values, sample size and statistics for experiments in this paper.
All applied statistical analyses were two-sided.
Fig.1. Neuronal Satb2 expression requires a critical window of protein translation in precursor cells.
Fig. 1b. Quantification of the cell identity markers in DIV5 neurons derived from E12 or E14 cortex.
On graph: Median with interquartile range (IQR)
	Satb2			CTIP2
	Mean	SD	n fields of view	Mean	SD	n fields of view
E12.5 + DMSO	14.45	13.95	10	72.52	13.25	10
E12.5 + CHX	0	0	7	73.59	26.88	11
E14.5 + DMSO	52.97	18.59	10	51.24	17.82	10
E14.5 + CHX	22.81	15.22	8	53.33	18.11	10
Statistics: one-way ANOVA with Bonferroni’s multiple comparisons test (for Satb2), Kruskal-Wallis test with Dunn's multiple comparisons test.
Bonferroni's multiple comparisons test (Satb2)	Mean Diff,	95,00% CI of diff,	Below threshold?	Summary	Adjusted P Value
E12 DMSO vs. E12 CHX	14.45	-5,633 to 34,54	No	ns	0.3074
E12 DMSO vs. E14 DMSO	-38.51	-56,74 to -20,29	Yes	****	<0,0001
E12 DMSO vs. E14 CHX	-8.358	-27,69 to 10,98	No	ns	>0,9999
E12 CHX vs. E14 DMSO	-52.97	-73,06 to -32,88	Yes	****	<0,0001
E12 CHX vs. E14 CHX	-22.81	-43,91 to -1,716	Yes	*	0.0281
E14 DMSO vs. E14 CHX	30.16	10,82 to 49,49	Yes	***	0.0007
Dunn's multiple comparisons test (CTIP2)	Mean rank diff,	Significant?	Summary	Adjusted P Value
E12 DMSO vs. E12 CHX	0.3318	No	ns	>0,9999
E12 DMSO vs. E14 DMSO	12.15	No	ns	0.1376
E12 DMSO vs. E14 CHX	12.7	No	ns	0.1046
E12 CHX vs. E14 DMSO	11.82	No	ns	0.1413
E12 CHX vs. E14 CHX	12.37	No	ns	0.1068
E14 DMSO vs. E14 CHX	0.55	No	ns	>0,9999
Fig. S1. Related to Fig. 1. Transient translation inhibition alters the cell cycle dynamics of precursor cells and disrupts neuritogenesis in cortical neurons.
Fig. S1b. Quantification of the cell identity markers in DIV1 neurons derived from E12 or E14 cortex.
On graph: Mean with SD
	Mean Satb2	SD Satb2	n fields of view	p-value
E12 + DIV1	1.38889	4.16667	9	<0,0001
E14 + DIV1	47.329	13.0589	9
	Mean CTIP2	SD CTIP2	n fields of view	p-value
E12 + DIV1	7.75253	7.40437	6	ns
E14 + DIV1	3.20467	4.36472	6
Statistics: D’Agostino and Pearson normality test, Mann-Whitney test
Fig. S1c. Quantification of the cell identity markers in DIV1 neurons derived from E12 or E14 cortex.
On graph: Mean with SD
	Mean Ki67	SD Ki67	n fields of view	p-value
E12 + DIV1	8.95861	4.3067	3	ns
E14 + DIV1	4.38218	3.80883	3
	Mean Pax6	SD Pax6	n fields of view	p-value
E12 + DIV1	8.5	8.58778	5	ns
E14 + DIV1	3.09524	4.25918	5
Statistics: D’Agostino and Pearson normality test, unpaired t-test, , Mann-Whitney test
Fig. S1e. Quantification of the cell identity markers in DIV5 neurons derived from E12 or E14 cortex.
On graph: Mean with SD
	Mean Tbr1	SD Tbr1	n fields of view	p-value
E12 + DIV5	55.8333	18.9297	4	ns
E14 + DIV5	41.8452	5.98681	4
	Mean FoxP2	SD FoxP2	n fields of view	p-value
E12 + DIV5	68.2353	10.4567	3	0,0185 (*)
E14 + DIV5	44.5712	2.16401	3
	Mean Satb2	SD Satb2	n fields of view	p-value
E12 + DIV5	33.4722	17.5704	4	0,0132 (*)
E14 + DIV5	66.3899	7.04255	4
Statistics: D’Agostino and Pearson normality test, unpaired t-test
Fig. S1g. Quantification of cellular fates in DIV1 neurons derived from E12 or E14 cortex after treatment with CHX/DMSO.
On graph: Mean with SD
	pHH3			Ki67
	Mean	SD	n fields of view	Mean	SD	n fields of view
E12.5 + DMSO	0	0	4	18.5239	7.07878	5
E12.5 + CHX	0	0	4	76.2755	25.52	7
E14.5 + DMSO	3.30049	4.88555	4	5.76498	4.54582	5
E14.5 + CHX	4.16667	5.31904	4	25.3131	9.80606	8
Statistics: D’Agostino and Pearson normality test , unpaired t-test (Welch's correction)
pHH3	p-value
E12+DMSO vs. E12+CHX	ns
E14+DMSO vs. E14+CHX	ns
Ki67	p-value
E12+DMSO vs. E12+CHX	0,0007 (***)
E14+DMSO vs. E14+CHX	0,0006 (***)
Fig. S1k. Quantification of cellular fates in DIV1 neurons derived from E12 or E14 cortex after treatment with CHX/DMSO.
On graph: Mean with SD
	Brn2			Tbr1			NeuN
	Mean	SD	n fields of view	Mean	SD	n fields of view	Mean	SD	n fields of view
E12.5 + DMSO	9.42795	11.1521	7	70.0462	11.0043	6	100	0	4
E12.5 + CHX	4.7619	12.5988	7	67.8571	47.2456	7	95	10	4
E14.5 + DMSO	13.6159	13.3954	7	30.0338	14.7979	6	100	0	4
E14.5 + CHX	16.875	17.1	8	36.1111	37.1434	6	100	0	4
Statistics: D’Agostino and Pearson normality test, Kruskal-Wallis test with Dunn's post hoc test
Brn2	p-value
E12+DMSO vs. E12+CHX	ns
E14+DMSO vs. E14+CHX	ns
Tbr1	p-value
E12+DMSO vs. E12+CHX	ns
E14+DMSO vs. E14+CHX	ns
NeuN	p-value
E12+DMSO vs. E12+CHX	ns
E14+DMSO vs. E14+CHX	ns
Fig. S1m. Quantification of neuronal polarity.
On graph: % cells with 0, 1, multiple axons
	% 0 axons	% 1 axon	% multiple axons	n cells	P-value
DMSO	0	0.875	0.125	10	P<0,0001 (***)
CHX 10 µg/ml	0.928571	0.0714286	0	42
CHX 20 µg/ml	1	0	0	28
Statistics: Chi-square test, Fisher's test between groups
Fig. S1n. Quantification of dendritic complexity in DMSO- and CHX-treated DIV5 neurons.
On graph: Mean with SD
	Mean	SD	n cells	p-value
DMSO	287.8	95.84	8	N/A
CHX 10μg/mL	172.9	71.81	14	**
CHX 20μg/mL	124.5	38.37	13	***
Statistics: D'Agostino and Pearson, one-way ANOVA with Bonferroni post-hoc test
Bonferroni's multiple comparisons test	Mean Diff,	95,00% CI of diff,	Below threshold?	Summary	Adjusted P Value
DMSO vs. CHX 10μg/mL	114.9	38,49 to 191,3	Yes	**	0.0018
DMSO vs. CHX 20μg/mL	163.2	85,74 to 240,7	Yes	****	<0,0001
CHX 10μg/mL vs. CHX 20μg/mL	48.32	-18,08 to 114,7	No	ns	0.2259
Fig. S1q. Quantification of KDEL signal polarity.
On graph: % cells with somatic or polarized localisation of ER
	% somatic	% polarized	n cells	P-value
DMSO	0.1	0.9	10	P<0,0001 (***)
CHX	0.41	0.59	10
Statistics: two-sided Fisher's exact test
Fig. 2. Progenitors of later-born neurons display translation rate upregulation.
Fig. 2b. Quantification of HPG incorporation in the cell bodies of primary neurons.
On graph: Median with interquartile range (IQR)
	Median	Range	n cells
E12 DIV1 + Ki67	255.6	627.4	64
E12 DIV5	188.3	548.1	145
E14 DIV1 + Ki67	567.5	1130	50
E14 DIV5	42.48	150.8	136
Statistics: D'Agostino and Pearson, Kruskal-Wallis test with Dunn's multiple comparisons test
Dunn's multiple comparisons test	Mean rank diff,	Significant?	Summary	Adjusted P Value
E12DIV5 vs. E14DIV5	142.1	Yes	****	<0,0001
E12DIV5 vs. E12DIV1+Ki67	-46.27	Yes	*	0.0415
E12DIV5 vs. E14DIV1+Ki67	-125.2	Yes	****	<0,0001
E14DIV5 vs. E12DIV1+Ki67	-188.4	Yes	****	<0,0001
E14DIV5 vs. E14DIV1+Ki67	-267.3	Yes	****	<0,0001
E12DIV1+Ki67 vs. E14DIV1+Ki67	-78.94	Yes	**	0.0015
Fig. S2. Related to Fig. 2 and Fig 3. Combinatorial expression of marker proteins defines early- and later-born cortical neurons.
Fig. S2b. Quantification of neuronal fates in DIV5 neurons.
On graph: % cells positive or negative for identity marker
	% Satb2 pos	% Satb2 neg	n cells	P-value
E12	86	14	153	P<0,0001 (***)
E14	56	44	160
	% CTIP2 pos	% CTIP2 neg	n cells	P-value
E12	91	9	77	P<0,0001 (***)
E14	4	96	101
	% NeuN pos	% NeuN neg	n cells
E14	89	11	70
Statistics: two-sided Fisher's exact test
Fig. S2d. Quantification of cycling Venus-positive ventricular progenitors positive for Pax6.
On graph: % cells positive or negative for identity marker
	% Venus+ Pax6+	% Venus+ Pax6-	n cells, N brains	P-value
E12.5	100	0	26, 2	ns
E14.5	100	0	47, 3
Statistics: two-sided Fisher's exact test
Fig. 3d. Quantification of puromycin incorporation in E12.5 and E14.5 primary cortical cultures.
On graph: Average relative puromycin incorporation and S.D.
	Average	S.D.	n cultures
E12.5	1	0.247	3
E12.5+CHX	0.093	0.013	3
E14.5	0.574	0.156	3
E14.5+CHX	0.081	0.032	3
Statistics: D'Agostino and Pearson, Kruskal-Wallis test with Dunn's multiple comparisons test
Fig. 4. Subtypes of cortical neurons display different protein synthesis rates.
Fig. 4c. Quantification of ANL incorporation in the cell bodies of neurons from different layers.
On graph: Median with interquartile range (IQR)
	Median	Range	n cells
Satb2+ L2/3	121110	369356	883
Satb2+ DL	140572	262322	302
CTIP2+ L5	161742	468428	832
CTIP2+ L6	106764	379293	349
Statistics: D'Agostino and Pearson, one-way ANOVA with Tukey multiple comparisons
	p-value
Satb2+ L2/3 vs. Satb2+ DL	<0,0001 (***)
Satb2+ L2/3 vs. CTIP2+ L5	<0,0001 (***)
Satb2+ L2/3 vs. CTIP2+ L6	0,0914 (ns)
Satb2+ DL vs. CTIP2+ L5	<0,0001 (***)
Satb2+ DL vs. CTIP2+ L6	<0,0001 (***)
CTIP2+ L5 vs. CTIP2+ L6	<0,0001 (***)
Fig.4h. Quantification of HPG incorporation in the cell bodies of primary neurons.
On graph: Median with interquartile range (IQR)
	Median	Range	n cells
E12 DIV1 + 60	2.409	1.785	112
E14 DIV1 + 60	2.242	1.913	202
E12 DIV1 + 120	2.77	1.128	31
E14 DIV1 + 120	2.577	1.505	55
E12 DIV1 + 240	3.026	1.986	34
E14 DIV1 + 240	2.751	1.778	64
E12 DIV5 + 60	1.71	0.9033	45
E14 DIV5 + 60	1.681	1.146	59
E12 DIV5 + 120	2.338	1.173	30
E14 DIV5 + 120	2.278	1.006	38
E12 DIV5 + 240	2.764	1.06	43
E14 DIV5 + 240	2.623	1.265	41
Statistics: unpaired t-tests with Welch correction, separate normality tests and Mann-Whitney tests
DIV1	P value	Mean of e12+DIV1	Mean of e14+DIV1	Difference	SE of difference	t ratio	df	q value
240 min	9e-06	998.3	618	380.4	78.55	4.842	61.73	2.7e-05
60 min	0.000388	282.7	187.9	94.72	25.96	3.649	122.7	0.000588
120 min	0.000783	638.2	417.8	220.4	61.91	3.56	53.99	0.000791
DIV1 60 min
Mann Whitney test
P value	<0,0001
DIV1 120 min
Mann Whitney test
P value	<0,0001
DIV1 240 min
Mann Whitney test
P value	0.002
DIV5 60 min
Mann Whitney test
P value	0.4888
DIV5 120 min
Mann Whitney test
P value	0.1441
DIV5 240 min
Mann Whitney test
P value	0.0009
Fig. 5. Small molecule screening reveals Ire1α activity pivotal for Satb2 expression in cortical neurons.
Fig. 5e. Quantification of the proportion of Satb2-positive neurons.
On graph: Average with SD
	DMSO		Untreated		APY69
	Average	SD	Average	SD	Average	SD
0.2μM	1	0.00905275	0.988062	0.00338337	0.545258	0.0354356
1μM	1.02606	0.0402333	1	0.0214094	0.0765549	0.00621673
Statistics: one-way ANOVA with Bonferroni post-hoc test.
	p-value
0.2μM DMSO vs. 0.2μM APY69	***
0.2μM Untreated vs. 0.2μM APY69	***
1μM DMSO vs. 1μM APY69	***
1μM Untreated vs. 1μM APY69	***
Fig. 5l. Quantification of the protein level.
On graph: Mean with SD
	Mean	SD	n brains	p-value
CTR	1	0.2596	12	0,0082 (**)
cKO	0.7056	0.2111	10
Statistics: D'Agostino and Pearson, Mann-Whitney test
Fig. 5m. Quantification of the protein level.
On graph: Mean with SD
	Mean	SD	n brains	p-value
CTR	1	0.449	7	0,0006 (***)
cKO	0.1176	0.05871	7
Statistics: D'Agostino and Pearson, unpaired t-test with Welch's correction
Fig. 5o. Quantification of neuronal cell identity after IUE described in Fig. 5n.
On graph: Median with interquartile range (IQR)
	Median	IQR	n brains
Satb2 EGFP	83.87	17.76	3
Satb2 EGFPiCre	58.94	31.13	4
CTIP2 EGFP	22.58	35.28	5
CTIP2 EGFPiCre	38.46	36.96	9
Statistics: D'Agostino-Pearson normality test and unpaired t-test
	p-value
Satb2 EGFP vs. Satb2 EGFPiCre	0,0185 (*)
CTIP2 EGFP vs. CTIP2 EGFPiCre	0,0372 (*)
Fig. 5q. Quantification of neuronal cell identity after IUE described in Fig. 5p.
On graph: Median with interquartile range (IQR)
	Median	IQR	n brains
Satb2 EGFP	60.47	21.95	3
Satb2 EGFP+IRE1α	86.25	28.72	4
CTIP2 EGFP	40.61	18.96	4
CTIP2 EGFP+IRE1α	0.9731	2.222	4
Statistics: D'Agostino-Pearson normality test and unpaired t-test
	p-value
Satb2 EGFP vs. Satb2 EGFPiCRe	0,0313 (*)
CTIP2 EGFP vs. CTIP2 EGFPiCre	<0,0001 (***)
Fig. S3. Related to Fig. 5. Ire1α-driven acquisition of the Satb2 identity, but not of bipolar morphology, is embedded in neuronal progenitors.
Fig. S3b. Quantification of the protein level.
On graph: Mean with SD
	Mean	SD	N biological replicates
Ire1α+Ire1α-Δ EGFP	1	0.3215	4
Ire1α+Ire1α-Δ Cre	0.2691	0.02414	4
Ire1α EGFP	1	0.3189	4
Ire1α Cre	0.0569	0.01047	4
Ire1α-Δ EGFP	1	0.3804	4
Ire1α-Δ Cre	0.1974	0.02107	4
Statistics: Kolmogorov-Smirnov normality test and unpaired t-test
	p-value
Ire1α+Ire1α-Δ EGFP	p=0,0040 (**)
Ire1α+Ire1α-Δ Cre
Ire1α EGFP	p=0,0010 (**)
Ire1α Cre
Ire1α-Δ EGFP	p=0,0056 (**)
Ire1α-Δ Cre
Fig. S3d. Quantification of Satb2- and CTIP2-double positive neurons after IUE described in Fig. 5n.
On graph: Median with interquartile range (IQR)
	Median	Range	n brains	p-value
EGFP	8.108	9.677	3	ns
EGFPiCre	0.6203	1.266	4
Statistics: D’Agostino-Pearson normality test and Mann-Whitney test
Fig. S3e. Laminar positioning of EGFP-positive neurons expressing Satb2 in the cortex after IUE described in Fig. 5n.
On graph: Median with interquartile range (IQR)
	Median	IQR	n brains
EGFP Bin 1	30.3	24.13	3
EGFP Bin 2	51.52	8.392	3
EGFP Bin 3	18.18	6.643	3
EGFP Bin 4	0	9.091	3
EGFP Bin 5	0	0	3
EGFPiCre Bin 1	43.44	37.96	3
EGFPiCre Bin 2	40.74	29.46	3
EGFPiCre Bin 3	9.375	5.798	3
EGFPiCre Bin 4	2.459	7.407	3
EGFPiCre Bin 5	0	0	3
Statistics: two-way ANOVA with Šidák correction
	p-value
EGFP Bin 1 vs. EGFPiCre Bin 1	ns
EGFP Bin 2 vs. EGFPiCre Bin 2	ns
EGFP Bin 3 vs. EGFPiCre Bin 3	ns
EGFP Bin 4 vs. EGFPiCre Bin 4	ns
EGFP Bin 5 vs. EGFPiCre Bin 5	ns
Fig. S3f. Laminar positioning of EGFP-positive neurons expressing CTIP2 in the cortex after IUE described in Fig. 5n.
On graph: Median with interquartile range (IQR)
	Median	IQR	n brains
EGFP Bin 1	35.71	50	3
EGFP Bin 2	64.29	50	3
EGFP Bin 3	0	0	3
EGFP Bin 4	0	0	3
EGFP Bin 5	0	0	3
EGFPiCre Bin 1	23.53	15.48	3
EGFPiCre Bin 2	74.71	17.65	3
EGFPiCre Bin 3	1.961	5.882	3
EGFPiCre Bin 4	0	0	3
EGFPiCre Bin 5	0	0	3
Statistics: two-way ANOVA with Šidák correction
	p-value
EGFP Bin 1 vs. EGFPiCre Bin 1	ns
EGFP Bin 2 vs. EGFPiCre Bin 2	ns
EGFP Bin 3 vs. EGFPiCre Bin 3	ns
EGFP Bin 4 vs. EGFPiCre Bin 4	ns
EGFP Bin 5 vs. EGFPiCre Bin 5	ns
Fig. S3h. Neuronal fate quantification after IUE in E12.5 wild-type cortex using control siRNA or siRNA targeting endogenous Ire1α.
On graph: Median with interquartile range (IQR)
	Median	IQR	n brains
Satb2 non-targeting pool	66.67	27.44	3
Satb2 Ire1α siRNA pool	44.81	23.49	4
CTIP2 non-targeting pool	21.2	14.91	3
CTIP2 Ire1α siRNA pool	45.02	17.97	4
Statistics: D’Agostino-Pearson normality test and Mann-Whitney test
	p-value
Satb2 non-targeting pool vs. Satb2 Ire1α siRNA pool	0.1143
CTIP2 non-targeting pool vs. CTIP2 Ire1α siRNA pool	0.0571
Fig. S3i. Quantification of neuronal fates.
On graph: Median with interquartile range (IQR)
	Median	IQR	n brains
Cux1 EGFP	53.54	33.79	5
Cux1 EGFPiCre	31.17	18.27	5
Sox5 EGFP	75.13	17.95	4
Sox5 EGFPiCre	90.7	13.69	3
Tbr1 EGFP	36.5	21.23	5
Tbr1 EGFPiCre	42.08	20.53	3
Statistics: D’Agostino-Pearson normality test, unpaired t-test (Welch's correction)
	p-value
Cux1 EGFP vs. Cux1 EGFPiCre	p=0,0461 (*)
Sox5 EGFP vs. Sox5 EGFPiCre	p=0,0577
Tbr1 EGFP vs. Tbr1 EGFPiCre	p=0,5477
Fig. S3l. Quantification of neuronal fates after IUE described in Fig. S3k.
On graph: Median with interquartile range (IQR)
	Median	IQR	n brains
Satb2 Control	62.5	21.76	4
Satb2 S724F	60.78	15.08	6
Satb2 Xbp1S	54.18	16.34	5
CTIP2 Control	50.21	27.12	4
CTIP2 S724F	50.77	24.92	6
CTIP2 Xbp1S	42.11	17.12	5
Statistics: two-way ANOVA with Šidák correction
	p-value
Satb2 Control vs. Satb2 S724F	ns
Satb2 Control vs. Satb2 Xbp1S	ns
Satb2 S724F vs. Satb2 Xbp1S	ns
CTIP2 Control vs. CTIP2 S724F	ns
CTIP2 Control vs. CTIP2 Xbp1S	ns
CTIP2 S724F vs. CTIP2 Xbp1S	ns
Fig. S3n. Quantification of the proportion of bipolar neurons expressing Satb2 or CTIP2 after IUE described in Fig. 5n.
On graph: Median with interquartile range (IQR)
	Median	IQR	n brains
Satb2 EGFP	84.62	12.12	3
Satb2 EGFPiCre	40.29	40.15	4
CTIP2 EGFP	83.33	14.29	3
CTIP2 EGFPiCre	28.59	53.06	4
Statistics: D’Agostino-Pearson normality test and unpaired t-test
	p-value
Satb2 EGFP vs. Satb2 EGFPiCre	p=0,0258 (*)
CTIP2 EGFP vs. CTIP2 EGFPiCre	p=0,0354 (*)
Fig. S3o. Laminar positioning of EGFP-positive neurons after IUE described in Fig. 5n with 2 principal neurites emanating from the soma.
On graph: Median with interquartile range (IQR)
	Median	IQR	n brains
EGFP Bin 1	37.5	11.86	3
EGFP Bin 2	43.75	10	3
EGFP Bin 3	16	15.18	3
EGFP Bin 4	0	14.29	3
EGFP Bin 5	0	0	3
EGFPiCre Bin 1	38.95	15.38	3
EGFPiCre Bin 2	46.15	18.7	3
EGFPiCre Bin 3	7.692	9.069	3
EGFPiCre Bin 4	3.158	7.692	3
EGFPiCre Bin 5	0	2.105	3
Statistics: two-way ANOVA with Šidák correction
	p-value
EGFP Bin 1 vs. EGFPiCre Bin 1	ns
EGFP Bin 2 vs. EGFPiCre Bin 2	ns
EGFP Bin 3 vs. EGFPiCre Bin 3	ns
EGFP Bin 4 vs. EGFPiCre Bin 4	ns
EGFP Bin 5 vs. EGFPiCre Bin 5	ns
Fig. S3p. Laminar positioning of EGFP-positive neurons after IUE described in Fig. 5n with 3-5 principal neurites emanating from the soma.
On graph: Median with interquartile range (IQR)
	Median	IQR	n brains
EGFP Bin 1	0	33.33	3
EGFP Bin 2	80	33.33	3
EGFP Bin 3	0	20	3
EGFP Bin 4	0	0	3
EGFP Bin 5	0	0	3
EGFPiCre Bin 1	28.28	36.84	3
EGFPiCre Bin 2	66.67	37.29	3
EGFPiCre Bin 3	5.051	4.452	3
EGFPiCre Bin 4	0	4	3
EGFPiCre Bin 5	0	0	3
Statistics: two-way ANOVA with Šidák correction
	p-value
EGFP Bin 1 vs. EGFPiCre Bin 1	ns
EGFP Bin 2 vs. EGFPiCre Bin 2	ns
EGFP Bin 3 vs. EGFPiCre Bin 3	ns
EGFP Bin 4 vs. EGFPiCre Bin 4	ns
EGFP Bin 5 vs. EGFPiCre Bin 5	ns
Fig. S3q. Laminar positioning of EGFP-positive neurons after IUE described in Fig. 5n with more than 5 principal neurites emanating from the soma.
On graph: Median with interquartile range (IQR)
	Median	IQR	n brains
EGFP Bin 1	0	0	3
EGFP Bin 2	50	100	3
EGFP Bin 3	0	50	3
EGFP Bin 4	0	0	3
EGFP Bin 5	0	0	3
EGFPiCre Bin 1	6.667	80	3
EGFPiCre Bin 2	70	53.33	3
EGFPiCre Bin 3	10	13.33	3
EGFPiCre Bin 4	6.667	20	3
EGFPiCre Bin 5	0	0	3
Statistics: two-way ANOVA with Šidák correction
	p-value
EGFP Bin 1 vs. EGFPiCre Bin 1	ns
EGFP Bin 2 vs. EGFPiCre Bin 2	ns
EGFP Bin 3 vs. EGFPiCre Bin 3	ns
EGFP Bin 4 vs. EGFPiCre Bin 4	ns
EGFP Bin 5 vs. EGFPiCre Bin 5	ns
Fig. S3s. Quantification of neuronal cell identity.
On graph: Median with interquartile range (IQR)
	Median	IQR	n brains
Satb2 NeuroD1-EGFP	62.43	4.59	3
Satb2 NeuroD1-Cre	56.41	36.87	5
CTIP2 NeuroD1-EGFP	35.9	4.122	3
CTIP2 NeuroD1-Cre	37.27	33.85	5
Statistics: D’Agostino-Pearson normality test and Mann-Whitney test
	p-value
Satb2 NeuroD1-EGFP vs. Satb2 NeuroD1-Cre	ns
CTIP2 NeuroD1-EGFP vs. CTIP2 NeuroD1-Cre	ns
Fig. S3t. Average proportion of bipolar neurons.
On graph: Median with interquartile range (IQR)
	Median	IQR	n brains
EGFP	89	3.357	3
Cre	60.34	19.46	5
Statistics: D’Agostino-Pearson normality test and unpaired t-test
	p-value
EGFP vs. Cre	0,0006 (***)
Fig. S3v. Quantification of neuronal cell identity.
On graph: Median with interquartile range (IQR)
	Median	IQR	n brains
Satb2 NeuroD1-EGFP	82.05	21.31	5
Satb2 NeuroD1-Cre	96.74	10.11	7
CTIP2 NeuroD1-EGFP	0.4255	2.564	5
CTIP2 NeuroD1-Cre	0	0.2786	2
Statistics: D’Agostino-Pearson normality test and Mann-Whitney test
	p-value
Satb2 NeuroD1-EGFP vs. Satb2 NeuroD1-Cre	ns
CTIP2 NeuroD1-EGFP vs. CTIP2 NeuroD1-Cre	ns
Fig. S3w. Average proportion of bipolar neurons.
On graph: Median with interquartile range (IQR)
	Median	IQR	n brains
EGFP	90.91	14.18	3
Cre	43.48	9.354	5
Statistics: D’Agostino-Pearson normality test and unpaired t-test
	p-value
EGFP vs. Cre	<0,0001 (***)
Fig. S4. Related to Fig. 5. Ire1α is indispensable for bipolar morphology, axon specification and proper laminar positioning of later-born upper layer neurons.
Fig. S4b. Laminar distribution of cortical neurons in E18.5 Ire1αf/f brains after IUE described in Fig. S4a.
On graph: Median with interquartile range (IQR)
	Median	IQR	n cells	n brains	p-value
EGFP	82.1	18.22	445	4	<0.0001 (***)
Cre	76.34	32.48	709	4
Statistics: D'Agostino-Pearson normality test, Mann-Whitney
Fig. S4d. Average proportion of bipolar neurons from Fig. S4a.
On graph: Average with SD
	Average	SD	n	p-value
EGFP	93.4	0.588	5	<0.0001 (***)
Cre	46.53	3.967	7
Statistics: D'Agostino-Pearson normality test, unpaired t-test
Fig. S4e. Quantification of neuronal identities in experiment in Fig. S4a.
On graph: Average with SD
	Average Satb2	SD Satb2	n brains	p-value
EGFP	96.91	2.43	4	ns
Cre	94.68	4.56	4
	Average CTIP2	SD CTIP2	n brains	p-value
EGFP	1.89	3.21	4	ns
Cre	1.23	0.92	4
Statistics: D'Agostino-Pearson normality test, Mann-Whitney
Fig. S4h. The number of axons projected from a single neuron.
On graph: % cells with 0, 1, multiple axons
	% 0 axons	% 1 axon	% multiple axons	n cells	P-value
EGFP	4	92	4	37	<0.0001 (***)
Cre	37.5	32.5	30	32
Statistics: Chi-square test
Fig. S4i. Average axon length.
On graph: Average with SD
	Average	SD	n cells	p-value
EGFP	350.4	206.6	38	<0.0001 (***)
Cre	106.9	79.58	43
Statistics: D'Agostino-Pearson normality test, Mann-Whitney
Fig. S4j. Average axon branch density per micrometer.
On graph: Average with SD
	Average	SD	n cells	p-value
EGFP	0.06597	0.03733	38	0,0315 (*)
Cre	0.09409	0.07091	43
Statistics: D'Agostino-Pearson normality test, unpaired t-test
Fig. S4l. Average sum of crossing dendrites.
On graph: Average with SD
	Average	SD	n cells	p-value
EGFP	210.2	68.55	48	N/A
Cre One	243.8	92.88	14	ns
Cre No	427.1	184.5	15	<0,0001 (***)
Cre Multiple	207.5	53.46	11	ns
Statistics: Kruskal-Wallis test with Dunn's multiple comparisons test
Fig. S4n. Quantification of EGFP-Sec61β localization in experiment in Fig. S4m.
On graph: % cells with somatic or polarized localisation of ER
	% somatic	% polarized	n cells	P-value
DMSO	0.2	0.8	10	<0.0001 (***)
CHX	0.8	0.2	10
Statistics: two-sided Fisher's exact test
Fig. S5. Related to Fig. 5. Loss of Ire1α disrupts axon initial segment and current responses.
Fig. S5a. Quantification of the subcellular distribution of Tau-1.
On graph: % of cells
	Neurite (%)	Soma (%)	n cells	P-value
EGFP	91	9	46	<0.0001 (***)
Cre	56	44	36
Statistics: two-sided Fisher's exact test
Fig. S5b. Quantification of the subcellular distribution of Ankyrin G.
On graph: % of cells
	Neurite (%)	Soma (%)	n cells	P-value
EGFP	84	16	19	<0.0001 (***)
Cre	59	41	18
Statistics: two-sided Fisher's exact test
Fig. S5c. Quantification of the subcellular distribution of pan-Na.
On graph: % of cells
	Neurite (%)	Soma (%)	n cells	P-value
EGFP	92	8	19	<0.0001 (***)
Cre	68	32	18
Statistics: two-sided Fisher's exact test
Fig. S5f. Average input resistance.
On graph: Mean with SD
	Mean	SD	n cells	p-value
EGFP	122.3	16.78	34	ns
Cre	119.7	15.43	33
Statistics: D'Agostino and Pearson, Mann-Whitney
Fig. S5g. Average holding potential.
On graph: Mean with SD
	Mean	SD	n cells	p-value
EGFP	54.87	6.419	34	ns
Cre	54.08	7.117	33
Statistics: D'Agostino and Pearson, Mann-Whitney
Fig. S6. Related to Fig. 5. Loss of Ire1α disrupts microtubule stability and Golgi apparatus polarity.
Fig. S6a. Laminar positioning of EGFP-positive neurons after IUE described in Fig. S4a.
On graph: Median with interquartile range (IQR)
	Median	IQR	n brains
EGFP Bin 1	68.63	30.93	4
EGFP Bin 2	13.07	22.15	4
EGFP Bin 3	5.219	7.111	4
EGFP Bin 4	6.72	10.6	4
EGFP Bin 5	5.731	5.024	4
EGFPiCre Bin 1	40.38	2.65	5
EGFPiCre Bin 2	32.73	30.59	5
EGFPiCre Bin 3	6.383	7.374	5
EGFPiCre Bin 4	4.965	14.74	5
EGFPiCre Bin 5	14.89	20.08	5
Statistics: two-way ANOVA with Šidák correction
Šídák's multiple comparisons test
EGFP - EGFPiCre	Predicted (LS) mean diff,	95,00% CI of diff,	Below threshold?	Summary	Adjusted P Value
5	-9.036	-22,30 to 4,223	No	ns	0.3142
4	1.961	-11,30 to 15,22	No	ns	0.9972
3	-2.92	-16,18 to 10,34	No	ns	0.9823
2	-15.1	-28,36 to -1,841	Yes	*	0.0193
1	25.1	11,84 to 38,36	Yes	****	<0,0001
Fig. S6b. Laminar positioning of EGFP-positive neurons projecting 2 principle neurites emanating from the soma after IUE described in Fig. S4a.
On graph: Median with interquartile range (IQR)
	Median	IQR	n brains
EGFP Bin 1	68.73	29.99	4
EGFP Bin 2	12.9	22.1	4
EGFP Bin 3	5.492	6.757	4
EGFP Bin 4	5.989	9.651	4
EGFP Bin 5	6.112	5.279	4
EGFPiCre Bin 1	49.28	26.18	5
EGFPiCre Bin 2	27.27	35.62	5
EGFPiCre Bin 3	5.063	10.14	5
EGFPiCre Bin 4	2.273	20.29	5
EGFPiCre Bin 5	10.14	31.22	5
Statistics: two-way ANOVA with Šidák correction
Šídák's multiple comparisons test
EGFP - EGFPiCre	Predicted (LS) mean diff,	95,00% CI of diff,	Below threshold?	Summary	Adjusted P Value
5	-8.426	-25,04 to 8,193	No	ns	0.6231
4	1.274	-15,35 to 17,89	No	ns	0.9999
3	-0.907	-17,53 to 15,71	No	ns	>0,9999
2	-9.663	-26,28 to 6,956	No	ns	0.4822
1	17.72	1,103 to 34,34	Yes	*	0.032
Fig. S6c. Laminar positioning of EGFP-positive neurons projecting 3-5 principle neurites emanating from the soma after IUE described in Fig. S4a.
On graph: Median with interquartile range (IQR)
	Median	IQR	n brains
EGFP Bin 1	70	55	4
EGFP Bin 2	20	50	4
EGFP Bin 3	0	0	4
EGFP Bin 4	12.5	40	4
EGFP Bin 5	0	0	4
EGFPiCre Bin 1	29.51	12.68	5
EGFPiCre Bin 2	42.31	30.12	5
EGFPiCre Bin 3	8.955	7.191	5
EGFPiCre Bin 4	7.246	8.955	5
EGFPiCre Bin 5	13.46	10.9	5
Statistics: two-way ANOVA with Šidák correction
Šídák's multiple comparisons test
EGFP - EGFPiCre	Predicted (LS) mean diff,	95,00% CI of diff,	Below threshold?	Summary	Adjusted P Value
5	-15.09	-37,55 to 7,374	No	ns	0.329
4	11.47	-10,99 to 33,93	No	ns	0.6161
3	-7.952	-30,41 to 14,51	No	ns	0.8775
2	-18.58	-41,04 to 3,879	No	ns	0.146
1	30.15	7,689 to 52,61	Yes	**	0.0043
Fig. S6d. Laminar positioning of EGFP-positive neurons projecting more than 5 principle neurites emanating from the soma after IUE described in Fig. S4a.
On graph: Median with interquartile range (IQR)
	Median	IQR	n brains
EGFP Bin 1	0	0	4
EGFP Bin 2	0	0	4
EGFP Bin 3	0	0	4
EGFP Bin 4	0	0	4
EGFP Bin 5	0	0	4
EGFPiCre Bin 1	17.65	33.33	5
EGFPiCre Bin 2	58.33	39.39	5
EGFPiCre Bin 3	8.333	45.45	5
EGFPiCre Bin 4	4.348	33.33	5
EGFPiCre Bin 5	0	29.41	5
Statistics: two-way ANOVA with Šidák correction
Šídák's multiple comparisons test
EGFP - EGFPiCre	Predicted (LS) mean diff,	95,00% CI of diff,	Below threshold?	Summary	Adjusted P Value
5	-6.752	-28,16 to 14,66	No	ns	0.9207
4	-11.07	-32,47 to 10,34	No	ns	0.6043
3	-15.41	-36,82 to 5,997	No	ns	0.2607
2	-48.51	-69,92 to -27,10	Yes	****	<0,0001
1	-18.26	-39,67 to 3,150	No	ns	0.1258
Fig. S6g. Quantification of the fluorescence intensity of the indicated form of tubulin in Fig. S6f.
On graph: Median with interquartile range (IQR)
	Median	IQR	n cells
AcT Soma EGFP	0.5479	4.135	53
AcT Soma Cre	0.3376	4.178	93
AcT Neurite EGFP	0.48	3.95	53
AcT Neurite Cre	0.18	2.4	93
TyrT Soma EGFP	0.9562	2.289	53
TyrT Soma Cre	0.74	3.52	93
TyrT Neurite EGFP	0.76	3.08	53
TyrT Neurite Cre	0.28	1.41	93
Statistics: D'Agostino-Pearson normality test and unpaired t-test or Mann-Whitney test
	p-value
AcT Soma EGFP vs. AcT Soma Cre	0,0067 (**)
AcT Neurite EGFP vs. AcT Neurite Cre	<0,0001 (***)
TyrT Soma EGFP vs. TyrT Soma Cre	0,0304 (*)
TyrT Neurite EGFP vs. TyrT Neurite Cre	<0,0001 (***)
Fig. S6i. Quantification of the number of Golgi apparatus.
On graph: % of cells with one, two or multiple GA
	One GA	Two GA	Multiple GA	n cells	P-value
EGFP	0.91	0.09	0	57	<0,0001 (***)
Cre	0.63	0.26	0.12	40
Statistics: Fisher's Test
Fig. S6l. Quantification of the Golgi apparatus position relative to the center of the soma and the longest neurite.
On graph: % of cells with angle 0°-30° or 31°-90°
	0°-30°	31°-90°	n cells	P-value
EGFP	0.71	0.29	57	<0,0001 (***)
Cre	0.49	0.51	40
Statistics: Fisher's Test
Fig. S7. Related to Fig. 5. Birth dates and laminar positions of Satb2+ and CTIP2+ neurons in Ire1α cKO cortex.
Fig. S7b. Quantification of cell density expressing an indicated nuclear stain.
On graph: Median with interquartile range (IQR)
	Median	IQR	n brains
BrdU+/mm2 CTR	1614	552	4
BrdU+/mm2 cKO	1685	596.3	4
BrdU+/mm2 Satb2+ CTR	1325	464.3	3
BrdU+/mm2 Satb2+ cKO	986.7	202.3	4
BrdU+/mm2 CTIP2 CTR	854.5	299.1	4
BrdU+/mm2 CTIP2 cKO	1061	197.3	4
BrdU+/mm2 DP CTR	729.5	250.7	3
BrdU+/mm2 DP cKO	586.5	48.63	4
Statistics: D’Agostino-Pearson normality test, unpaired t-test
	p-value
BrdU+/mm2 CTR vs. BrdU+/mm2 cKO	ns
BrdU+/mm2 Satb2+ CTR vs. BrdU+/mm2 Satb2+ cKO	0,0349 (*)
BrdU+/mm2 CTIP2 CTR vs. BrdU+/mm2 CTIP2 cKO	0,0228 (*)
BrdU+/mm2 DP CTR vs. BrdU+/mm2 DP cKO	ns
Fig. S7c. Quantification of the proportion of neurons expressing indicated marker within all BrdU+ cells.
On graph: Median with interquartile range (IQR)
	Median	IQR	n brains
% BrdU+ Satb2+ CTR	78.7	2.619	3
% BrdU+ Satb2+ cKO	58.58	7.795	4
% BrdU+ CTIP2 CTR	49.22	10.48	4
% BrdU+ CTIP2 cKO	59.56	16.9	4
% BrdU+ DP CTR	36.11	10.95	3
% BrdU+ DP cKO	34.84	14.44	4
Statistics: D’Agostino-Pearson normality test, unpaired t-test
	p-value
% BrdU+ Satb2+ CTR vs. % BrdU+ Satb2+ cKO	0,0002 (***)
% BrdU+ CTIP2 CTR vs. % BrdU+ CTIP2 cKO	0,0372 (*)
% BrdU+ DP CTR vs. % BrdU+ DP cKO	ns
Fig. S7d. Laminar distribution of BrdU-positive neurons.
On graph: Median with interquartile range (IQR)
	Median	IQR	n brains
% BrdU+ CTR Bin 1	10.08	12.86	4
% BrdU+ CTR Bin 2	13.73	4.989	4
% BrdU+ CTR Bin 3	22.32	10.99	4
% BrdU+ CTR Bin 4	30.06	10.24	4
% BrdU+ CTR Bin 5	20.65	9.88	4
% BrdU+ cKO Bin 1	4.095	11.16	4
% BrdU+ cKO Bin 2	14.15	15.15	4
% BrdU+ cKO Bin 3	23.22	14.23	4
% BrdU+ cKO Bin 4	30.81	3.745	4
% BrdU+ cKO Bin 5	27.22	20.95	4
Statistics: two-way ANOVA with Šidák correction
	p-value
% BrdU+ CTR Bin 1 vs. % BrdU+ cKO Bin 1	ns
% BrdU+ CTR Bin 2 vs. % BrdU+ cKO Bin 2	ns
% BrdU+ CTR Bin 3 vs. % BrdU+ cKO Bin 3	ns
% BrdU+ CTR Bin 4 vs. % BrdU+ cKO Bin 4	ns
% BrdU+ CTR Bin 5 vs. % BrdU+ cKO Bin 5	ns
Fig. S7e. Laminar distribution of BrdU-positive neurons expressing Satb2.
On graph: Median with interquartile range (IQR)
	Median	IQR	n brains
% Satb2+ BrdU+ CTR Bin 1	12.61	14.39	3
% Satb2+ BrdU+ CTR Bin 2	15.22	2.999	3
% Satb2+ BrdU+ CTR Bin 3	23.53	4.279	3
% Satb2+ BrdU+ CTR Bin 4	27.03	3.555	3
% Satb2+ BrdU+ CTR Bin 5	22.52	8.261	3
% Satb2+ BrdU+ cKO Bin 1	1.667	4.819	4
% Satb2+ BrdU+ cKO Bin 2	14.62	14.91	4
% Satb2+ BrdU+ cKO Bin 3	26.97	12.88	4
% Satb2+ BrdU+ cKO Bin 4	29.67	2.798	4
% Satb2 BrdU+ cKO Bin 5	26.86	26	4
Statistics: two-way ANOVA with Šidák correction
	p-value
% Satb2+ BrdU+ CTR Bin 1 vs. % Satb2+ BrdU+ cKO Bin 1	ns
% Satb2+ BrdU+ CTR Bin 2 vs. % Satb2+ BrdU+ cKO Bin 2	ns
% Satb2+ BrdU+ CTR Bin 3 vs. % Satb2+ BrdU+ cKO Bin 3	ns
% Satb2+ BrdU+ CTR Bin 4 vs. % Satb2+ BrdU+ cKO Bin 4	ns
% Satb2+ BrdU+ CTR Bin 5 vs. % Satb2+ BrdU+ cKO Bin 5	ns
Fig. S7f. Laminar distribution of BrdU-positive neurons expressing CTIP2.
On graph: Median with interquartile range (IQR)
	Median	IQR	n brains
% CTIP2+ BrdU+ CTR Bin 1	1.417	2.703	4
% CTIP2+ BrdU+ CTR Bin 2	10.77	12.23	4
% CTIP2+ BrdU+ CTR Bin 3	26.58	13.33	4
% CTIP2+ BrdU+ CTR Bin 4	30.19	13.81	4
% CTIP2+ BrdU+ CTR Bin 5	30.54	20.68	4
% CTIP2+ BrdU+ cKO Bin 1	0	1.818	4
% CTIP2+ BrdU+ cKO Bin 2	8.705	7.784	4
% CTIP2+ BrdU+ cKO Bin 3	25.29	24.12	4
% CTIP2+ BrdU+ cKO Bin 4	32.72	10.23	4
% CTIP2+ BrdU+ cKO Bin 5	33.28	23.49	4
Statistics: two-way ANOVA with Šidák correction
	p-value
% CTIP2+ BrdU+ CTR Bin 1 vs. % CTIP2+ BrdU+ cKO Bin 1	ns
% CTIP2+ BrdU+ CTR Bin 2 vs. % CTIP2+ BrdU+ cKO Bin 2	ns
% CTIP2+ BrdU+ CTR Bin 3 vs. % CTIP2+ BrdU+ cKO Bin 3	ns
% CTIP2+ BrdU+ CTR Bin 4 vs. % CTIP2+ BrdU+ cKO Bin 4	ns
% CTIP2+ BrdU+ CTR Bin 5 vs. % CTIP2+ BrdU+ cKO Bin 5	ns
Fig. S7g. Laminar distribution of BrdU-positive neurons expressing Satb2 and CTIP2.
On graph: Median with interquartile range (IQR)
	Median	IQR	n brains
% DP BrdU+ CTR Bin 1	0	0	3
% DP BrdU+ CTR Bin 2	16.13	18.01	3
% DP BrdU+ CTR Bin 3	20.97	17.12	3
% DP BrdU+ CTR Bin 4	30.65	13.27	3
% DP BrdU+ CTR Bin 5	33.33	15.24	3
% DP BrdU+ cKO Bin 1	0	0	4
% DP BrdU+ cKO Bin 2	5.133	6.061	4
% DP BrdU+ cKO Bin 3	20.16	30.81	4
% DP BrdU+ cKO Bin 4	33.33	13.37	4
% DP BrdU+ cKO Bin 5	39.23	27.78	4
Statistics: two-way ANOVA with Šidák correction
	p-value
% DP BrdU+ CTR Bin 1 vs. % DP BrdU+ cKO Bin 1	ns
% DP BrdU+ CTR Bin 2 vs. % DP BrdU+ cKO Bin 2	ns
% DP BrdU+ CTR Bin 3 vs. % DP BrdU+ cKO Bin 3	ns
% DP BrdU+ CTR Bin 4 vs. % DP BrdU+ cKO Bin 4	ns
% DP BrdU+ CTR Bin 5 vs. % DP BrdU+ cKO Bin 5	ns
Fig. S7h. Quantification of cell density expressing an indicated nuclear stain.
On graph: Median with interquartile range (IQR)
	Median	IQR	n brains
BrdU+/mm2 CTR	949.1	352.3	3
BrdU+/mm2 cKO	991.2	131.9	4
BrdU+/mm2 Satb2+ CTR	753.3	367.9	3
BrdU+/mm2 Satb2+ cKO	720.2	181.6	4
BrdU+/mm2 CTIP2 CTR	43.08	20.43	3
BrdU+/mm2 CTIP2 cKO	142.9	108.5	4
BrdU+/mm2 DP CTR	15.07	2.493	3
BrdU+/mm2 DP cKO	64.35	76.67	4
Statistics: D’Agostino-Pearson normality test, unpaired t-test
	p-value
BrdU+/mm2 CTR vs. BrdU+/mm2 cKO	ns
BrdU+/mm2 Satb2+ CTR vs. BrdU+/mm2 Satb2+ cKO	ns
BrdU+/mm2 CTIP2 CTR vs. BrdU+/mm2 CTIP2 cKO	0,0306 (*)
BrdU+/mm2 DP CTR vs. BrdU+/mm2 DP cKO	ns
Fig. S7i. Quantification of proportion of neurons expressing indicated marker within all BrdU+ cells.
On graph: Median with interquartile range (IQR)
	Median	IQR	n brains
% BrdU+ Satb2+ CTR	79.37	10.57	3
% BrdU+ Satb2+ cKO	76.16	20.45	4
% BrdU+ CTIP2 CTR	4	3.802	3
% BrdU+ CTIP2 cKO	14.88	10.52	4
% BrdU+ DP CTR	1.587	0.9922	3
% BrdU+ DP cKO	6.597	7.813	4
Statistics: D’Agostino-Pearson normality test, unpaired t-test
	p-value
% BrdU+ Satb2+ CTR vs. % BrdU+ Satb2+ cKO	ns
% BrdU+ CTIP2 CTR vs. % BrdU+ CTIP2 cKO	0,0360 (*)
% BrdU+ DP CTR vs. % BrdU+ DP cKO	ns
Fig. S7j. Laminar distribution of BrdU-positive neurons.
On graph: Median with interquartile range (IQR)
	Median	IQR	n brains
% BrdU+ CTR Bin 1	48.84	24	3
% BrdU+ CTR Bin 2	39.53	31.3	3
% BrdU+ CTR Bin 3	4.651	5.524	3
% BrdU+ CTR Bin 4	2.667	4.024	3
% BrdU+ CTR Bin 5	4.762	2.016	3
% BrdU+ cKO Bin 1	31	26.35	4
% BrdU+ cKO Bin 2	38	18.79	4
% BrdU+ cKO Bin 3	10.14	5.521	4
% BrdU+ cKO Bin 4	10.92	7.285	4
% BrdU+ cKO Bin 5	6.153	5.677	4
Statistics: two-way ANOVA with Šidák correction
CTR - cKO	Predicted (LS) mean diff,	95,00% CI of diff,	Below threshold?	Summary	Adjusted P Value
5	-1.136	-18,39 to 16,12	No	ns	>0,9999
4	-6.308	-23,56 to 10,94	No	ns	0.8539
3	-4.298	-21,55 to 12,95	No	ns	0.9672
2	-6.228	-23,48 to 11,03	No	ns	0.8604
1	17.97	0,7170 to 35,22	Yes	*	0.0383
Fig. S7k. Laminar distribution of BrdU-positive neurons expressing Satb2.
On graph: Median with interquartile range (IQR)
	Median	IQR	n brains
% Satb2+ BrdU+ CTR Bin 1	59.38	26.79	3
% Satb2+ BrdU+ CTR Bin 2	25	29.27	3
% Satb2+ BrdU+ CTR Bin 3	6.25	4.825	3
% Satb2+ BrdU+ CTR Bin 4	1.587	3.125	3
% Satb2+ BrdU+ CTR Bin 5	4.762	2.25	3
% Satb2+ BrdU+ cKO Bin 1	30.39	25.72	4
% Satb2+ BrdU+ cKO Bin 2	42.64	21.7	4
% Satb2+ BrdU+ cKO Bin 3	12.36	7.208	4
% Satb2+ BrdU+ cKO Bin 4	10.18	6.34	4
% Satb2 BrdU+ cKO Bin 5	5.5	2.748	4
Statistics: two-way ANOVA with Šidák correction
CTR - cKO	Predicted (LS) mean diff,	95,00% CI of diff,	Below threshold?	Summary	Adjusted P Value
5	-0.3199	-17,28 to 16,64	No	ns	>0,9999
4	-7.935	-24,89 to 9,023	No	ns	0.6832
3	-5.171	-22,13 to 11,79	No	ns	0.9253
2	-14.81	-31,77 to 2,150	No	ns	0.1089
1	28.23	11,28 to 45,19	Yes	***	0.0005
Fig. S7l. Laminar distribution of BrdU-positive neurons expressing CTIP2.
On graph: Median with interquartile range (IQR)
	Median	IQR	n brains
% CTIP2+ BrdU+ CTR Bin 1	0	0	3
% CTIP2+ BrdU+ CTR Bin 2	50	100	3
% CTIP2+ BrdU+ CTR Bin 3	0	0	3
% CTIP2+ BrdU+ CTR Bin 4	50	50	3
% CTIP2+ BrdU+ CTR Bin 5	0	50	3
% CTIP2+ BrdU+ cKO Bin 1	55	56.82	4
% CTIP2+ BrdU+ cKO Bin 2	0	6.667	4
% CTIP2+ BrdU+ cKO Bin 3	25.42	50	4
% CTIP2+ BrdU+ cKO Bin 4	10.8	13.33	4
% CTIP2+ BrdU+ cKO Bin 5	7.879	25	4
Statistics: two-way ANOVA with Šidák correction
CTR - cKO	Predicted (LS) mean diff,	95,00% CI of diff,	Below threshold?	Summary	Adjusted P Value
5	6.477	-40,07 to 53,02	No	ns	0.9977
4	24.6	-21,94 to 71,15	No	ns	0.5676
3	-25.21	-71,75 to 21,34	No	ns	0.5427
2	48.33	1,790 to 94,88	Yes	*	0.039
1	-54.2	-100,7 to -7,661	Yes	*	0.0169
Fig. S7m. Laminar distribution of BrdU-positive neurons expressing Satb2 and CTIP2.
On graph: Median with interquartile range (IQR)
	Median	IQR	n brains
% DP BrdU+ CTR Bin 1	0	100	3
% DP BrdU+ CTR Bin 2	0	0	3
% DP BrdU+ CTR Bin 3	0	0	3
% DP BrdU+ CTR Bin 4	0	100	3
% DP BrdU+ CTR Bin 5	0	100	3
% DP BrdU+ cKO Bin 1	66.67	55	3
% DP BrdU+ cKO Bin 2	0	0	3
% DP BrdU+ cKO Bin 3	33.33	50	3
% DP BrdU+ cKO Bin 4	0	20	3
% DP BrdU+ cKO Bin 5	0	25	3
Statistics: two-way ANOVA with Šidák correction
	p-value
% DP BrdU+ CTR Bin 1 vs. % DP BrdU+ cKO Bin 1	ns
% DP BrdU+ CTR Bin 2 vs. % DP BrdU+ cKO Bin 2	ns
% DP BrdU+ CTR Bin 3 vs. % DP BrdU+ cKO Bin 3	ns
% DP BrdU+ CTR Bin 4 vs. % DP BrdU+ cKO Bin 4	ns
% DP BrdU+ CTR Bin 5 vs. % DP BrdU+ cKO Bin 5	ns
Fig. S7n. Laminar distribution of Satb2- and CTIP2-positive neurons in CTR and cKO P2 cortex.
On graph: Median with interquartile range (IQR)
	Median	IQR	n brains
% Satb2+ cells CTR Bin 1	26.85	11.12	7
% Satb2+ cells CTR Bin 2	20.89	7.844	7
% Satb2+ cells CTR Bin 3	18.23	5.672	7
% Satb2+ cells CTR Bin 4	22.09	3.162	7
% Satb2+ cells CTR Bin 5	14.67	11.45	7
% Satb2+ cells cKO Bin 1	20.1	14.44	8
% Satb2+ cells cKO Bin 2	22.68	7.957	8
% Satb2+ cells cKO Bin 3	18.38	4.366	8
% Satb2+ cells cKO Bin 4	23.53	6.632	8
% Satb2+ cells cKO Bin 5	16.75	7.328	8
Statistics: two-way ANOVA with Šidák correction
CTR - cKO	Predicted (LS) mean diff,	95,00% CI of diff,	Below threshold?	Summary	Adjusted P Value
5	-2.317	-6,983 to 2,349	No	ns	0.6556
4	-1.33	-5,997 to 3,336	No	ns	0.9503
3	-0.2777	-4,944 to 4,388	No	ns	>0,9999
2	-2.17	-6,836 to 2,496	No	ns	0.7136
1	6.095	1,429 to 10,76	Yes	**	0.005
	Median	IQR	n brains
% CTIP2+ cells CTR Bin 1	7.857	5.648	7
% CTIP2+ cells CTR Bin 2	13.44	17.41	7
% CTIP2+ cells CTR Bin 3	23.58	6.988	7
% CTIP2+ cells CTR Bin 4	30.89	5.227	7
% CTIP2+ cells CTR Bin 5	24.29	12.74	7
% CTIP2+ cells cKO Bin 1	8.901	6.861	8
% CTIP2+ cells cKO Bin 2	7.872	13.61	8
% CTIP2+ cells cKO Bin 3	23.54	7.997	8
% CTIP2+ cells cKO Bin 4	32.34	14.48	8
% CTIP2+ cells cKO Bin 5	24.73	6.044	8
Statistics: two-way ANOVA with Šidák correction
CTR - cKO	Predicted (LS) mean diff,	95,00% CI of diff,	Below threshold?	Summary	Adjusted P Value
5	-1.021	-5,949 to 3,907	No	ns	0.9878
4	-2.753	-7,680 to 2,175	No	ns	0.541
3	-0.436	-5,364 to 4,492	No	ns	0.9998
2	5.257	0,3297 to 10,19	Yes	*	0.0311
1	-1.048	-5,976 to 3,880	No	ns	0.9862
Fig. S7p. Quantification of the proportions of cells expressing indicated markers 24h after the pulse at E12.5.
On graph: Median with interquartile range (IQR)
	Median	IQR	n brains
% BrdU+/DAPI CTR	54.63	13.93	7
% BrdU+/DAPI cKO	53.02	34.64	8
% BrdU+ Tbr1+ CTR	14.53	3.996	4
% BrdU+ Tbr1+ cKO	18.79	10.7	4
% BrdU+ CTIP2+ CTR	12.34	3.616	3
% BrdU+ CTIP2+ cKO	23.46	8.077	4
Statistics: D’Agostino-Pearson normality test, unpaired t-test
	p-value
% BrdU+/DAPI CTR vs. % BrdU+/DAPI cKO	ns
% BrdU+ Tbr1+ CTR vs. % BrdU+ Tbr1+ cKO	ns
% BrdU+ CTIP2+ CTR vs. % BrdU+ CTIP2+ cKO	0,0042 (**)
Fig. S7r. Quantification of the proportions of cells expressing indicated markers 24h after the pulse at E13.5.
On graph: Median with interquartile range (IQR)
	Median	IQR	n brains
% BrdU+/DAPI CTR	45	16.58	8
% BrdU+/DAPI cKO	49.28	12.1	8
% BrdU+ CTIP2+ CTR	23.09	15.37	8
% BrdU+ CTIP2+ cKO	25.31	9.96	8
% BrdU+ Ki67- CTR	0	0.8197	8
% BrdU+ Ki67- cKO	2.711	11.9	8
Statistics: D’Agostino-Pearson normality test, Mann-Whitney test
	p-value
% BrdU+/DAPI CTR vs. % BrdU+/DAPI cKO	ns
% BrdU+ CTIP2+ CTR vs. % BrdU+ CTIP2+ cKO	ns
% BrdU+ Ki67- CTR vs. % BrdU+ Ki67- cKO	0,0020 (**)
Fig. S7t. Quantification of the proportion of cells expressing indicated fluorophore normalized to DAPI count.
On graph: Median with interquartile range (IQR)
	Median	IQR	n brains
% Venus+ cells CTR F2aR	14.35	8.011	7
% Venus+ cells cKO F2aR	21.3	21.01	9
% mCherry+ cells CTR F2aR	13.74	6.08	7
% mCherry+ cells cKO F2aR	17.97	11.05	9
Statistics: D’Agostino-Pearson normality test, unpaired t-test (Welch's)
	p-value
% Venus+ cells CTR F2aR vs. % Venus+ cells cKO F2aR	0,0395 (*)
% mCherry+ cells CTR F2aR vs. % mCherry+ cells cKO F2aR	0,0443 (*)
Fig. S7v. Quantification of the proportions of cells expressing indicated markers 24h after the pulse at E15.5.
On graph: Median with interquartile range (IQR)
	Median	IQR	n brains
% BrdU+/DAPI CTR	24.31	10.02	7
% BrdU+/DAPI cKO	19.96	8.829	6
% BrdU+ CTIP2+ CTR	19.3	28.11	7
% BrdU+ CTIP2+ cKO	31.43	36.38	6
% BrdU+ Ki67- CTR	10.47	15.63	7
% BrdU+ Ki67- cKO	2.72	13.64	6
Statistics: D’Agostino-Pearson normality test, unpaired t-test
	p-value
% BrdU+/DAPI CTR vs. % BrdU+/DAPI cKO	ns
% BrdU+ CTIP2+ CTR vs. % BrdU+ CTIP2+ cKO	p=0.06
% BrdU+ Ki67- CTR vs. % BrdU+ Ki67- cKO	p=0.14
Fig. S8. Related to Fig. 5 and Fig. 6. Aberrant neuronal identity in forebrain-specific Ire1α knock-out mice.
Fig. S8b. Quantification of proportion of Satb2- and CTIP2-expressing cortical plate cells normalized to Draq5.
On graph: Median with interquartile range (IQR)
%Satb2/Draq5	Mean	SD	n brains	p-value
CTR	65.97	10.23	4	0,0325 (*)
cKO	46.99	1.543	4
%CTIP2/Draq5	Mean	SD	n brains	p-value
CTR	54.22	3.188	4	0,0069 (**)
cKO	68.22	5.368	4
Statistics: D'Agostino-Pearson normality test, unpaired t-test with Welch's correction
Fig. S8d. Quantification of bipolar morphology incontrol and cKO cortex.
On graph: Median with interquartile range (IQR)
%Bipolar Neurons	Mean	SD	n brains	p-value
CTR	94.22	3.96	4	<0,0001 (***)
cKO	49.84	2.712	3
Statistics: unpaired t-test with Welch's correction
Fig. 7. Ire1α-mediated regulation of protein translation in the developing cortex.
Fig. 7b. Quantification of ribosome stalling in Fig. 7a.
On graph: Mean with SD
	Mean	SD	n cells	p-value
CTR	12.82	7.391	22	<0,0001 (***)
cKO	24.34	10.99	32
Statistics: D'Agostino-Pearson normality test, unpaired t-test
Fig. 7d. Quantification of the protein level from Fig. 7c.
On graph: Mean with SD
	Mean eEF-2	SD eEF-2	n brains eEF-2	p-value
CTR	1	0.4662	4	0,0286 (*)
cKO	2.499	0.2653	4
	Mean eEF-2-P	SD eEF-2-P	n brains eEF-2-P	p-value
CTR	1	0.2865	4	0,0286 (*)
cKO	0.4501	0.1635	4
	Mean eIF4A1	SD eIF4A1	n brains eIF4A1	p-value
CTR	1	0.3336	4	0,0286 (*)
cKO	0.5248	0.1118	4
Statistics: D'Agostino and Pearson normality test, Mann-Whitney test
Fig. 7f. Quantification of neuronal cell identity in the experiment in Fig. 7e.
On graph: Median with interquartile range (IQR)
	Median	IQR	n brains
% EGFP+ Satb2+ neurons CTR	52.28	10.69	4
% EGFP+ Satb2+ neurons eIF4A1 KO	29.31	23.87	4
% EGFP+ CTIP2+ neurons CTR	24.61	21.34	4
% EGFP+ CTIP2+ neurons eIF4A1 KO	38.85	17.49	4
Statistics: D'Agostino-Pearson normality test, unpaired t-test
	p-value
% EGFP+ Satb2+ neurons CTR vs. % EGFP+ Satb2+ neurons eIF4A1 KO	0,0140 (*)
% EGFP+ CTIP2+ neurons CTR vs. % EGFP+ CTIP2+ neurons eIF4A1 KO	0,0691 (ns)
Fig. 7h. Quantification of the protein level.
On graph: Mean with SD
	Mean	SD	n brains	p-value
Ire1α CTR	1	0.2596	12	0,0169 (*)
Ire1α cKO	0.7056	0.2111	10
eIF4A1 CTR	1	0.166	12	0,3463 (ns)
eIF4A1 cKO	1.145	0.3371	10
eEF-2 CTR	1	0.3362	12	0,2276 (ns)
eEF-2 cKO	1.305	0.5807	10
eEF-2-P CTR	1	0.6708	7	>0,9999 (ns)
eEF-2-P cKO	0.9829	0.5968	7
Statistics: D'Agostino and Pearson, Mann-Whitney test
Fig. 7j. Quantification of the protein level.
On graph: Mean with SD
	Mean	SD	n brains	p-value
Ire1α CTR	1	0.4982	10	0,0284 (*)
Ire1α cKO	0.6071	0.2227	11
eIF4A1 CTR	1	0.1689	10	0,0494 (*)
eIF4A1 cKO	0.8263	0.2094	11
eEF-2 CTR	1	0.4019	10	0,5561 (ns)
eEF-2 cKO	0.9094	0.2862	11
eEF-2-P CTR	1	0.08296	7	0,8440 (ns)
eEF-2-P cKO	1.016	0.1865	7
Statistics: D'Agostino and Pearson, unpaired t-test
Fig. 7m. Quantification of the protein level.
On graph: Median with interquartile range (IQR)
	Median	SD	n samples
DMSO 0 hours	1	0.178752	4
APY29 0 hours	0.851396	0.0775269	4
DMSO 1 hour	0.913163	0.0657554	4
APY29 1 hour	0.573496	0.10933	4
DMSO 4 hours	0.783072	0.115035	4
APY29 4 hours	0.578378	0.141016	4
Statistics: Two-way ANOVA with Šidák multiple comparisons test.
	p-value
DMSO 0 hours vs. DMSO 1 hour	0,8791 (ns)
DMSO 0 hours vs. DMSO 4 hours	0,2721 (ns)
DMSO 0 hours vs. APY29 0 hours	0,392 (ns)
DMSO 0 hours vs. APY29 1 hour	0,0008 (***)
DMSO 0 hours vs. APY29 4 hours	0,0004 (***)
DMSO 1 hour vs. DMSO 4 hours	0,8581 (ns)
DMSO 1 hour vs. APY29 0 hours	0,9449 (ns)
DMSO 1 hour vs. APY29 1 hour	0,0079 (**)
DMSO 1 hour vs. APY29 4 hours	0,0037 (**)
DMSO 4 hours vs. APY29 0 hours	0,9998 (ns)
DMSO 4 hours vs. APY29 1 hour	0,0801 (ns)
DMSO 4 hours vs. APY29 4 hours	0,0402 (*)
APY29 0 hours vs. APY29 1 hour	0,0489 (*)
APY29 0 hours vs. APY29 4 hours	0,024 (*)
APY29 1 hour vs. APY29 4 hours	0,9991 (ns)
Fig. 7o. Quantification of the protein level.
On graph: Mean with SD
	Mean	SD	n	p-value
RPS6 E12.5	1	0.2039	4	0,0007 (***)
RPS6 E14.5	0.33	0.0532	4
RPL7 E12.5	1	0.1417	4	0,3751 (ns)
RPL7 E14.5	1.132	0.2356	4
PABPC4 E12.5	1	0.2658	4	0,7826 (ns)
PABPC4 E14.5	1.097	0.6164	4
For each n, 4 cortices from E12.5 and 2 from E14.5 were pooled.
Statistics: D'Agostino-Pearson normality test and unpaired t-test
Fig. S9. Related to Fig. 7. Ire1α-mediated protein translation regulation in the developing cortex specifically involves eIF4A1.
Fig. S9b. The expression level of analyzed protein normalized to the amount of beta-actin in the sample.
On graph: Mean with SD
	CTR			cKO
	Mean	SD	n brains	Mean	SD	n brains
Xbp1S	1	0.204601	4	0.864385	0.281842	4
eIF4H	1	0.0945866	4	0.969174	0.0583423	3
eIF4G-P	1	0.265099	4	0.909389	0.293339	4
eIF4G	1	0.242347	4	0.958053	0.217864	4
eIF4E	1	0.181175	4	1.07636	0.32792	4
eIF4B-P	1	0.134945	4	0.818617	0.2633	4
eIF2α-P	1	0.273829	4	1.00205	0.277395	5
eIF2α	1	0.388714	3	1.03824	0.375245	3
FMRP	1	0.0801729	4	0.954481	0.295356	4
S6-P	1	0.146969	4	0.944853	0.0691515	4
Statistics: Unpaired t-test with post-hoc Holm-Sidak for multiple comparisons
	p-value
Xbp1S CTR vs. cKO	0.4657
eIF4H CTR vs. cKO	0.6436
eIF4G-P CTR vs. cKO	0.6628
eIF4G CTR vs. cKO	0.8054
eIF4E CTR vs. cKO	0.6977
eIF4B-P CTR vs. cKO	0.2661
eIF2α-P CTR vs. cKO	0.9919
eIF2α CTR vs. cKO	0.9012
FMRP CTR vs. cKO	0.7761
S6-P CTR vs. cKO	0.5224
Fig. S9d. Quantification of neuronal identity within the cortical plate.
On graph: Median with interquartile range (IQR)
	Median	IQR	n brains
Satb2 CTR	65	13.71	5
Satb2 eEF-2 OE	73.77	36.15	4
CTIP2 CTR	34.29	33.51	4
CTIP2 eEF-2 OE	32.66	22.95	4
Statistics: D'Agostino and Pearson normality test, Mann-Whitney test
	p-value
Satb2 CTR vs. Satb2 eEF-2 OE	ns
CTIP2 CTR vs. CTIP2 eEF-2 OE	ns
Fig. S9e. Quantification of neuronal identity within the cortical plate.
On graph: Median with interquartile range (IQR)
	Median	IQR	n brains
Satb2 CTR	90.68	20.47	8
Satb2 eEF-2 OE	95.54	3.836	4
Satb2 eIF4A1 KO	98.62	4.545	6
CTIP2 CTR	0.7576	2.083	8
CTIP2 eEF-2 OE	0	0	4
CTIP2 eIF4A1 KO	2.853	6.061	6
Statistics: Kruskal-Wallis test with Dunn’s multiple comparisons
	p-value
Satb2 CTR vs. Satb2 eEF-2 OE	ns
Satb2 CTR vs. Satb2 eIF4A1 KO	**
Satb2 eEF-2 OE vs. Satb2 eIF4A1 KO	ns
CTIP2 CTR vs. CTIP2 eEF-2 OE	ns
CTIP2 CTR vs. CTIP2 eIF4A1 KO	ns
CTIP2 eEF-2 OE vs. CTIP2 eIF4A1 KO	*
Fig. S9g. Quantification of neuronal positioning within the cortical plate.
On graph: Median with interquartile range (IQR)
	25% Percentile	Median	75% Percentile	n cells	n brains	p-value
CTR	64.28	83.39	87.97	99	8	N/A
eEF-2 OE	36.88	74.84	87	169	4	**
eIF4A1 KO	73	82.01	85.93	436	6	ns
Statistics: Kruskal-Wallis test with Dunn’s multiple comparisons
Dunn's multiple comparisons test	Mean rank diff,	Significant?	Summary	Adjusted P Value	A-?
Control vs. eEF-2 OE	-72.98	Yes	**	0.0092	B	eEF-2 OE
Control vs. eIF4A1 KO	-8.466	No	ns	>0,9999	C	eIF4A1 KO
Fig. S9h. Laminar positioning of neurons within the cortical plate.
On graph: Median with interquartile range (IQR)
	Median	IQR	n brains
CTR Bin 1	67.53	31.26	4
eEF-2 OE Bin 1	38.73	35.02	4
eIF4A1 KO Bin 1	48.91	47.83	6
CTR Bin 2	21.97	16.79	4
eEF-2 OE Bin 2	19.48	24.56	4
eIF4A1 KO Bin 2	32.97	34.78	6
CTR Bin 3	4.654	15.15	4
eEF-2 OE Bin 3	10.09	15.81	4
eIF4A1 KO Bin 3	10.2	26.09	6
CTR Bin 4	2.381	9.091	4
eEF-2 OE Bin 4	15.65	11.34	4
eIF4A1 KO Bin 4	8.696	17.39	6
CTR Bin 5	9.307	12.12	4
eEF-2 OE Bin 5	12.22	20.5	4
eIF4A1 KO Bin 5	0	0	6
Statistics: two-way ANOVA with Šidák correction
	p-value
Bin 1
CTR vs. eEF-2 OE	ns
CTR vs. eIF4A1 KO	ns
eEF-2 OE vs. eIF4A1 KO	ns
Bin 2
CTR vs. eEF-2 OE	ns
CTR vs. eIF4A1 KO	ns
eEF-2 OE vs. eIF4A1 KO	ns
Bin 3
CTR vs. eEF-2 OE	ns
CTR vs. eIF4A1 KO	ns
eEF-2 OE vs. eIF4A1 KO	ns
Bin 4
CTR vs. eEF-2 OE	ns
CTR vs. eIF4A1 KO	ns
eEF-2 OE vs. eIF4A1 KO	ns
Bin 5
CTR vs. eEF-2 OE	ns
CTR vs. eIF4A1 KO	ns
eEF-2 OE vs. eIF4A1 KO	ns
Fig. S9j. The number of axons projected from a single neuron at DIV4 after EUE to achieve indicated genotypes.
On graph: % cells with 0, 1, multiple axons
	% 0 axons	% 1 axon	% multiple axons	n cells	P-value
Control	0.111	0.889	0	45	<0,0001 (***)
eEF-2 OE	0.233	0.744	0.023	43
eIF4A1 KO	0.2	0.8	0	46
eEF-2 OE+eIF4A1 KO	0.364	0.6	0.036	55
Statistics: Chi-square test
	p-value
Control vs. eEF-2 OE+eIF4A1 KO	<0,0001 (***)
Fig. S9l. Quantification of the efficiency og sgRNA targeting.
On graph: Mean with SD
	Mean	SD	n brains	p-value
CTR	1	0.08834	3	0,0253 (*)
sg-eIF4A1	0.7688	0.06618	3
Statistics: D'Agostino-Pearson normality test and unpaired t-test
Fig. S9p. Quantification of the fraction of EGFP-positive neurons expressing Ki67 nfrom the experiment in Fig. S9o.
On graph: Mean with SD
	Mean	SD	n brains	p-value
CTR	39.12	7.366	4	0,0061 (**)
eEF-2 OE	16.98	5.505	3
Statistics: D'Agostino-Pearson normality test and unpaired t-test (Welch's)
Fig. 8. Loss of Ire1α results in diminished translation rates as an effect of slower elongating ribosomes and decreased translation sites.
Fig. 8b. Quantification of HPG incorporation
On graph: Average with SD
	Average	SD	n cells	p-value
EGFP	294.6	162.8	58	<0,0001 (***)
Cre	162.6	73.98	42
Statistics: D'Agostino-Pearson normality test, Mann-Whitney test
Fig. 8d. Quantification of HPG incorporation.
On graph: Average with SD
	Average	SD	n cells	p-value
Control	264	157.9	54	0,0291 (*)
eIF4A1 KO	172.3	73.78	21
Statistics: D'Agostino-Pearson normality test, Mann-Whitney test
Fig. 8f. Quantification of HPG incorporation.
On graph: Average with SD
	Average	SD	n	p-value
EGFP	906.5	648.7	15	0,0169 (*)
Cre	474.7	212.5	19
Statistics: D'Agostino-Pearson normality test, Mann-Whitney test
Fig. 8g. Quantification of relative puromycin incorporation.
On graph: single data points, bar graph represents average, error bars are SD
	Mean	SD	n	p-value
EGFP	1	0.03189	4	0,0003 (***)
Cre	0.7043	0.07293	4
n=4 independent infections.
Statistics: Shapiro-Wilk normality test and unpaired t-test
Fig. 8h. Quantification of relative puromycin incorporation after harringtonine treatment.
On graph: Median with interquartile range (IQR)
Time after Harringtonine (minutes)		Median	IQR	P-value
EGFP	1	1	0	<0,0001 (***)
	4	0.7277	0.5577
	8	0.152	0.6114
	10	0.1227	0.3286
Cre	1	0.8257	0.2
	4	0.6199	0.5249
	8	0.3508	0.3194
	10	0.2407	0.4322
n=8 independent experiments
Statistics: Two-way ANOVA, Bonferroni multiple comparisons
Fig. 8k. Quantification of active translation sites.
On graph: bar graph represents mean, error bars represent SD
	Mean	SD	n cells analyzed	p-value
CTR	12.6	9.924	10	0,0438 (*)
Cre	5.588	4.784	17
Statistics: D'Agostino-Pearson normality test, Mann-Whitney
Fig. 8l. Quantification of the intensity of scFv-GFP at translation sites.
On graph: bar graph represents mean, error bars represent SD
	Mean	SD	n cells analyzed	p-value
CTR	91.36	41.04	10	0.58
Cre	100.2	37.78	15
Statistics: D'Agostino and Pearson Normality test and unpaired t-test.
Fig. S10. Related to Fig. 8. Loss of Ire1α leads to diminished translation rates in the developing cortex.
Fig. S10c. Quantification of the ANL incorporation in the homogenate, normalized to the total protein input.
On graph: Mean with SD
	Mean	SD	n samples	p-value
HET	1	0.2656	7	0,0006 (***)
cKO	0.2689	0.1225	7
Statistics: D'Agostino-Pearson normality test and Mann Whitney test
Fig. S11. Related to Fig. 8. Non-canonical role of Ire1α in the developing cortex.
Fig. S11c. Quantification of the protein level from Fig. S11b.
On graph: Mean with SD
	Mean	SD	n samples
eIF4A2 CTR	1	0.1382	4
eIF4A2 cKO	1.179	0.09234	4
ATF-4 CTR	1	0.1673	4
ATF-4 cKO	1.124	0.04706	4
ATF-6 CTR	1	0.2034	4
ATF-6 cKO	0.9615	0.1028	4
CHOP CTR	1	0.3063	4
CHOP cKO	1.117	0.08314	4
BiP CTR	1	0.1827	4
BiP cKO	0.9098	0.1753	4
PERK CTR	1	0.07574	4
PERK cKO	1.017	0.08688	4
HSP90 CTR	1	0.1404	4
HSP90 cKO	0.8665	0.1587	4
Statistics: D'Agostino and Pearson Normality test and Mann-Whitney test.
	p-value
eIF4A2 CTR vs. eIF4A2 cKO	ns
ATF-4 CTR vs. ATF-4 cKO	ns
ATF-6 CTR vs. ATF-6 cKO	ns
CHOP CTR vs. CHOP cKO	ns
BiP CTR vs. BiP cKO	ns
PERK CTR vs. PERK cKO	ns
HSP90 CTR vs. HSP90 cKO	ns
Fig. S11f. Quantification of neuronal identity.
On graph: Mean with SD
	Mean	SD	n brains
Satb2 CTR	58.35	10.13	2
Satb2 eIF2α KD	40.95	9.227	6
Satb2 eIF2α S52A	40.03	7.152	6
Satb2 eIF2α S52D	24.62	9.347	5
CTIP2 CTR	10.47	4.702	2
CTIP2 eIF2α KD	5.252	4.486	6
CTIP2 eIF2α S52A	1.153	1.341	6
CTIP2 eIF2α S52D	0.3333	0.7454	5
Statistics: one-way ANOVA and Tukey multiple comparisons test
Tukey's multiple comparisons test (Satb2)	Mean Diff,	95,00% CI of diff,	Below threshold?	Summary	Adjusted P Value
Control vs. eIF2α KD	17.41	-3,050 to 37,87	No	ns	0.1093	A-B
Control vs. eIF2α S52A	18.32	-2,134 to 38,78	No	ns	0.0869	A-C
Control vs. eIF2α S52D	33.74	12,78 to 54,70	Yes	**	0.0016	A-D
eIF2α KD vs. eIF2α S52A	0.9157	-13,55 to 15,38	No	ns	0.9977	B-C
eIF2α KD vs. eIF2α S52D	16.33	1,159 to 31,50	Yes	*	0.0329	B-D
eIF2α S52A vs. eIF2α S52D	15.41	0,2431 to 30,59	Yes	*	0.0458	C-D
Tukey's multiple comparisons test (CTIP2)	Mean Diff,	95,00% CI of diff,	Below threshold?	Summary	Adjusted P Value
Control vs. eIF2α KD	5.216	-1,816 to 12,25	No	ns	0.186	A-B
Control vs. eIF2α S52A	9.315	2,283 to 16,35	Yes	**	0.0081	A-C
Control vs. eIF2α S52D	10.13	2,929 to 17,34	Yes	**	0.0051	A-D
eIF2α KD vs. eIF2α S52A	4.099	-0,8740 to 9,071	No	ns	0.125	B-C
eIF2α KD vs. eIF2α S52D	4.918	-0,2969 to 10,13	No	ns	0.0678	B-D
eIF2α S52A vs. eIF2α S52D	0.8198	-4,395 to 6,035	No	ns	0.968	C-D
Fig. S11g. Quantification of cortical plate entry.
On graph: Mean with SD
	Mean	SD	n brains
CTR	42.5	8.503	4
eIF2α KD	14	6.159	6
eIF2α S52A	17.46	3.527	6
eIF2α S52D	6.887	3.237	5
Statistics: one-way ANOVA and Tukey multiple comparisons test
Tukey's multiple comparisons test	Mean Diff,	95,00% CI of diff,	Below threshold?	Summary	Adjusted P Value
Control vs. eIF2α KD	28.51	18,45 to 38,56	Yes	****	<0,0001	A-B
Control vs. eIF2α S52A	25.04	14,99 to 35,10	Yes	****	<0,0001	A-C
Control vs. eIF2α S52D	35.62	25,17 to 46,07	Yes	****	<0,0001	A-D
eIF2α KD vs. eIF2α S52A	-3.464	-12,46 to 5,531	No	ns	0.6974	B-C
eIF2α KD vs. eIF2α S52D	7.111	-2,323 to 16,55	No	ns	0.1797	B-D
eIF2α S52A vs. eIF2α S52D	10.57	1,141 to 20,01	Yes	*	0.0252	C-D
Fig. 9. Helicase activity of eIF4A1 and Ire1α are indispensable for translation of Satb2 in cortical lineages.
Fig. 9b. Quantification of EGFP fluorescence signals in single cells expressing translation reporters of Satb2 5'UTR.
On graph: Median with interquartile range (IQR)
	Median	Range	n cells	p-value	N brains
CTR	245590	826370	1711	<0,0001 (***)	5
eIF4A1 KO	55281	677275	948		5
Statistics: D'Agostino and Pearson Normality test and Mann-Whitney test.
Fig. 9d. Quantification of EGFP fluorescence signals in single cells expressing translation reporters of CTIP2 5'UTR.
On graph: Median with interquartile range (IQR)
	Median	Range	n cells	p-value	N brains
CTR	24242	115237	185	<0,0001 (***)	3
eIF4A1 KO	153194	823575	1641		6
Statistics: D'Agostino and Pearson Normality test and Mann-Whitney test.
Fig. 9f. Quantification of CTIP2 5'UTR translation reporter construct and anti-Satb2 immunolabeling.
On graph: Median with interquartile range (IQR)
	Mean	SD	n cells	N brains	p-value
CTR	256262	138432	541	5	<0,0001 (***)
eIF4A1 KO	75106	65719	765	5
Statistics: D'Agostino and Pearson Normality test and Mann-Whitney test.
Fig. 9h. Quantification of EGFP mean fluorescence signals of 5'UTR Satb2 reporter.
On graph: Single Data points, bar graph represents mean and SD. All values were normalized to the average in CTR.
	Mean	SD	n cells	p-value
CTR	1	0.681	33	0,0105 (*)
Cre	0.6527	0.5621	35
Statistics: D'Agostino and Pearson Normality test and Mann-Whitney test.
Fig. 9i. Quantification of mean nuclear fluorescence signals after immunostaining for Satb2.
On graph: Single Data points, bar graph represents mean and SD. All values were normalized to the average in CTR.
	Mean	SD	n cells	p-value
CTR	1	0.2699	39	<0,0001 (***)
Cre	0.7294	0.2166	85
Statistics: D'Agostino and Pearson Normality test and Mann-Whitney test.
Fig. 9k. Quantification of EGFP mean fluorescence signals of 5'UTR CTIP2 reporter.
On graph: Single Data points, bar graph represents mean and SD. All values were normalized to the average in CTR.
	Mean	SD	n cells	p-value
CTR	1	0.6054	53	0,0003 (***)
Cre	1.479	0.8362	58
Statistics: D'Agostino and Pearson Normality test and Mann-Whitney test.
Fig. 9l. Quantification of mean nuclear fluorescence signals after immunostaining for CTIP2.
On graph: Single Data points, bar graph represents mean and SD. All values were normalized to the average in CTR.
	Mean	SD	n cells	p-value
CTR	1	0.132	30	0,0388 (*)
Cre	1.105	0.1961	30
Statistics: D'Agostino and Pearson Normality test and Mann-Whitney test.
Fig. 9o. Quantification of overall Ki67 fluorescence intensity in analyzed cells.
On graph: Median with interquartile range (IQR)
	Median	Range	n cells
CTR	64	240	229
cKO	46	235	228
cKO + eIF4A1	35	230	255
cKO + Q195E	73.5	236	216
Statistics: D’Agostino and Pearson normality test and Kruskal-Wallis test with Dunn's correction
	p-value
CTR vs. cKO	0,069 (ns)
CTR vs. cKO+eIF4A1	<0,0001 (***)
CTR vs. cKO+Q195E	>0,9999 (ns)
cKO vs. cKO+eIF4A1	0,1665 (ns)
cKO vs. cKO+Q195E	0,0065 (**)
cKO+eIF4A1 vs. cKO+Q195E	<0,0001 (***)
Fig. 9p. Quantification of translational reporter fluorescence in Ki67 nexpression level-dependent manner.
On graph: Median with interquartile range (IQR)
	Median	Range	n cells
CTR Ki67 high	4.598	10.07	76
cKO Ki67 high	3.5	9.327	45
cKO + eIF4A1 Ki67 high	5.7	13.79	81
cKO + Q195E Ki67 high	4.5	12.5	65
CTR Ki67 low	6.222	17.25	49
cKO Ki67 low	3.5	9.78	35
cKO + eIF4A1 Ki67 low	7.903	16.95	67
cKO + Q195E Ki67 low	6.468	10.53	18
Statistics: D’Agostino and Pearson normality test and Kruskal-Wallis test with Dunn's correction
	p-value
CTR Ki67 high vs. cKO Ki67 high	0,0365 (*)
CTR Ki67 high vs. cKO + eIF4A1 Ki67 high	0,0137 (*)
CTR Ki67 high vs. cKO + Q195E Ki67 high	0,999 (ns)
cKO Ki67 high vs. cKO + eIF4A1 Ki67 high	<0,0001 (***)
cKO Ki67 high vs. cKO + Q195E Ki67 high	0,0326 (*)
cKO + eIF4A1 Ki67 high vs. cKO + Q195E Ki67 high	0,03 (*)
CTR Ki67 low vs. cKO Ki67 low	0,0725 (ns)
CTR Ki67 low vs. cKO + eIF4A1 Ki67 low	0,0029 (**)
CTR Ki67 low vs. cKO + Q195E Ki67 low	0,9992 (ns)
cKO Ki67 low vs. cKO + eIF4A1 Ki67 low	<0,0001 (***)
cKO Ki67 low vs. cKO + Q195E Ki67 low	0,3051 (ns)
cKO + eIF4A1 Ki67 low vs. cKO + Q195E Ki67 low	0,044 (*)
Fig. 9r. Quantification of translational reporter fluorescence in Ki67 nexpression level-dependent manner.
On graph: Median with interquartile range (IQR)
	Median	Range	n cells
CTR Ki67 high	5.909	12.3	81
cKO Ki67 high	6.909	15.77	81
cKO + eIF4A1 Ki67 high	4.556	11.99	35
cKO + Q195E Ki67 high	7.578	14.17	88
CTR Ki67 low	9.667	15.83	29
cKO Ki67 low	9.473	13.57	66
cKO + eIF4A1 Ki67 low	9.1	21.37	72
cKO + Q195E Ki67 low	10.09	12.33	45
Statistics: D’Agostino and Pearson normality test and Kruskal-Wallis test with Dunn's correction
	p-value
CTR Ki67 high vs. cKO Ki67 high	0,9844 (ns)
CTR Ki67 high vs. cKO + eIF4A1 Ki67 high	0,0311 (*)
CTR Ki67 high vs. cKO + Q195E Ki67 high	0,9645 (ns)
cKO Ki67 high vs. cKO + eIF4A1 Ki67 high	0,0138 (*)
cKO Ki67 high vs. cKO + Q195E Ki67 high	0,9995 (ns)
cKO + eIF4A1 Ki67 high vs. cKO + Q195E Ki67 high	0,0094 (**)
CTR Ki67 low vs. cKO Ki67 low	0,9926 (ns)
CTR Ki67 low vs. cKO + eIF4A1 Ki67 low	0,9734 (ns)
CTR Ki67 low vs. cKO + Q195E Ki67 low	0,9917 (ns)
cKO Ki67 low vs. cKO + eIF4A1 Ki67 low	0,7968 (ns)
cKO Ki67 low vs. cKO + Q195E Ki67 low	0,9071 (ns)
cKO + eIF4A1 Ki67 low vs. cKO + Q195E Ki67 low	0,9991 (ns)
Fig. S12. Related to Fig. 9. eIF4A1- and Ire1a-driven translation regulation of cell identity.
Fig. S12e. Quantification of EGFP fluorescence signals in single cells expressing translation reporter of Satb2 5'UTR.
On graph: Median with interquartile range (IQR)
	Median	Range	n cells	p-value	N brains
CTR	83415	532067	277	<0,0001 (***)	5
eIF4A1 KO	105138	904016	867		5
Statistics: D'Agostino and Pearson Normality test and Mann-Whitney test.
Fig. S12f. Quantification of EGFP fluorescence signals in single cells expressing translation reporter of CTIP2 5'UTR.
On graph: Median with interquartile range (IQR)
	Median	Range	n cells	p-value	N brains
CTR	82298	565688	1091	0.2809	7
eIF4A1 KO	71167	925094	702		5
Statistics: D'Agostino and Pearson Normality test and Mann-Whitney test.
Fig. S12g. Quantification of EGFP fluorescence signals in single cells expressing translation reporter of Satb2 5'UTR.
On graph: Median with interquartile range (IQR)
	Median	Range	n cells	p-value	N brains
CTR	66921	452442	215	0,0255 (*)	3
Cre	78444	467462	178		3
Statistics: D'Agostino and Pearson Normality test and Mann-Whitney test.
Fig. S12h. Quantification of EGFP fluorescence signals in single cells expressing translation reporter of CTIP2 5'UTR.
On graph: Median with interquartile range (IQR)
	Median	Range	n cells	p-value	N brains
CTR	22697	144708	461	<0,0001 (***)	4
Cre	16726	143647	1467		7
Statistics: D'Agostino and Pearson Normality test and Mann-Whitney test.
