# Supplementary material for: Protein translation rate determines neocortical neuron fate
Source: Nat Commun. 2024 Jun 7;15:4879. doi: 10.1038/s41467-024-49198-w (PMC11161512; doi:10.1038/s41467-024-49198-w)
Supplement: Supplementary file 5 — Supplementary Data S2 [file 41467_2024_49198_MOESM5_ESM.xlsx]

## Sheet: MS-Puro_MS
Supplemetary Table S2.
MaxQuant database search parameters were a false discovery rate (FDR) of 0.01 for proteins and peptides, a minimum peptide length of seven amino acids, a first search mass tolerance for peptides of 20 ppm, and a main search tolerance of 4.5 ppm.
		Ranks - Smallest Rank = highest Intensity
Protein names	First Gene name	Rank_E12_Input	Rank_E12_IP	Rank_E15_Input	Rank_E15_IP		Difference in E12	Difference in E15		Mean_Intensity_E12_Input	Mean_Intensity_E12_IP	Mean_Intensity_E15_Input	Mean_Intensity_E15_IP			Low tr at E12 / heavy tr at E15	Heavy tr at E12 / low tr at E15
Exportin-2	Cse1l	19	244	453	7		-225	446		2.34202e+09	4.63897e+06	5123300	604445000			Cse1l	Park7
Pre-mRNA-splicing factor ATP-dependent RNA helicase DHX15	Dhx15	357	392	428	103		-35	325		49004000	1671450	7989400	10408000			Dhx15	Fubp1
UPF0554 protein C2orf43 homolog		152	26	352	40		126	312		248334000	111272000	17954100	3.57269e+07			Tsn	Dpysl3
Translin	Tsn	408	464	406	105		-56	301		3.26553e+07	602915	11071300	9942500			Eif4h	Hist1h4a
B-cell CLL/lymphoma 7 protein family member A;B-cell CLL/lymphoma 7 protein family member B	Bcl7a	347	230	413	123		117	290		5.31057e+07	4.96647e+06	9.97547e+06	7535600			Cat	Crmp1
KH domain-containing, RNA-binding, signal transduction-associated protein 1	Khdrbs1	367	150	387	115		217	272		4.65227e+07	1.04783e+07	13065600	8.15343e+06			Atp6v1e1	Eif4g1
Trinucleotide repeat-containing gene 6B protein	Tnrc6b	468	149	467	224		319	243		1018900	1.05567e+07	1342050	3.07507e+06			Fh	Marcksl1
Eukaryotic translation initiation factor 4H	Eif4h	85	131	384	142		-46	242		5.68557e+08	1.21201e+07	1.34471e+07	6330700			Cs	Rps10
60S ribosomal protein L18	Rpl18	457	349	463	228		108	235		1.17988e+07	2.29647e+06	2398850	3041800			Usp14	Rpl6
V-type proton ATPase catalytic subunit A	Atp6v1a	437	413	444	211		24	233		1.98433e+07	1381100	6.25347e+06	3414000			Lasp1	haemaglobin alpha 2
Catalase	Cat	274	333	302	69		-59	233		9.38803e+07	2.61971e+06	27261000	17271000			Gdi2	Slc25a3
V-type proton ATPase subunit E 1	Atp6v1e1	370	434	371	143		-64	228		45729000	1066250	1.56717e+07	6277400			Gdi1	Atp5b
Protein FAM136A	Fam136a	411	360	454	235		51	219		31287000	2203600	5119500	2850900			Sub1	Hsp90ab1
Parathymosin	Ptms	435	152	284	72		283	212		2.06053e+07	1.03627e+07	32316500	1.59912e+07			Atp5i	Ywhag
Protein FAM49B	Fam49b	431	405	425	216		26	209		2.14361e+07	1441100	8369300	3279200			Rbm14	Shmt2
Fumarate hydratase, mitochondrial	Fh	382	442	450	243		-60	207		40044000	926835	5771350	2774700			Rpl14	Pafah1b3
Stomatin-like protein 2, mitochondrial	Stoml2	335	221	429	225		114	204		5.63733e+07	5.28653e+06	7923900	3051200			Aco2	Acat1
Ubiquitin-conjugating enzyme E2 variant 1	Ube2v1	318	146	379	192		172	187		6.84847e+07	1.07157e+07	1.4074e+07	3968400			Cacybp	Hmga1
Citrate synthase, mitochondrial;Citrate synthase	Cs	379	382	297	110		-3	187		4.07977e+07	1765500	29294200	9115850			Ppp2r1a	Ganab
Small nuclear ribonucleoprotein Sm D2	Snrpd2	351	175	306	125		176	181		5.14297e+07	8.22017e+06	25951000	7504790			H1f0	Cfl1
ELAV-like protein;ELAV-like protein 2	Elavl2	466	439	423	245		27	178		4.76857e+06	980170	8.76707e+06	2744850			Tagln3	Ddah2
ADP/ATP translocase 2;ADP/ATP translocase 2, N-terminally processed;ADP/ATP translocase 1	Slc25a5	456	452	418	241		4	177		12000000	814587	9625500	2781900			Tufm	Dnm1l
L-lactate dehydrogenase B chain;L-lactate dehydrogenase	Ldhb	465	363	395	220		102	175		4912800	2148900	1.24074e+07	3173000			Sltm	Ptbp2
Serine/threonine-protein phosphatase 2A catalytic subunit alpha isoform;Serine/threonine-protein phosphatase 2A catalytic subunit beta isoform	Ppp2ca	432	272	424	253		160	171		21344000	3869850	8.61623e+06	2608300			Ppid	Rps17
Small nuclear ribonucleoprotein-associated protein N;Small nuclear ribonucleoprotein-associated protein B	Snrpn	441	365	349	184		76	165		1.83658e+07	2122000	1.85137e+07	4294700			Safb	Ewsr1
60S ribosomal protein L31	Rpl31	391	203	296	132		188	164		37243000	6317200	2.94103e+07	6899700			Dhx9	Ywhah
40S ribosomal protein S13	Rps13	240	77	307	145		163	162		1.27878e+08	26415000	2.56693e+07	6167500			Snw1	Hmga2
40S ribosomal protein S18	Gm10260	213	90	293	133		123	160		1.5592e+08	20871700	2.95737e+07	6.78188e+06			Bax	Rps2
U1 small nuclear ribonucleoprotein A	Snrpa	224	210	289	129		14	160		1.42296e+08	6028300	31093100	7005250			Top1	Psmd2
ATP synthase subunit delta, mitochondrial	Atp5d	268	110	270	112		158	158		9.81097e+07	14625000	3.53093e+07	8610000			Fkbp4	Psma1
SWI/SNF-related matrix-associated actin-dependent regulator of chromatin subfamily E member 1	Smarce1	387	229	402	246		158	156		3.86493e+07	5.03547e+06	1.1245e+07	2744800			Dld	Aldoc
6-phosphogluconolactonase	Pgls	257	145	400	244		112	156		1.11066e+08	10790400	11469300	2757000			Cct7	Rab7a
Ubiquilin-2	Ubqln2	134	104	294	141		30	153		2.80433e+08	15340000	29548000	6360950			Hnrnph1	Atxn10
60S ribosomal protein L26	Rpl26	403	249	461	312		154	149		3.34273e+07	4.42603e+06	2809700	1699400			Pfn2	Ppa1
60S ribosomal protein L9	Rpl9	429	286	396	248		143	148		21759500	3571350	12399000	2680750			Hp1bp3	Hsd17b4
Malate dehydrogenase, cytoplasmic	Mdh1	371	258	255	107		113	148		4.56357e+07	4.13333e+06	40388500	9735350			Ubqln1	Pcna
Cytochrome c oxidase subunit 6B1	Cox6b1	374	97	192	46		277	146		4.42767e+07	1.71497e+07	72439000	3.10213e+07			Ubxn1	Cct3
Proteasome subunit beta type-6	Psmb6	401	228	435	289		173	146		33940000	5.03993e+06	7.33647e+06	2001800			Ndufa8	Fbl
Reticulocalbin-3	Rcn3	279	251	440	294		28	146		8.88193e+07	4.39457e+06	6523800	1851350			Sart1	Psme3
Ubiquitin carboxyl-terminal hydrolase;Ubiquitin carboxyl-terminal hydrolase 14	Usp14	421	457	460	314		-36	146		25378000	764075	3092600	1675100			Gpc2	Rpn1
Neuronal migration protein doublecortin	Dcx	311	279	278	136		32	142		7.22147e+07	3.73123e+06	33685000	6.62233e+06			Trappc3	Rpl36
Polypyrimidine tract-binding protein 1	Ptbp1	283	211	390	250		72	140		8.77553e+07	6022600	1.28733e+07	2651100			Cnn3	Uba1
Acetyl-CoA acetyltransferase, cytosolic	Acat2	331	193	336	198		138	138		57069000	6806400	2.03501e+07	3834970			Sec22b	Arid1a
Immunity-related GTPase family Q protein	Irgq	440	374	455	317		66	138		18500800	1851900	4775000	1649800			Eif4b	Khdrbs3
60S ribosomal protein L8	Rpl8	258	183	318	183		75	135		108088000	7.40187e+06	23143600	4432450			Ilf3	Idh1
Dynein light chain 1, cytoplasmic	Dynll1	415	267	346	212		148	134		2.85381e+07	3973800	19308000	3402500			Lsm3	Eef1d
Eukaryotic initiation factor 4A-I;Eukaryotic initiation factor 4A-II;Eukaryotic initiation factor 4A-II, N-terminally processed	Eif4a1	109	61	197	64		48	133		3.80353e+08	3.95727e+07	6.95653e+07	20048500			Pqbp1	Rac1
Fructose-bisphosphate aldolase A;Fructose-bisphosphate aldolase	Aldoa	236	155	245	114		81	131		1.31409e+08	10059800	4.37853e+07	8.22187e+06			Cct2	Igf2bp1
LIM and SH3 domain protein 1	Lasp1	313	362	391	260		-49	131		71776000	2172200	1.26907e+07	2462900			Dlat	Rpl24
Ran-binding protein 3	Ranbp3	273	252	405	279		21	126		94252000	4385000	11197300	2081050			Uqcrc2	Eif2s1
Apoptosis inhibitor 5	Api5	423	387	388	263		36	125		2.45517e+07	1719840	12972800	2401700			Poldip3	Rps28
Acyl-coenzyme A thioesterase 1;Acyl-coenzyme A thioesterase 6;Acyl-coenzyme A thioesterase 4;Acyl-coenzyme A thioesterase 3;Acyl-coenzyme A thioesterase 2, mitochondrial	Acot1	372	297	407	283		75	124		4.55817e+07	3305300	10774050	2050600			Chchd6	Sarnp
Profilin-1;Profilin	Pfn1	325	257	410	288		68	122		6.12993e+07	4.14847e+06	10392600	2.00517e+06			Hbb-y	Capza1
Nuclear factor 1;Nuclear factor 1 B-type	Nfib	427	266	338	217		161	121		23536500	3996750	2.02573e+07	3265600			Hnrnpm	Rpl13
Rab GDP dissociation inhibitor beta	Gdi2	251	409	329	209		-158	120		1.16097e+08	1407500	2.13513e+07	3520200			Rpl23a	Tubb3
ATP synthase subunit O, mitochondrial	Atp5o	350	274	194	75		76	119		5.18267e+07	3.80887e+06	70710000	15450450			Hnrnpd	Hsp90aa1
Small nuclear ribonucleoprotein Sm D3	Snrpd3	366	160	283	167		206	116		46814000	9.79793e+06	3.23877e+07	5051420			Psma5	Cap1
Rab GDP dissociation inhibitor alpha	Gdi1	377	430	279	164		-53	115		4.28087e+07	1109425	3.32783e+07	5204745			Cct8	Cyc1
Cofilin-2	Cfl2	460	417	272	159		43	113		8.91127e+06	1310900	3.48633e+07	5373400			Eef1a1	Dbnl
Ras-related protein Rab-1B	Rab1b	433	396	408	295		37	113		2.0663e+07	1617900	10722000	1843200			Snd1	H2afy
Activated RNA polymerase II transcriptional coactivator p15	Sub1	79	215	241	128		-136	113		6.04067e+08	5742200	44823000	7107900			Mapt	St13
ATP synthase subunit e, mitochondrial	Atp5i	275	278	223	111		-3	112		9.35713e+07	3736700	54698500	8778200			Pa2g4	Snrpg
RNA-binding protein 14	Rbm14	186	197	348	237		-11	111		1.88427e+08	6.70733e+06	19091000	2.83507e+06			Csde1
Mitochondrial import inner membrane translocase subunit Tim8 A	Timm8a1	452	227	308	200		225	108		1.33072e+07	5059400	25388000	3715300			Ywhab
Peroxiredoxin-4	Prdx4	119	52	216	108		67	108		320410000	49293000	5.81673e+07	9.61507e+06			Psmd7
GTPase NRas;GTPase HRas;GTPase HRas, N-terminally processed	Nras	454	437	438	330		17	108		12844200	1049200	7180150	1564600			Hist1h1e
40S ribosomal protein S20	Rps20	182	74	176	70		108	106		1.96021e+08	28509000	8.00677e+07	1.68597e+07			Khsrp
60S ribosomal protein L14	Rpl14	439	458	361	256		-19	105		19105900	755670	1.71006e+07	2564000			Polr2a
Aconitate hydratase, mitochondrial	Aco2	250	319	354	251		-69	103		1.19125e+08	2.89373e+06	17440700	2.62677e+06			Hist1h1b
Proteasome subunit alpha type-6	Psma6	412	338	372	271		74	101		3.03367e+07	2531550	15652000	2170300			Dpysl2
Ras-related protein Rab-11B;Ras-related protein Rab-11A	Rab11b	256	143	191	91		113	100		1.114e+08	10887800	7.31273e+07	11575050			Serbp1
Aminoacyl tRNA synthase complex-interacting multifunctional protein 1;Endothelial monocyte-activating polypeptide 2	Aimp1	253	188	313	213		65	100		1.14157e+08	7062050	2.44863e+07	3351150
26S protease regulatory subunit 6A	Psmc3	330	263	381	282		67	99		57392000	4017700	1.36481e+07	2069300
Endophilin-A2;Endophilin-A1	Sh3gl1	396	380	430	332		16	98		3.50507e+07	1799450	7911800	1552500
Tubulin beta-2A chain	Tubb2a	314	268	335	238		46	97		71520000	3.95143e+06	2.06233e+07	2795700
Beta-adducin	Add2	428	375	353	257		53	96		22324000	1841600	17842000	2563400
60S ribosomal protein L7	Rpl7	264	123	316	222		141	94		1.01344e+08	13264000	2.40407e+07	3.12164e+06
UPF0160 protein MYG1, mitochondrial	Myg1	342	209	442	349		133	93		5.39457e+07	6.03663e+06	6.50013e+06	1388900
Calcyclin-binding protein	Cacybp	445	454	452	359		-9	93		16191000	807815	5342800	1312700
Histone H3.1;Histone H3;Histone H3.3;Histone H3.2;Histone H3.3C	Hist1h3a	195	22	101	11		173	90		1.73084e+08	1.3088e+08	208460000	2.37457e+08
Sodium/potassium-transporting ATPase subunit alpha-1	Atp1a1	354	226	331	242		128	89		5.11413e+07	5.09423e+06	2.10033e+07	2781600
Nuclear factor 1;Nuclear factor 1 A-type	Nfia	446	348	433	344		98	89		1.60671e+07	2312400	7590050	1438150
Serine/threonine-protein phosphatase 2A 65 kDa regulatory subunit A alpha isoform	Ppp2r1a	309	320	266	179		-11	87		7.44573e+07	2.89203e+06	35900000	4576750
RuvB-like 2	Ruvbl2	227	147	212	126		80	86		141374000	10709000	5.88477e+07	7247350
60S ribosomal protein L7a	Rpl7a	373	372	432	346		1	86		45241000	1939590	7600200	1410100
Histone H1.0;Histone H1.0, N-terminally processed	H1f0	207	220	152	67		-13	85		1.59876e+08	5.30867e+06	103852000	1.75726e+07
Dynein light chain roadblock-type 1	Dynlrb1	179	161	183	100		18	83		1.98337e+08	9.75547e+06	7.74387e+07	1.06059e+07
Small nuclear ribonucleoprotein E	Snrpe	424	191	252	170		233	82		24402000	6.88583e+06	4.16757e+07	4849000
Transgelin-3	Tagln3	394	419	201	119		-25	82		3.66293e+07	1298600	67801000	7691050
Elongation factor Tu, mitochondrial	Tufm	352	444	351	270		-92	81		51223000	909850	18033000	2230900
60S ribosomal protein L12	Rpl12	220	101	142	63		119	79		1.47033e+08	1.63833e+07	1.11862e+08	2.03161e+07
Heterogeneous nuclear ribonucleoprotein D-like	Hnrnpdl	149	63	121	43		86	78		258300000	3.42697e+07	1.37577e+08	33838000
Cold-inducible RNA-binding protein	Cirbp	301	239	193	116		62	77		7.81967e+07	4.74767e+06	7.11827e+07	8049150
Cyclin-dependent kinase inhibitor 1B	Cdkn1b	455	445	419	342		10	77		1.27625e+07	909010	9.47567e+06	1441600
40S ribosomal protein S21	Rps21	111	80	165	89		31	76		3.59347e+08	25249000	89334500	12030900
T-complex protein 1 subunit zeta	Cct6a	345	242	305	230		103	75		5.31515e+07	4.67003e+06	2.63317e+07	3011450
SAFB-like transcription modulator	Sltm	298	312	431	356		-14	75		79792000	3.05437e+06	7.69507e+06	1333600
Peptidyl-prolyl cis-trans isomerase D	Ppid	293	294	421	347		-1	74		8.24003e+07	3.43416e+06	8994400	1402625
Scaffold attachment factor B1	Safb	102	357	227	153		-255	74		399730000	2229700	5.30873e+07	5752100
ATP-dependent RNA helicase A	Dhx9	365	377	397	325		-12	72		47822000	1.82892e+06	1.22643e+07	1593500
SNW domain-containing protein 1	Snw1	178	285	364	292		-107	72		198537000	3.58162e+06	1.68507e+07	1970250
40S ribosomal protein S19	Rps19	168	133	137	66		35	71		210980000	1.17642e+07	1.15201e+08	18334500
Proteasome subunit beta type-2	Psmb2	461	317	443	373		144	70		8.37183e+06	2932000	6433650	1192500
Serine/threonine-protein kinase PAK 2;PAK-2p27;PAK-2p34	Pak2	261	184	298	229		77	69		1.03824e+08	7.26353e+06	29198000	3.01313e+06
Serpin H1	Serpinh1	113	98	229	160		15	69		3.47837e+08	1.6991e+07	51382000	5337900
Apoptosis regulator BAX	Bax	219	329	250	182		-110	68		1.47713e+08	2686220	41998000	4487550
TAR DNA-binding protein 43	Tardbp	126	65	162	96		61	66		3.05773e+08	3.13363e+07	9.26903e+07	1.0885e+07
Cell division control protein 42 homolog	Cdc42	422	418	315	249		4	66		2.50637e+07	1308275	2.41363e+07	2662150
DNA topoisomerase 1	Top1	214	231	268	202		-17	66		1.55327e+08	4.90637e+06	3.58213e+07	3708800
40S ribosomal protein S6	Rps6	310	224	392	326.5		86	65.5		7.39997e+07	5248450	12492500	1587200
Macrophage migration inhibitory factor	Mif	223	164	186	122		59	64		1.4525e+08	9.22703e+06	75126000	7606000
40S ribosomal protein S5;40S ribosomal protein S5, N-terminally processed	Rps5	165	129	226	163		36	63		2.13903e+08	1.22507e+07	5.32083e+07	5.23723e+06
Cytochrome b-c1 complex subunit Rieske, mitochondrial;Cytochrome b-c1 complex subunit 11	Uqcrfs1	145	137	200	137		8	63		2.72643e+08	1.14938e+07	68031000	6.40921e+06
26S protease regulatory subunit 10B	Psmc6	308	281	439	378		27	61		74755000	3712500	6.94817e+06	1164500
Non-histone chromosomal protein HMG-14	Hmgn1	419	261	300	240		158	60		2.64493e+07	4100950	2.75983e+07	2786200
4F2 cell-surface antigen heavy chain	Slc3a2	306	218	426	366		88	60		7.50307e+07	5.58813e+06	8.13087e+06	1.26873e+06
Peroxiredoxin-1	Prdx1	72	20	97	37		52	60		6.88023e+08	1.50029e+08	2.12763e+08	4.53823e+07
RNA binding motif protein, X-linked-like-1	Rbmxl1	78	71	131	71		7	60		6.12813e+08	2.88927e+07	123645000	16322700
ATP synthase subunit d, mitochondrial	Atp5h	166	120	157	98		46	59		2.12523e+08	1.35157e+07	9.60537e+07	1.07097e+07
Septin-11	2011-09-01	185	148	232	173		37	59		189750000	10582500	4.94683e+07	4810300
40S ribosomal protein S14	Rps14	112	55	132	74		57	58		3.54863e+08	48157000	1.23401e+08	1.55785e+07
Peptidyl-prolyl cis-trans isomerase FKBP4;Peptidyl-prolyl cis-trans isomerase FKBP4, N-terminally processed	Fkbp4	194	287	248	190		-93	58		1.73297e+08	3.54137e+06	4.26277e+07	4047650
Hydroxymethylglutaryl-CoA synthase, cytoplasmic	Hmgcs1	328	168	414	357		160	57		58108000	8585300	9.96993e+06	1316900
Splicing factor 1	Sf1	128	94	163	106		34	57		303220000	1.92343e+07	91165000	9824200
Dihydrolipoyl dehydrogenase, mitochondrial	Dld	392	398	394	337		-6	57		3.67347e+07	1552550	12473000	1514800
T-complex protein 1 subunit eta	Cct7	425	466	458	401		-41	57		23739000	539295	3461700	1005740
Proteasome subunit alpha type-7	Psma7	398	207	187	131		191	56		34730000	6072900	7.49207e+07	6909850
Thioredoxin-dependent peroxide reductase, mitochondrial	Prdx3	380	256	363	307		124	56		4.06543e+07	4150900	1.69023e+07	1732085
Heterogeneous nuclear ribonucleoprotein H;Heterogeneous nuclear ribonucleoprotein H, N-terminally processed	Hnrnph1	110	117	116	60		-7	56		362230000	14099600	1.50773e+08	2.31473e+07
Profilin-2;Profilin	Pfn2	442	446	389	334		-4	55		1.81503e+07	905660	12944900	1538700
Syntaxin-binding protein 1	Stxbp1	463	443	417	363		20	54		7.71207e+06	911660	9712600	1281665
Elongation factor 1-gamma	Eef1g	237	136	238	185		101	53		1.30133e+08	1.15962e+07	47621000	4.26053e+06
DAZ-associated protein 1	Dazap1	336	271	249	196		65	53		5.63393e+07	3.89087e+06	4.25323e+07	3.87353e+06
Y-box-binding protein 3	Ybx3	409	388	466	413		21	53		32198000	1699400	1553600	946770
Phosphoserine aminotransferase	Psat1	333	196	404	352		137	52		5.69317e+07	6748100	11215000	1379000
GTP-binding nuclear protein Ran	Ran	329	291	218	166		38	52		5.79907e+07	3495200	5.74333e+07	5090100
40S ribosomal protein S27;40S ribosomal protein S27-like	Rps27	467	314	412	361		153	51		4009900	2993200	1.00053e+07	1298290
L-lactate dehydrogenase A chain;L-lactate dehydrogenase	Ldha	294	158	246	195		136	51		8.10943e+07	9820700	4.33993e+07	3.89373e+06
Histidine triad nucleotide-binding protein 1	Hint1	154	70	136	85		84	51		2.43283e+08	2.89077e+07	1.15884e+08	13535500
Heterogeneous nuclear ribonucleoprotein A3	Hnrnpa3	46	9	60	9		37	51		1.29023e+09	3.55047e+08	421330000	4.14007e+08
U4/U6.U5 tri-snRNP-associated protein 2	Usp39	414	277	448	398		137	50		2.97797e+07	3762400	5979900	1030675
Ataxin-2	Atxn2	339	276	457	407		63	50		55093000	3.76307e+06	4718950	971020
Heterochromatin protein 1-binding protein 3	Hp1bp3	388	407	269	219		-19	50		38384000	1414400	3.54913e+07	3227250
Actin, cytoplasmic 1;Actin, cytoplasmic 1, N-terminally processed	Actb	138	75	151	102		63	49		2.79407e+08	2.82323e+07	1.04496e+08	1.04138e+07
Heterogeneous nuclear ribonucleoprotein A0	Hnrnpa0	222	205	203	154		17	49		1.46284e+08	6194400	6.60533e+07	5692500
Ubiquilin-1	Ubqln1	87	172	189	140		-85	49		5.52917e+08	8438300	73945000	6369550
60S ribosomal protein L3	Rpl3	284	201	356	308		83	48		8.63587e+07	6369450	1.73797e+07	1729300
T-complex protein 1 subunit delta	Cct4	364	301	175	127		63	48		4.82583e+07	3.26933e+06	80387000	7187750
UBX domain-containing protein 1	Ubxn1	201	212	328	281		-11	47		1.68496e+08	6.00683e+06	2.14368e+07	2071300
NADH dehydrogenase [ubiquinone] 1 alpha subcomplex subunit 8	Ndufa8	383	431	324	277		-48	47		39786000	1101650	21815000	2090900
40S ribosomal protein S11	Rps11	410	292	358	313		118	45		3.13783e+07	3.48793e+06	1.72241e+07	1696350
Zyxin	Zyx	399	296	468	423		103	45		3.46383e+07	3.37659e+06	837360	895850
Mitochondrial import inner membrane translocase subunit TIM50	Timm50	448	391	445	400		57	45		15696500	1.67705e+06	6233900	1023300
U4/U6.U5 tri-snRNP-associated protein 1	Sart1	358	394	451	406		-36	45		4.89987e+07	1643350	5.49983e+06	971190
Histone H2A type 2-A;Histone H2A type 2-C	Hist2h2aa1	203	88	105	61		115	44		1.63676e+08	2.13158e+07	201422000	21994300
D-3-phosphoglycerate dehydrogenase	Phgdh	172	126	334	290		46	44		2.08277e+08	12946500	20687500	1989450
Glypican-2;Secreted glypican-2	Gpc2	369	426	422	379		-57	43		4.57353e+07	1217540	8818800	1163280
Guanine nucleotide-binding protein G(I)/G(S)/G(O) subunit gamma-2	Gng2	453	305	301	261		148	40		1.29111e+07	3170900	27326000	2445450
26S proteasome non-ATPase regulatory subunit 11	Psmd11	307	254	314	275		53	39		74981000	4185150	24363000	2095300
THO complex subunit 4	Alyref	80	78	107	68		2	39		6.00553e+08	2.58493e+07	1.93587e+08	17361900
60S ribosomal protein L11	Rpl11	332	185	333	296		147	37		5.70432e+07	7179400	2.07899e+07	1837710
40S ribosomal protein S25	Rps25	156	89	119	82		67	37		2.38273e+08	2.11597e+07	146680000	14488400
Prohibitin	Phb	148	114	141	104		34	37		2.59253e+08	14285000	1.12718e+08	10299150
Peptidyl-prolyl cis-trans isomerase NIMA-interacting 1	Pin1	255	236	378	341		19	37		112251000	4.78053e+06	14106650	1451205
Trafficking protein particle complex subunit 3	Trappc3	389	448	359	322		-59	37		3.77563e+07	891883	1.71513e+07	1604400
Calponin-3	Cnn3	270	371	339	302		-101	37		96921000	1946200	19967500	1754300
[Protein ADP-ribosylarginine] hydrolase	Adprh	413	332	399	364		81	35		2.99183e+07	2639700	1.1588e+07	1277305
RNA-binding protein FUS	Fus	61	13	50	15		48	35		9.98493e+08	2.28576e+08	5.47927e+08	144055000
NADH dehydrogenase [ubiquinone] iron-sulfur protein 3, mitochondrial	Ndufs3	395	381	382	348		14	34		3.62877e+07	1.79457e+06	1.36238e+07	1395880
Vesicle-trafficking protein SEC22b	Sec22b	416	461	436	402		-45	34		2.76797e+07	730130	7237700	995970
SH3 domain-binding glutamic acid-rich-like protein 3	Sh3bgrl3	230	159	258	226		71	32		134786000	9806800	3.80807e+07	3045850
Splicing factor, proline- and glutamine-rich	Sfpq	48	39	74	42		9	32		1.25973e+09	7.58943e+07	3.11243e+08	34618000
Eukaryotic translation initiation factor 4B	Eif4b	140	167	199	168		-27	31		2.77817e+08	8854500	6.80623e+07	5015300
Multifunctional protein ADE2;Phosphoribosylaminoimidazole-succinocarboxamide synthase;Phosphoribosylaminoimidazole carboxylase	Paics	385	280	462	432		105	30		3.92103e+07	3.72653e+06	2416400	806875
Katanin p60 ATPase-containing subunit A-like 2;Spermatogenesis-associated protein 5	Katnal2	426	259	288	259		167	29		23607000	4111200	31122000	2512200
Interleukin enhancer-binding factor 3	Ilf3	289	307	247	218		-18	29		8.46983e+07	3127250	4.33693e+07	3232070
U6 snRNA-associated Sm-like protein LSm3	Lsm3	184	213	228	199		-29	29		194190000	5.97283e+06	5.22893e+07	3769300
40S ribosomal protein SA	Rpsa	63	48	77	49		15	28		878550000	5.67607e+07	2.83393e+08	3.02097e+07
Polyglutamine-binding protein 1	Pqbp1	297	335	337	309		-38	28		8.01943e+07	2564150	20348000	1720455
Elongation factor 2	Eef2	77	56	83	56		21	27		629000000	4.77107e+07	2.68223e+08	2.58542e+07
T-complex protein 1 subunit beta	Cct2	98	100	104	79		-2	25		4.39613e+08	1.66435e+07	2.01997e+08	1.51802e+07
40S ribosomal protein S30	Fau	106	67	110	86		39	24		3.82973e+08	3.02543e+07	1.85987e+08	12949500
60S ribosomal protein L23	Rpl23	363	199	256	233		164	23		48520000	6428950	40320000	2886650
Polyadenylate-binding protein 2	Pabpn1	174	116	290	267		58	23		204760000	1.41416e+07	30529000	2375300
60S ribosomal protein L22	Rpl22	282	113	243	221		169	22		8.82517e+07	14412000	44035000	3166000
Chromatin target of PRMT1 protein	Chtop	447	370	377	355		77	22		1.57021e+07	1.99507e+06	14652000	1346700
Dihydrolipoyllysine-residue acetyltransferase component of pyruvate dehydrogenase complex, mitochondrial	Dlat	436	450	449	427		-14	22		2.03817e+07	831290	5860350	873565
Cytochrome b-c1 complex subunit 2, mitochondrial	Uqcrc2	420	449	291	269		-29	22		2.62227e+07	863010	3.02417e+07	2270000
Heterogeneous nuclear ribonucleoprotein A1;Heterogeneous nuclear ribonucleoprotein A1, N-terminally processed	Hnrnpa1	36	7	25	5		29	20		1614220000	4.38527e+08	1.1184e+09	7.21907e+08
Polymerase delta-interacting protein 3	Poldip3	319	427	441	421		-108	20		6.84757e+07	1200950	6.51593e+06	898180
Coronin-1B	Coro1b	341	323	427	408		18	19		5.46087e+07	2804150	8122100	970220
Heterogeneous nuclear ribonucleoproteins A2/B1	Hnrnpa2b1	11	1	20	1		10	19		4067800000	9172000000	1.24853e+09	4.13823e+09
MICOS complex subunit Mic25	Chchd6	326	361	393	374		-35	19		6.10133e+07	2187600	1.24843e+07	1189800
Alpha-enolase	Eno1	56	14	41	23		42	18		1.10687e+09	2.21963e+08	7.11713e+08	9.33347e+07
Uncharacterized protein KIAA1211	C530008M17Rik	406	383	386	368		23	18		3.31427e+07	1760600	13099500	1239800
Hemoglobin subunit epsilon-Y2	Hbb-y	81	83	91	73		-2	18		5.92783e+08	22868000	2.33713e+08	15682900
Spliceosome RNA helicase Ddx39b	Ddx39b	180	93	168	151		87	17		1.98153e+08	19580200	8.66743e+07	5.84707e+06
Enhancer of rudimentary homolog	Erh	123	85	126	109		38	17		3.11623e+08	2.25177e+07	1.32263e+08	9389250
Cytochrome c oxidase subunit 6C	Cox6c	322	166	146	130		156	16		6.63553e+07	8.85577e+06	109036000	6.93127e+06
Nucleoside diphosphate kinase;Nucleoside diphosphate kinase B	Gm20390	69	42	47	31		27	16		7.30717e+08	6.66337e+07	626550000	54080000
Heterogeneous nuclear ribonucleoprotein M	Hnrnpm	22	28	68	52		-6	16		2.17825e+09	96133000	346780000	2.69073e+07
60S ribosomal protein L23a	Rpl23a	101	109	92	76		-8	16		4.17217e+08	14870000	2.31793e+08	1.53627e+07
Transketolase	Tkt	91	57	63	48		34	15		519220000	43887000	3.98737e+08	3.07037e+07
RNA-binding protein 3	Rbm3	34	17	53	38		17	15		1.68937e+09	1.64853e+08	4.68527e+08	3.74686e+07
Heterogeneous nuclear ribonucleoprotein U	Hnrnpu	42	29	54	39		13	15		1.41792e+09	8.93967e+07	4.64953e+08	36475000
Heterogeneous nuclear ribonucleoprotein D0	Hnrnpd	70	115	59	44		-45	15		7.09617e+08	14275500	428070000	3.35747e+07
NADH dehydrogenase [ubiquinone] 1 beta subcomplex subunit 2, mitochondrial	Ndufb2	400	342	385	371		58	14		3.44547e+07	2430200	13280600	1216315
Peroxiredoxin-2	Prdx2	68	11	30	16		57	14		7.57587e+08	2.50987e+08	1.07042e+09	143244000
Protein phosphatase 1 regulatory subunit 14B	Ppp1r14b	129	128	224	210		1	14		2.99817e+08	1.23074e+07	54459000	3.44368e+06
Proteasome subunit alpha type-5	Psma5	346	353	219	205		-7	14		5.31133e+07	2275000	5.61843e+07	3603450
T-complex protein 1 subunit theta	Cct8	136.5	162	133	120		-25.5	13		279920000	9.67457e+06	1.21809e+08	7.65963e+06
Prothymosin alpha;Prothymosin alpha, N-terminally processed;Thymosin alpha	Ptma	75	50	67	55		25	12		675200000	52463000	3.78357e+08	2.59864e+07
Elongation factor 1-alpha 1	Eef1a1	17	21	33	21		-4	12		2.39803e+09	138131000	946420000	9.92827e+07
Hematological and neurological expressed 1 protein;Hematological and neurological expressed 1 protein, N-terminally processed	Hn1	121	62	65	54		59	11		313760000	3.68317e+07	382550000	26225200
Thymosin beta-10	Tmsb10	271	45	37	27		226	10		96444000	5.97077e+07	816430000	76342000
Lupus La protein homolog	Ssb	417	411	447	437		6	10		2.71957e+07	1388150	6083200	779750
Histone H1.2	Hist1h1c	39	38	32	22		1	10		1555130000	78057000	9.74383e+08	9.87107e+07
Sideroflexin-1	Sfxn1	418	246	320	311		172	9		2.66913e+07	4468500	23066000	1702200
Glyceraldehyde-3-phosphate dehydrogenase	Gapdh	32	27	38	29		5	9		1766100000	9.84183e+07	7.76033e+08	7.09817e+07
Transcription elongation regulator 1	Tcerg1	242	237	401	392		5	9		1.27139e+08	4.77873e+06	11285750	1077900
Ubiquitin-conjugating enzyme E2 variant 2	Ube2v2	265	208	202	194		57	8		9.98427e+07	6.04973e+06	6.67153e+07	3.89427e+06
Cytochrome c oxidase subunit 5A, mitochondrial	Cox5a	94	76	55	47		18	8		4.88297e+08	2.68687e+07	4.61593e+08	30739300
Staphylococcal nuclease domain-containing protein 1	Snd1	305	325	459	451		-20	8		75067000	2.77713e+06	3348300	611660
Insulin-like growth factor-binding protein-like 1	Igfbpl1	438	432	465	458		6	7		19483300	1.10093e+06	1.69683e+06	572400
Microtubule-associated protein;Microtubule-associated protein tau	Mapt	291	423	100	93		-132	7		8.37603e+07	1257000	2.09003e+08	11228900
Alpha-tubulin N-acetyltransferase 1	Atat1	384	288	312	306		96	6		3.95057e+07	3.52473e+06	24595000	1732600
Branched-chain-amino-acid aminotransferase;Branched-chain-amino-acid aminotransferase, cytosolic	Bcat1	443	399	446	440		44	6		17696000	1536200	6135500	759350
Proliferation-associated protein 2G4	Pa2g4	151	163	261	255		-12	6		2.48453e+08	9.23273e+06	3.66927e+07	2581100
Cold shock domain-containing protein E1	Csde1	337	366	437	431		-29	6		55707000	2.07597e+06	7.22557e+06	810640
14-3-3 protein beta/alpha;14-3-3 protein beta/alpha, N-terminally processed	Ywhab	143	262	87	81		-119	6		2.74784e+08	4028960	2.44063e+08	14764000
Protein CDV3	Cdv3	104	73	166	161		31	5		398230000	28518000	8.84647e+07	5.31713e+06
Pyruvate kinase PKM	Pkm	45	33	62	57		12	5		1.30111e+09	8.39573e+07	398990000	24559600
Stathmin	Stmn1	23	19	23	18		4	5		2.14307e+09	162860000	1.21023e+09	130177000
26S proteasome non-ATPase regulatory subunit 7	Psmd7	338	390	263	258		-52	5		5.51683e+07	1.68227e+06	3.64443e+07	2536700
Proteasome subunit alpha type-2	Psma2	393	138	357	353		255	4		36699000	11369000	17244500	1377590
40S ribosomal protein S3a	Rps3a	189	96	185	181		93	4		181299000	17881600	75268000	4491350
Protein LYRIC	Mtdh	269	260	332	328		9	4		9.71507e+07	4.10463e+06	20914000	1573060
Heterogeneous nuclear ribonucleoprotein A/B	Hnrnpab	38	30	28	24		8	4		1.58307e+09	8.88473e+07	1.09493e+09	8.84393e+07
Fatty acid-binding protein, epidermal	Fabp5	160	153	99	95		7	4		2.27673e+08	10246500	2.09277e+08	1.09337e+07
Histone H1.3	Hist1h1d	9	8	7	3		1	4		4240600000	3.86787e+08	2.74037e+09	8.08797e+08
Prefoldin subunit 1	Pfdn1	361	219	303	300		142	3		4.86887e+07	5.45477e+06	2.68137e+07	1769600
Histone H1.1	Hist1h1a	52	35	16	13		17	3		1.1177e+09	8.23013e+07	1.39463e+09	1.80313e+08
Histone H1.4	Hist1h1e	20	23	15	12		-3	3		2233500000	126818000	1408000000	200920000
Far upstream element-binding protein 2	Khsrp	55	60	80	77		-5	3		1.10869e+09	42018000	2.74327e+08	1.52812e+07
DNA-directed RNA polymerase II subunit RPB1	Polr2a	430	455	456	453		-25	3		21678000	782500	4756400	606860
Dolichyl-diphosphooligosaccharide--protein glycosyltransferase 48 kDa subunit	Ddost	464	425	420	418		39	2		7.56167e+06	1238655	9047700	913450
Transitional endoplasmic reticulum ATPase	Vcp	65	54	82	80		11	2		8.30777e+08	4.87427e+07	2.70533e+08	1.50076e+07
Histone H1.5	Hist1h1b	16	18	12	10		-2	2		2.57183e+09	164629000	2.00343e+09	3.51547e+08
Dihydropyrimidinase-related protein 2	Dpysl2	43	46	35	33		-3	2		1339820000	5.84503e+07	8.27987e+08	4.99863e+07
Plasminogen activator inhibitor 1 RNA-binding protein	Serbp1	176	284	209	208		-108	1		2.03687e+08	3.65937e+06	60732000	3528800
Phosphoglycerate kinase 1;Phosphoglycerate kinase	Pgk1	198	99	150	150		99	0		1.70171e+08	16861600	104678000	5.93343e+06
Single-stranded DNA-binding protein;Single-stranded DNA-binding protein, mitochondrial	Ssbp1	349	310	340	340		39	0		52749000	3.07967e+06	19903450	1458300
Histone H2B type 1-C/E/G;Histone H2B type 1-H;Histone H2B type 2-B;Histone H2B type 1-M	Hist1h2bc	4	5	4	4		-1	0		6.59873e+09	7.23703e+08	4.78677e+09	7.39357e+08
Protein deglycase DJ-1	Park7	285	195	206	207		90	-1		8.61413e+07	6.78833e+06	6.51507e+07	3566050
Far upstream element-binding protein 1	Fubp1	47	40	61	62		7	-1		1.26496e+09	7.57377e+07	4.13547e+08	2.13412e+07
Histone H2A type 1-H;Histone H2A type 1-F;Histone H2A type 3;Histone H2A.J;Histone H2A type 1-K;Histone H2A	Hist1h2ah	2	2	1	2		0	-1		1.51029e+10	3.19013e+09	10573700000	1.75865e+09
Dihydropyrimidinase-related protein 3	Dpysl3	83	66	43	45		17	-2		582070000	3.11173e+07	6.91627e+08	33159000
Zinc finger RNA-binding protein	Zfr	462	465	464	466		-3	-2		8075400	587990	1866300	439630
NADH dehydrogenase [ubiquinone] 1 beta subcomplex subunit 6	Ndufb6	434	441	415	417		-7	-2		20655000	929540	9850350	925450
Guanine nucleotide-binding protein G(I)/G(S)/G(T) subunit beta-1	Gnb1	278	311	274	276		-33	-2		90103000	3.05787e+06	3.44497e+07	2091950
Histone H4	Hist1h4a	12	3	3	6		9	-3		3.75543e+09	1.16384e+09	5099100000	6.55103e+08
Dihydropyrimidinase-related protein 1	Crmp1	202	177	135	139		25	-4		1.66643e+08	7806300	119680000	6.38003e+06
Eukaryotic translation initiation factor 4 gamma 1	Eif4g1	130	103	330	336		27	-6		2.97963e+08	1.55486e+07	21221000	1522100
Actin, cytoplasmic 2;Actin, cytoplasmic 2, N-terminally processed	Actg1	3	4	2	8		-1	-6		7.83867e+09	821640000	7.20193e+09	4.43783e+08
Stress-70 protein, mitochondrial	Hspa9	64	69	81	87		-5	-6		8.58727e+08	3.01453e+07	2.74027e+08	1.25131e+07
78 kDa glucose-regulated protein	Hspa5	25	47	45	51		-22	-6		1961300000	5.76513e+07	6.54923e+08	2.70764e+07
MARCKS-related protein	Marcksl1	241	157	117	124		84	-7		1.27687e+08	1.00276e+07	1.496e+08	7.51043e+06
40S ribosomal protein S10	Rps10	124	112	164	171		12	-7		3.09633e+08	14587600	8.94587e+07	4822350
Cytochrome b-c1 complex subunit 6, mitochondrial	Uqcrh	450	460	360	367		-10	-7		14343000	753243	17141500	1265300
14-3-3 protein theta	Ywhaq	93	130	52	59		-37	-7		4.96973e+08	1.22454e+07	4.69907e+08	23697100
60S ribosomal protein L6	Rpl6	131	87	147	155		44	-8		2.94053e+08	2.18767e+07	1.08833e+08	5.60023e+06
Peptidyl-prolyl cis-trans isomerase A;Peptidyl-prolyl cis-trans isomerase A, N-terminally processed	Ppia	13	15	9	17		-2	-8		3.26163e+09	211690000	2322400000	1.41284e+08
60 kDa heat shock protein, mitochondrial	Hspd1	29	37	26	34		-8	-8		1.86127e+09	7.89123e+07	1.11834e+09	49801000
ATP synthase subunit alpha, mitochondrial;ATP synthase subunit alpha	Atp5a1	21	36	27	35		-15	-8		2.21273e+09	81061000	1.09882e+09	48632000
Tubulin alpha-1A chain;Tubulin alpha-3 chain	Tuba1a	5	6	5	14		-1	-9		6.44057e+09	5.56137e+08	4.66273e+09	1.52968e+08
Hemoglobin subunit alpha	haemaglobin alpha 2	200	119	18	28		81	-10		1.68563e+08	1.39647e+07	1318510000	74561100
Tubulin beta-2B chain	Tubb2b	44	49	31	41		-5	-10		1329430000	5.63407e+07	9.91197e+08	3.54257e+07
Phosphate carrier protein, mitochondrial	Slc25a3	376	216	220	231		160	-11		43455000	5641300	55478000	2986150
ATP synthase subunit beta, mitochondrial	Atp5b	30	25	19	30		5	-11		1.86037e+09	125957000	1.25437e+09	6.85533e+07
Peroxiredoxin-6	Prdx6	127	165	124	135		-38	-11		3.03823e+08	9.12773e+06	1.33307e+08	6678400
Heat shock protein HSP 90-beta	Hsp90ab1	33	24	46	58		9	-12		1707700000	1.26789e+08	6.33647e+08	2.43697e+07
Tubulin beta-5 chain	Tubb5	8	10	8	20		-2	-12		4719800000	2.65627e+08	2444000000	1.01728e+08
Phosphoglycerate mutase 1	Pgam1	115	154	109	121		-39	-12		346080000	1.0216e+07	1.88063e+08	7628100
Tubulin beta-4B chain	Tubb4b	10	12	6	19		-2	-13		4.18197e+09	228620000	3.72383e+09	1.26465e+08
Heat shock cognate 71 kDa protein	Hspa8	7	16	13	26		-9	-13		5.51067e+09	1.73031e+08	1737700000	82123000
Coronin-1C	Coro1c	323	364	265	278		-41	-13		6.54643e+07	2.14313e+06	35981000	2082100
Coxsackievirus and adenovirus receptor homolog	Cxadr	218	350	221	234		-132	-13		1.50513e+08	2285300	5.50713e+07	2863900
14-3-3 protein zeta/delta	Ywhaz	35	43	11	25		-8	-14		1.62427e+09	6.60547e+07	2.04617e+09	8.74037e+07
Cell division cycle 5-like protein	Cdc5l	276	315	398	412		-39	-14		93362000	2983400	11743500	963280
Heterogeneous nuclear ribonucleoprotein K	Hnrnpk	14	31	21	36		-17	-15		2.82337e+09	8.59023e+07	1221800000	48474000
NSFL1 cofactor p47	Nsfl1c	88	125	122	138		-37	-16		546060000	1.30819e+07	1.36397e+08	6391000
14-3-3 protein gamma;14-3-3 protein gamma, N-terminally processed	Ywhag	133	111	96	113		22	-17		2.87083e+08	1.46018e+07	221580000	8549000
Serine/arginine-rich splicing factor 3	Srsf3	18	107	73	90		-89	-17		2.34803e+09	15110300	3.12147e+08	1.16986e+07
Serine hydroxymethyltransferase	Shmt2	247	186	376	394		61	-18		120402000	7131600	1.48917e+07	1062400
Platelet-activating factor acetylhydrolase IB subunit gamma	Pafah1b3	187	142	140	158		45	-18		186800000	1.105e+07	113522000	5.44847e+06
Acetyl-CoA acetyltransferase, mitochondrial	Acat1	263	223	134	152		40	-18		1.01442e+08	5255600	1.20797e+08	5.77727e+06
Creatine kinase B-type	Ckb	27	32	34	53		-5	-19		1.88136e+09	8.44867e+07	861890000	2.63139e+07
High mobility group protein HMG-I/HMG-Y	Hmga1	226	187	145	165		39	-20		1.41635e+08	7.07607e+06	109693000	5118200
Poly(rC)-binding protein 1	Pcbp1	73	91	98	118		-18	-20		6.83103e+08	20751300	2.12193e+08	7797900
Triosephosphate isomerase	Tpi1	175	264	114	134		-89	-20		2.03783e+08	4014080	163510000	6734100
Neutral alpha-glucosidase AB	Ganab	191	106	205	227		85	-22		174803000	1.5193e+07	6.54383e+07	3042800
Cofilin-1	Cfl1	41	34	10	32		7	-22		1.53547e+09	83645000	2.17597e+09	5.30747e+07
N(G),N(G)-dimethylarginine dimethylaminohydrolase 2	Ddah2	183	181	153	175		2	-22		1.94593e+08	7.43313e+06	1.02611e+08	4694700
Microtubule-associated protein 2	Map2	92	95	75	97		-3	-22		509200000	18627500	2.91227e+08	10762000
Cytoplasmic dynein 1 light intermediate chain 2	Dync1li2	390	393	327	350		-3	-23		3.73673e+07	1670500	2.16157e+07	1387000
Dihydropyrimidinase-related protein 5	Dpysl5	317	318	156	180		-1	-24		6.85597e+07	2914610	9.71307e+07	4.57567e+06
26S protease regulatory subunit 8	Psmc5	300	384	285	310		-84	-25		78339000	1.75275e+06	3.21257e+07	1708800
Dynamin-1-like protein	Dnm1l	381	322	373	399		59	-26		4.02627e+07	2861500	15310600	1023400
Ubiquitin carboxyl-terminal hydrolase isozyme L1	Uchl1	103	179	56	83		-76	-27		3.99597e+08	7.73847e+06	460570000	1.43296e+07
Polypyrimidine tract-binding protein 2	Ptbp2	299	198	277	305		101	-28		7.96767e+07	6.55007e+06	34010000	1735700
40S ribosomal protein S17	Rps17	163	132	144	172		31	-28		2.15493e+08	1.20893e+07	109938000	4819800
Cysteine-rich protein 2	Crip2	302	351	161	189		-49	-28		76725000	2281600	9.27607e+07	4048350
Cytoplasmic dynein 1 light intermediate chain 1	Dync1li1	362	428	368	396		-66	-28		48649000	1166975	1.60739e+07	1044500
Ran-specific GTPase-activating protein	Ranbp1	97	124	148	177		-27	-29		4.51607e+08	13174100	1.06445e+08	4653900
Ras GTPase-activating protein-binding protein 1	G3bp1	135	174	172	201		-39	-29		2.80243e+08	8.30027e+06	8.29147e+07	3711000
Radixin	Rdx	164	289	158	187		-125	-29		214690000	3.51273e+06	9.40947e+07	4150300
RNA-binding protein EWS	Ewsr1	209	58	257	287		151	-30		1.59027e+08	4.38617e+07	4.02437e+07	2008800
PC4 and SFRS1-interacting protein	Psip1	50	86	48	78		-36	-30		1.23257e+09	2.20587e+07	5.96497e+08	15235000
Non-POU domain-containing octamer-binding protein	Nono	40	81	57	88		-41	-31		1.54683e+09	2.50643e+07	4.55233e+08	1.20598e+07
Myosin regulatory light chain 12B	Myl12b	95	151	115	146		-56	-31		470400000	1.03979e+07	1.63493e+08	6161200
Importin-5	Ipo5	327	422	434	465		-95	-31		58269000	1276000	7.58827e+06	480410
V-type proton ATPase subunit G 1	Atp6v1g1	343	376	253	285		-33	-32		53681000	1.83303e+06	4.14823e+07	2038700
14-3-3 protein eta	Ywhah	153	139	129	162		14	-33		2.45343e+08	1.12286e+07	1.27263e+08	5296700
Nucleophosmin	Npm1	15	51	17	50		-36	-33		2715300000	4.93003e+07	1364760000	28512550
High mobility group protein HMGI-C	Hmga2	451	435	380	414		16	-34		1.41614e+07	1050915	1.37197e+07	946550
Methyl-CpG-binding domain protein 3	Mbd3	320	337	341	375		-17	-34		6.82543e+07	2.53253e+06	19727500	1186000
Vesicle-associated membrane protein 2	Vamp2	290	401	259	293		-111	-34		8.39797e+07	1510800	3.77693e+07	1966600
Microtubule-associated protein 1B;MAP1B heavy chain;MAP1 light chain LC1	Map1b	24	53	29	65		-29	-36		2.06587e+09	4.87867e+07	1083740000	1.96068e+07
Microtubule-associated protein 6	Map6	444	462	403	441		-18	-38		1.66843e+07	714425	11219650	745550
40S ribosomal protein S2	Rps2	459	321	343	382		138	-39		10586000	2871800	19587000	1155100
26S proteasome non-ATPase regulatory subunit 2	Psmd2	280	248	295	335		32	-40		8.85713e+07	4.42767e+06	2.95413e+07	1530400
Prefoldin subunit 6	Pfdn6	216	308	196	236		-92	-40		151653000	3110600	70112000	2844300
Transcription intermediary factor 1-beta	Trim28	66	72	103	144		-6	-41		8.10553e+08	2.85643e+07	2.06737e+08	6258500
Dynactin subunit 2	Dctn2	139	204	108	149		-65	-41		278200000	6.20803e+06	1.88767e+08	6.08013e+06
Protein disulfide-isomerase A3	Pdia3	37	79	42	84		-42	-42		1.59199e+09	2.55297e+07	704730000	1.42362e+07
Proteasome subunit alpha type-1	Psma1	204	127	260	303		77	-43		163650000	1.27031e+07	3.73157e+07	1.75066e+06
Fructose-bisphosphate aldolase C	Aldoc	177	140	317	360		37	-43		2.02533e+08	11150300	23734500	1311280
Ras-related protein Rab-7a	Rab7a	360	331	344	387		29	-43		48792000	2647000	19566000	1112000
40S ribosomal protein S7	Rps7	344	367	275	318		-23	-43		5.34663e+07	2.03207e+06	3.44457e+07	1644235
Adenylate kinase 2, mitochondrial;Adenylate kinase 2, mitochondrial, N-terminally processed	Ak2	158	343	210	254		-185	-44		2.34167e+08	2398150	6.05703e+07	2590200
Heterogeneous nuclear ribonucleoproteins C1/C2	Hnrnpc	105	189	169	214		-84	-45		3.91113e+08	6.94543e+06	8.59803e+07	3310050
Protein DEK	Dek	167	336	292	338		-169	-46		2.11593e+08	2.54127e+06	2.99229e+07	1496600
Ataxin-10	Atxn10	397	328	416	463		69	-47		3.48427e+07	2710050	9.72213e+06	510620
Heat shock 70 kDa protein 4	Hspa4	147	341	233	280		-194	-47		2.59403e+08	2435550	4.88627e+07	2077100
Transaldolase	Taldo1	288	468	271	319		-180	-48		85012000	459760	34877000	1640905
Inorganic pyrophosphatase	Ppa1	295	243	214	264		52	-50		80883000	4662300	5.84643e+07	2396900
Mitochondrial import inner membrane translocase subunit Tim13	Timm13	405	456	374	424		-51	-50		33204000	776780	15070000	892330
Peroxisomal multifunctional enzyme type 2;(3R)-hydroxyacyl-CoA dehydrogenase;Enoyl-CoA hydratase 2	Hsd17b4	404	330	383	435		74	-52		33289000	2659750	13535750	792550
Proliferating cell nuclear antigen	Pcna	238	206	409	462		32	-53		129625000	6.14197e+06	10539000	536860
Peptidyl-prolyl cis-trans isomerase FKBP1A;Peptidyl-prolyl cis-trans isomerase	Fkbp1a	190	410	170	223		-220	-53		1.75047e+08	1.40489e+06	8.39243e+07	3113200
Lamin-B1	Lmnb1	6	41	39	94		-35	-55		5534700000	6.82907e+07	744680000	10948200
Electron transfer flavoprotein subunit beta	Etfb	296	436	365	420		-140	-55		8.02863e+07	1050155	1.67648e+07	902130
T-complex protein 1 subunit gamma	Cct3	108	102	118	174		6	-56		3.80807e+08	1.58365e+07	1.4886e+08	4725550
rRNA 2-O-methyltransferase fibrillarin	Fbl	402	397	411	467		5	-56		3.34727e+07	1574900	10265000	436760
Nuclease-sensitive element-binding protein 1	Ybx1	28	82	44	101		-54	-57		1.87403e+09	2.49997e+07	6.76357e+08	10596100
Hemoglobin subunit zeta	Hbz	217	302	217	274		-85	-57		150532000	3229650	5.78607e+07	2103705
Ubiquitin-conjugating enzyme E2 N	Ube2n	125	222	112	169		-97	-57		307850000	5280900	171740000	4875500
Proteasome activator complex subunit 3	Psme3	340	275	299	358		65	-59		5.48637e+07	3.76563e+06	27755000	1313500
DNA topoisomerase 2-beta	Top2b	281	429	240	299		-148	-59		88401000	1.15876e+06	4.50323e+07	1788700
Dolichyl-diphosphooligosaccharide--protein glycosyltransferase subunit 1	Rpn1	246	192	262	324		54	-62		121943000	6.88153e+06	36619500	1594800
60S ribosomal protein L36	Rpl36	348	304	281	343		44	-62		5.29013e+07	3.18667e+06	3.29977e+07	1439600
Ubiquitin-like modifier-activating enzyme 1	Uba1	100	68	86	148		32	-62		4.20737e+08	3.02417e+07	2.54393e+08	6.11803e+06
Fascin	Fscn1	243	273	235	298		-30	-63		126040000	3814500	48240000	1805000
Malate dehydrogenase, mitochondrial	Mdh2	196	245	84	147		-49	-63		1.70617e+08	4.58604e+06	2.67257e+08	6145700
10 kDa heat shock protein, mitochondrial	Hspe1	31	134	36	99		-103	-63		1.81267e+09	11751450	8.19863e+08	10639400
Catenin alpha-1	Ctnna1	233	344	375	438		-111	-63		1.33027e+08	2.38017e+06	14895200	779040
Cytochrome c oxidase subunit 4 isoform 1, mitochondrial	Cox4i1	210	352	94	157		-142	-63		158974000	2.27603e+06	226970000	5586150
Cytochrome c oxidase subunit 2	Mtco2	321	334	304	369		-13	-65		6.71547e+07	2.61947e+06	2.67597e+07	1238900
E3 ubiquitin-protein ligase NEDD4-like	Nedd4l	287	347	369	434		-60	-65		8.53693e+07	2322350	16002000	806210
Transforming protein RhoA;Rho-related GTP-binding protein RhoC	Rhoa	315	345	370	436		-30	-66		7.11367e+07	2364800	1.58283e+07	780330
AT-rich interactive domain-containing protein 1A	Arid1a	212	84	287	354		128	-67		1.57477e+08	2.25397e+07	3.12565e+07	1353350
Endoplasmin	Hsp90b1	82	121	89	156		-39	-67		5.83477e+08	1.35007e+07	2.39963e+08	5587100
Drebrin	Dbn1	58	118	49	117		-60	-68		1073810000	14086100	5.52783e+08	8.04337e+06
KH domain-containing, RNA-binding, signal transduction-associated protein 3	Khdrbs3	407	402	311	380		5	-69		3.29373e+07	1504450	2.47413e+07	1161275
Voltage-dependent anion-selective channel protein 2	Vdac2	334	451	215	286		-117	-71		5.68767e+07	822860	5.84563e+07	2025000
Isocitrate dehydrogenase [NADP] cytoplasmic	Idh1	356	309	143	215		47	-72		49101000	3104365	1.11077e+08	3291200
Endothelial differentiation-related factor 1	Edf1	292	324	309	381		-32	-72		8.25847e+07	2793600	25263000	1156500
Elongation factor 1-delta	Eef1d	54	44	111	186		10	-75		1112360000	6.32783e+07	174550000	4.18713e+06
Serine--tRNA ligase, cytoplasmic	Sars	272	358	321	397		-86	-76		9.56027e+07	2.22307e+06	22866000	1031100
14-3-3 protein epsilon	Ywhae	57	92	14	92		-35	-78		1096900000	2.03613e+07	1.44393e+09	1.13652e+07
Ras-related C3 botulinum toxin substrate 1;Ras-related C3 botulinum toxin substrate 3;Ras-related C3 botulinum toxin substrate 2	Rac1	449	232	322	403		217	-81		1.56944e+07	4862400	21984500	987100
Prefoldin subunit 2	Pfdn2	159	233	125	206		-74	-81		2.28901e+08	4.86203e+06	1.32895e+08	3587800
Insulin-like growth factor 2 mRNA-binding protein 1	Igf2bp1	221	194	342	426		27	-84		146786000	6.80333e+06	19588000	879470
Polyadenylate-binding protein 1	Pabpc1	157	240	155	239		-83	-84		2.37127e+08	4722200	9.87187e+07	2794100
Histone-binding protein RBBP4	Rbbp4	248	270	286	372		-22	-86		1.20383e+08	3.89737e+06	31375000	1205500
Hemoglobin subunit beta-H1	Hbb-bh1	170	235	282	370		-65	-88		2.09947e+08	4788600	32397000	1234000
Kinesin-1 heavy chain	Kif5b	229	293	355	444		-64	-89		1.38176e+08	3.44127e+06	17419100	719930
tRNA-splicing ligase RtcB homolog	Rtcb	303	453	366	455		-150	-89		7.59703e+07	811537	1.66157e+07	604920
Protein disulfide-isomerase A6	Pdia6	252	255	181	272.5		-3	-91.5		1.15833e+08	4176700	77998500	2150900
Cytochrome b-c1 complex subunit 1, mitochondrial	Uqcrc1	234	299	323	415		-65	-92		1.32727e+08	3.29093e+06	21883500	933050
60S ribosomal protein L24	Rpl24	304	182	208	301		122	-93		7.59287e+07	7.41877e+06	62029000	1.75994e+06
Myosin light polypeptide 6	Myl6	150	234	159	252		-84	-93		253590000	4849200	9.34983e+07	2.61144e+06
Midkine	Mdk	259	433	367	461		-174	-94		1.07033e+08	1100000	16145500	541885
Eukaryotic translation initiation factor 2 subunit 1	Eif2s1	368	355	362	460		13	-98		4.62507e+07	2.23679e+06	1.70947e+07	551820
Tubulin beta-4A chain	Tubb4a	378	415	347	447		-37	-100		41906000	1.35944e+06	1.91383e+07	672510
Calnexin	Canx	67	300	76	176		-233	-100		762210000	3286500	2.88567e+08	4655450
Lamina-associated polypeptide 2, isoforms beta/delta/epsilon/gamma	Tmpo	49	170	90	191		-121	-101		1.2354e+09	8.50537e+06	238130000	3972700
Fatty acid-binding protein, brain	Fabp7	90	108	85	188		-18	-103		5.30527e+08	1.50255e+07	2.60107e+08	4089600
Rho GDP-dissociation inhibitor 1	Arhgdia	132	190	93	197		-58	-104		2.93947e+08	6914900	2.30327e+08	3849950
Host cell factor 1;HCF N-terminal chain 1;HCF N-terminal chain 2;HCF N-terminal chain 3;HCF N-terminal chain 4;HCF N-terminal chain 5;HCF N-terminal chain 6;HCF C-terminal chain 1;HCF C-terminal chain 2;HCF C-terminal chain 3;HCF C-terminal chain 4;HCF C-terminal chain 5;HCF C-terminal chain 6	Hcfc1	316	408	350	454		-92	-104		6.86203e+07	1409110	1.84563e+07	605580
Caprin-1	Caprin1	74	135	88	193		-61	-105		6.82447e+08	1.16875e+07	2.41863e+08	3925100
Protein phosphatase 1G	Ppm1g	232	346	239	345		-114	-106		1.34407e+08	2342800	4.51437e+07	1432900
Cytochrome b-c1 complex subunit 7	Uqcrb	267	416	178	284		-149	-106		98581000	1.34787e+06	78799000	2046700
Tyrosine--tRNA ligase, cytoplasmic;Tyrosine--tRNA ligase, cytoplasmic, N-terminally processed;Tyrosine--tRNA ligase	Yars	375	414	345	452		-39	-107		4.37603e+07	1379230	1.94253e+07	611490
40S ribosomal protein S28	Rps28	60	59	160	268		1	-108		1.0619e+09	4.37752e+07	9.32337e+07	2370400
SAP domain-containing ribonucleoprotein	Sarnp	107	105	123	232		2	-109		3.82233e+08	1.53297e+07	1.33893e+08	2912650
Protein disulfide-isomerase	P4hb	96	173	69	178		-77	-109		4.53813e+08	8.34127e+06	3.42267e+08	4616600
F-actin-capping protein subunit alpha-1	Capza1	266	247	280	390		19	-110		9.94197e+07	4435850	3.31117e+07	1100200
Ubiquitin-associated protein 2-like	Ubap2l	254	316	319	430		-62	-111		1.12358e+08	2943300	2.31367e+07	829380
RNA-binding protein 8A	Rbm8a	117	180	180	291		-63	-111		3.27237e+08	7666600	7.82787e+07	1984300
60S ribosomal protein L13	Rpl13	162	144	207	320		18	-113		2.21387e+08	1.08449e+07	6.38837e+07	1631000
ELAV-like protein 1	Elavl1	277	354	310	428		-77	-118		9.27013e+07	2248350	2.49787e+07	849010
Splicing factor 3B subunit 1	Sf3b1	199	421	325	443		-222	-118		168866000	1283370	21794000	729770
Barrier-to-autointegration factor;Barrier-to-autointegration factor, N-terminally processed	Banf1	324	368	128	247		-44	-119		63225000	2022320	1.28966e+08	2690500
Coiled-coil-helix-coiled-coil-helix domain-containing protein 2	Zbed5	228	378	231	351		-150	-120		1.40582e+08	1817200	50344000	1386850
Heat shock protein 105 kDa	Hsph1	235	400	326	446		-165	-120		132079000	1514300	2.16347e+07	680565
Microtubule-associated protein 4	Map4	239	283	174	297		-44	-123		1.28621e+08	3666200	8.09193e+07	1817000
Tubulin beta-3 chain	Tubb3	161	141	78	204		20	-126		225750000	1.11419e+07	279800000	3.64527e+06
Programmed cell death protein 5	Pdcd5	144	200	177	304		-56	-127		2.73813e+08	6.37457e+06	7.91037e+07	1746450
Myotrophin	Mtpn	386	386	237	365		0	-128		3.89963e+07	1731200	4.77497e+07	1270625
T-complex protein 1 subunit epsilon	Cct5	197	295	195	323		-98	-128		170394000	3405300	7.03867e+07	1603150
26S proteasome non-ATPase regulatory subunit 4	Psmd4	231	359	204	339		-128	-135		1.34414e+08	2205500	6.55917e+07	1.46557e+06
Probable ATP-dependent RNA helicase DDX17	Ddx17	116	217	267	404		-101	-137		3.44707e+08	5.63557e+06	3.58853e+07	977800
Tubulin-specific chaperone A	Tbca	193	214	190	331		-21	-141		174310000	5901800	7.35827e+07	1555420
Kinesin heavy chain isoform 5C	Kif5c	181	406	188	329		-225	-141		1.96963e+08	1.42196e+06	74259000	1566250
Heat shock protein HSP 90-alpha	Hsp90aa1	192	122	171	315		70	-144		1.74643e+08	13458700	8.37927e+07	1.67177e+06
Destrin	Dstn	355	467	251	395		-112	-144		50867000	517340	4.19653e+07	1056200
Ubiquitin-40S ribosomal protein S27a;Ubiquitin;40S ribosomal protein S27a;Polyubiquitin-B;Ubiquitin;Polyubiquitin-C;Ubiquitin;Ubiquitin-related 1;Ubiquitin-related 2	Rps27a	84	265	120	265		-181	-145		579660000	4006350	1.42427e+08	2393805
Adenylyl cyclase-associated protein 1;Adenylyl cyclase-associated protein	Cap1	249	176	236	383		73	-147		1.20327e+08	7.90227e+06	47864000	1147365
28 kDa heat- and acid-stable phosphoprotein	Pdap1	206	327	179	326.5		-121	-147.5		161970000	2732000	7.86677e+07	1587200
Clathrin light chain A	Clta	173	269	244	393		-96	-149		2.08263e+08	3.90617e+06	4.39247e+07	1066875
Cytochrome c1, heme protein, mitochondrial	Cyc1	458	326	273	425		132	-152		1.15511e+07	2733400	34802000	883430
NADH dehydrogenase [ubiquinone] 1 beta subcomplex subunit 10	Ndufb10	359	420	254	409		-61	-155		48894000	1295800	4.05667e+07	968910
ATP synthase subunit f, mitochondrial	Atp5j2	353	459	222	385		-106	-163		5.11797e+07	753710	5.47637e+07	1.12448e+06
60S ribosomal protein L5	Rpl5	245	447	225	388		-202	-163		122010000	901400	5.36057e+07	1106700
60S acidic ribosomal protein P2	Rplp2	59	313	40	203		-254	-163		1.06382e+09	3.01993e+06	7.43067e+08	3664000
Protein canopy homolog 2	Cnpy2	146	340	149	316		-194	-167		267290000	2465100	1.06146e+08	1670300
Drebrin-like protein	Dbnl	215	169	242	410		46	-168		1.54587e+08	8572300	44654000	968560
SWI/SNF complex subunit SMARCC2	Smarcc2	262	438	276	450		-176	-174		103436000	1022500	34093000	616200
High mobility group protein B3	Hmgb3	86	241	95	272.5		-155	-177.5		5.61417e+08	4700800	2.23083e+08	2150900
Probable ATP-dependent RNA helicase DDX5	Ddx5	99	250	173	362		-151	-189		4.26533e+08	4404430	81355000	1293870
Zinc finger protein 428	Zfp428	260	379	264	457		-119	-193		1.0399e+08	1.80156e+06	3.61187e+07	579970
Small ubiquitin-related modifier;Small ubiquitin-related modifier 2;Small ubiquitin-related modifier 3	Sumo3	142	298	138	333		-156	-195		276360000	3.29223e+06	1.14274e+08	1.55112e+06
60S ribosomal protein L4	Rpl4	244	385	182	386		-141	-204		1.25881e+08	1745250	7.79307e+07	1119570
Core histone macro-H2A.1	H2afy	286	253	198	405		33	-207		85463900	4279710	6.89833e+07	976725
Nucleolin	Ncl	26	306	58	266		-280	-208		1925700000	3.14691e+06	4.43587e+08	2386300
Paraspeckle component 1	Pspc1	171	395	234	449		-224	-215		209680000	1.62979e+06	4.86953e+07	630130
40S ribosomal protein S8	Rps8	208	290	211	439		-82	-228		1.59097e+08	3500600	59408000	771490
Ubiquitin carboxyl-terminal hydrolase isozyme L3;Ubiquitin carboxyl-terminal hydrolase isozyme L4	Uchl3	312	412	230	459		-100	-229		7.21957e+07	1384150	5.09303e+07	558120
Vimentin	Vim	1	64	24	262		-63	-238		1.5436e+10	3.25241e+07	1175370000	2436200
Protein disulfide-isomerase A4	Pdia4	188	463	139	377		-275	-238		1.86113e+08	712450	114106000	1173000
High mobility group protein B2	Hmgb2	62	404	79	321		-342	-242		9.15133e+08	1458250	2.75577e+08	1617300
Hsc70-interacting protein	St13	225	202	213	456		23	-243		1.4179e+08	6349400	58495000	581535
Eukaryotic translation initiation factor 5A;Eukaryotic translation initiation factor 5A-1	Eif5a	155	356	167	411		-201	-244		241070000	2232300	8.79217e+07	963510
Leucine-rich repeat-containing protein 59	Lrrc59	169	403	184	433		-234	-249		210360000	1477100	7.66433e+07	806250
Elongation factor 1-beta	Eef1b	114	171	154	422		-57	-268		3.47327e+08	8.49317e+06	1.00151e+08	895980
Reticulon-4	Rtn4	136.5	225	102	376		-88.5	-274		279920000	5.21373e+06	206810000	1175900
Myristoylated alanine-rich C-kinase substrate	Marcks	141	339	106	416		-198	-310		2.77367e+08	2475050	2.00257e+08	932660
Small nuclear ribonucleoprotein G	Snrpg	211	156	127	445		55	-318		157540000	10054700	1.29934e+08	713680
Matrin-3	Matr3	71	238	72	391		-167	-319		7.03957e+08	4.77717e+06	3.17423e+08	1098475
Voltage-dependent anion-selective channel protein 1	Vdac1	120	440	70	389		-320	-319		319180000	943810	3.38907e+08	1106285
Myosin-10	Myh10	53	282	64	384		-229	-320		1113430000	3.7091e+06	3.94207e+08	1126200
Spectrin alpha chain, non-erythrocytic 1	Sptan1	118	303	113	448		-185	-335		3.21097e+08	3212330	1.68757e+08	662790
Membrane-associated progesterone receptor component 1	Pgrmc1	122	178	130	468		-56	-338		3.12973e+08	7764450	126365000	415290
Calreticulin	Calr	89	369	71	419		-280	-348		537650000	2003800	3.36717e+08	902180
Stress-induced-phosphoprotein 1	Stip1	76	389	66	429		-313	-363		6.66397e+08	1.68386e+06	3.82417e+08	842675
Brain acid soluble protein 1	Basp1	205	424	51	464		-219	-413		1.62057e+08	1255000	5.17077e+08	510500
High mobility group protein B1	Hmgb1	51	373	22	442		-322	-420		1.12869e+09	1894100	1.21285e+09	734590
						MIN	-342	-420
						MAX	319	446
						Range	661	866
						IG 30%	198.3	259.8
						Cutoff MAX	120.7	186.2
						Cutoff MIN	-143.7	-160.2

## Sheet: PANTHER_GO_low12_heavy15
Based on Ranks			Analysis Type:	PANTHER Overrepresentation Test (Released 20240226)
Low at 12 and Heavy at 15			Annotation Version and Release Date:	GO Ontology database DOI: 10.5281/zenodo.10536401 Released 2024-01-17
Cse1l			Analyzed List:	Client Text Box Input (Mus musculus)
Dhx15			Reference List:	Mus musculus (all genes in database)
Tsn			Test Type:	FISHER
Eif4h			Correction:	FDR
Cat			GO biological process complete	Mus musculus - REFLIST (21983)	Client Text Box Input (73)	Client Text Box Input (expected)	Client Text Box Input (over/under)	Client Text Box Input (fold Enrichment)	Client Text Box Input (raw P-value)	Client Text Box Input (FDR)
Atp6v1e1			citrate metabolic process (GO:0006101)	6	2	.02	+	> 100	1.62E-04	4.08E-02
Fh			negative regulation of ERAD pathway (GO:1904293)	6	2	.02	+	> 100	1.62E-04	4.02E-02
Cs			CRD-mediated mRNA stabilization (GO:0070934)	10	3	.03	+	90.34	4.15E-06	2.13E-03
Usp14			positive regulation of establishment of protein localization to telomere (GO:1904851)	10	3	.03	+	90.34	4.15E-06	2.06E-03
Lasp1			regulation of establishment of protein localization to telomere (GO:0070203)	11	3	.04	+	82.13	5.69E-06	2.74E-03
Gdi2			negative regulation of nuclear-transcribed mRNA catabolic process, deadenylation-dependent decay (GO:1900152)	11	3	.04	+	82.13	5.69E-06	2.65E-03
Gdi1			regulation of establishment of protein localization to chromosome (GO:0070202)	12	3	.04	+	75.28	7.56E-06	3.24E-03
Sub1			positive regulation of protein localization to chromosome, telomeric region (GO:1904816)	13	3	.04	+	69.49	9.81E-06	3.98E-03
Atp5i			positive regulation of cytoplasmic translation (GO:2000767)	14	3	.05	+	64.53	1.25E-05	4.46E-03
Rbm14			regulation of protein localization to chromosome, telomeric region (GO:1904814)	15	3	.05	+	60.23	1.55E-05	5.32E-03
Rpl14			alternative mRNA splicing, via spliceosome (GO:0000380)	26	3	.09	+	34.75	8.65E-05	2.47E-02
Aco2			regulation of nuclear-transcribed mRNA catabolic process, deadenylation-dependent decay (GO:1900151)	26	3	.09	+	34.75	8.65E-05	2.42E-02
Cacybp			tricarboxylic acid cycle (GO:0006099)	36	4	.12	+	33.46	6.08E-06	2.75E-03
Ppp2r1a			regulation of cytoplasmic translation (GO:2000765)	31	3	.10	+	29.14	1.48E-04	3.79E-02
H1f0			acetyl-CoA metabolic process (GO:0006084)	32	3	.11	+	28.23	1.63E-04	3.97E-02
Tagln3			positive regulation of telomere maintenance via telomerase (GO:0032212)	34	3	.11	+	26.57	1.95E-04	4.63E-02
Tufm			chaperone-mediated protein folding (GO:0061077)	65	5	.22	+	23.16	2.49E-06	1.42E-03
Sltm			aerobic respiration (GO:0009060)	155	9	.51	+	17.49	2.25E-09	8.67E-06
Ppid			positive regulation of telomere maintenance (GO:0032206)	71	4	.24	+	16.97	9.19E-05	2.53E-02
Safb			cellular respiration (GO:0045333)	186	10	.62	+	16.19	5.78E-10	4.45E-06
Dhx9			energy derivation by oxidation of organic compounds (GO:0015980)	256	10	.85	+	1976-11-01	1.26E-08	2.15E-05
Snw1			mRNA splicing, via spliceosome (GO:0000398)	226	7	.75	+	1933-09-01	1.01E-05	4.00E-03
Bax			RNA splicing, via transesterification reactions with bulged adenosine as nucleophile (GO:0000377)	226	7	.75	+	1933-09-01	1.01E-05	3.90E-03
Top1			RNA splicing, via transesterification reactions (GO:0000375)	226	7	.75	+	1933-09-01	1.01E-05	3.81E-03
Fkbp4			RNA localization (GO:0006403)	162	5	.54	+	2029-09-01	2.05E-04	4.78E-02
Dld			generation of precursor metabolites and energy (GO:0006091)	352	10	2017-01-01	+	1956-08-01	2.48E-07	2.01E-04
Cct7			RNA splicing (GO:0008380)	356	10	2018-01-01	+	1946-08-01	2.75E-07	2.12E-04
Hnrnph1			positive regulation of DNA metabolic process (GO:0051054)	319	8	2024-06-01	+	1955-07-01	1.07E-05	3.91E-03
Pfn2			regulation of mRNA metabolic process (GO:1903311)	301	7	1.00	+	7.00	6.33E-05	1.84E-02
Hp1bp3			mRNA processing (GO:0006397)	443	10	1947-01-01	+	1980-06-01	2.00E-06	1.18E-03
Ubqln1			mRNA metabolic process (GO:0016071)	601	13	2.00	+	1951-06-01	8.04E-08	8.25E-05
Ubxn1			regulation of DNA metabolic process (GO:0051052)	515	11	1971-01-01	+	1943-06-01	1.01E-06	6.19E-04
Ndufa8			regulation of translation (GO:0006417)	342	7	2014-01-01	+	2016-06-01	1.40E-04	3.66E-02
Sart1			post-transcriptional regulation of gene expression (GO:0010608)	482	9	1960-01-01	+	1962-05-01	3.04E-05	9.56E-03
Gpc2			amide biosynthetic process (GO:0043604)	510	9	1969-01-01	+	1931-05-01	4.72E-05	1.42E-02
Trappc3			RNA processing (GO:0006396)	816	13	1971-02-01	+	1980-04-01	2.54E-06	1.40E-03
Cnn3			RNA metabolic process (GO:0016070)	1453	19	1983-04-01	+	1994-03-01	1.74E-07	1.58E-04
Sec22b			cellular nitrogen compound biosynthetic process (GO:0044271)	1436	17	1977-04-01	+	1956-03-01	3.48E-06	1.85E-03
Eif4b			gene expression (GO:0010467)	2676	28	1989-08-01	+	2015-03-01	1.03E-08	2.27E-05
Ilf3			cellular nitrogen compound metabolic process (GO:0034641)	3108	32	1932-10-01	+	2024-10-03	7.32E-10	3.76E-06
Lsm3			nucleobase-containing compound metabolic process (GO:0006139)	2577	26	1956-08-01	+	2024-04-03	9.24E-08	8.89E-05
Pqbp1			nucleic acid metabolic process (GO:0090304)	2045	20	1979-06-01	+	1995-02-01	7.33E-06	3.23E-03
Cct2			heterocycle metabolic process (GO:0046483)	2743	26	2024-11-09	+	1985-02-01	3.22E-07	2.36E-04
Dlat			cellular aromatic compound metabolic process (GO:0006725)	2800	26	1930-09-01	+	1980-02-01	4.82E-07	3.23E-04
Uqcrc2			macromolecule biosynthetic process (GO:0009059)	3095	28	2028-10-01	+	1972-02-01	2.41E-07	2.07E-04
Poldip3			organic cyclic compound metabolic process (GO:1901360)	3059	27	2016-10-01	+	1966-02-01	7.28E-07	4.67E-04
Chchd6			cellular biosynthetic process (GO:0044249)	3923	34	2024-03-13	+	1961-02-01	1.52E-08	2.34E-05
Hbb-y			organic substance biosynthetic process (GO:1901576)	4034	34	13.40	+	1954-02-01	3.13E-08	3.71E-05
Hnrnpm			biosynthetic process (GO:0009058)	4090	34	13.58	+	1950-02-01	4.47E-08	4.91E-05
Rpl23a			negative regulation of nitrogen compound metabolic process (GO:0051172)	2288	19	1960-07-01	+	1950-02-01	1.26E-04	3.40E-02
Hnrnpd			organelle organization (GO:0006996)	3012	24	10.00	+	1940-02-01	2.30E-05	7.53E-03
Psma5			negative regulation of macromolecule metabolic process (GO:0010605)	2733	21	2024-08-09	+	1931-02-01	2.13E-04	4.89E-02
Cct8			negative regulation of metabolic process (GO:0009892)	2967	22	1985-09-01	+	2023-02-01	1.94E-04	4.67E-02
Eef1a1			nitrogen compound metabolic process (GO:0006807)	6351	47	2024-09-21	+	2023-02-01	3.40E-10	5.23E-06
Snd1			macromolecule metabolic process (GO:0043170)	5835	42	19.38	+	2017-02-01	2.64E-08	3.39E-05
Mapt			cellular metabolic process (GO:0044237)	6463	46	21.46	+	2014-02-01	2.92E-09	7.50E-06
Pa2g4			regulation of nucleobase-containing compound metabolic process (GO:0019219)	3806	27	1964-12-01	+	2014-02-01	6.22E-05	1.84E-02
Csde1			primary metabolic process (GO:0044238)	6912	48	22.95	+	2024-09-02	2.31E-09	7.13E-06
Ywhab			regulation of nitrogen compound metabolic process (GO:0051171)	5404	35	17.95	+	1995-01-01	1.52E-05	5.31E-03
Psmd7			organonitrogen compound metabolic process (GO:1901564)	4669	30	15.50	+	1993-01-01	1.34E-04	3.57E-02
Hist1h1e			organic substance metabolic process (GO:0071704)	7637	49	25.36	+	1993-01-01	1.96E-08	2.75E-05
Khsrp			metabolic process (GO:0008152)	8051	51	26.74	+	1991-01-01	1.16E-08	2.22E-05
Polr2a			regulation of macromolecule metabolic process (GO:0060255)	6031	38	2024-03-20	+	1990-01-01	8.92E-06	3.71E-03
Hist1h1b			regulation of primary metabolic process (GO:0080090)	5594	35	18.58	+	1988-01-01	3.61E-05	1.11E-02
Dpysl2			regulation of cellular metabolic process (GO:0031323)	5927	37	19.68	+	1988-01-01	1.61E-05	5.39E-03
Serbp1			regulation of metabolic process (GO:0019222)	6551	39	21.75	+	1979-01-01	2.80E-05	8.97E-03
			cellular process (GO:0009987)	15465	69	51.36	+	1934-01-01	4.62E-07	3.24E-04

## Sheet: PANTHER_GO_heavy12_low15
Gene Ontology Analysis in Puromycin-IP Mass Spec
We analyzed the list of proteins lowly translated at E12 and highly translated at E15 with PANTHER Classification System 18.0, overrepresentation test (released 2024-02-26), GO biological process (Fisher's Exact Test, FDR, P<0.05), GO Ontology database DOI: 10.5281/zenodo.10536401 Released 2024-01-17.
Based on Ranks			Analysis Type:	PANTHER Overrepresentation Test (Released 20240226)
Heavy at 12 and Low at 15			Annotation Version and Release Date:	GO Ontology database DOI: 10.5281/zenodo.10536401 Released 2024-01-17
Park7			Analyzed List:	Client Text Box Input (Mus musculus)
Fubp1			Reference List:	Mus musculus (all genes in database)
Dpysl3			Test Type:	FISHER
Hist1h4a			Correction:	FDR
Crmp1			GO biological process complete	Mus musculus - REFLIST (21983)	Client Text Box Input (59)	Client Text Box Input (expected)	Client Text Box Input (over/under)	Client Text Box Input (fold Enrichment)	Client Text Box Input (raw P-value)	Client Text Box Input (FDR)
Eif4g1			glucocorticoid receptor signaling pathway (GO:0042921)	5	2	.01	+	> 100	7.04E-05	3.29E-02
Marcksl1			corticosteroid receptor signaling pathway (GO:0031958)	6	2	.02	+	> 100	1.05E-04	4.28E-02
Rps10			translation at presynapse (GO:0140236)	47	6	.13	+	47.57	2.84E-09	1.09E-05
Rpl6			translation at postsynapse (GO:0140242)	48	6	.13	+	46.57	3.24E-09	9.97E-06
haemaglobin alpha 2			translation at synapse (GO:0140241)	48	6	.13	+	46.57	3.24E-09	8.31E-06
Slc25a3			positive regulation of lamellipodium assembly (GO:0010592)	30	3	.08	+	37.26	7.08E-05	3.21E-02
Atp5b			cellular response to heat (GO:0034605)	50	4	.13	+	29.81	9.83E-06	5.60E-03
Hsp90ab1			cytoplasmic translation (GO:0002181)	117	8	.31	+	25.48	8.94E-10	1.38E-05
Ywhag			positive regulation of dendritic spine development (GO:0060999)	66	4	.18	+	22.58	2.98E-05	1.53E-02
Shmt2			regulation of dendritic spine development (GO:0060998)	86	4	.23	+	17.33	8.43E-05	3.71E-02
Pafah1b3			response to heat (GO:0009408)	88	4	.24	+	16.94	9.22E-05	3.84E-02
Acat1			protein-RNA complex assembly (GO:0022618)	169	6	.45	+	13.23	6.07E-06	3.90E-03
Hmga1			protein-RNA complex organization (GO:0071826)	179	6	.48	+	1949-12-01	8.44E-06	5.20E-03
Ganab			translation (GO:0006412)	380	11	2024-02-01	+	1979-10-01	4.75E-09	1.04E-05
Cfl1			peptide biosynthetic process (GO:0043043)	405	11	2024-09-01	+	2024-12-10	9.18E-09	1.57E-05
Ddah2			peptide metabolic process (GO:0006518)	539	13	1945-01-01	+	1999-08-01	1.45E-09	1.11E-05
Dnm1l			amide biosynthetic process (GO:0043604)	510	12	1937-01-01	+	1977-08-01	8.89E-09	1.71E-05
Ptbp2			amide metabolic process (GO:0043603)	788	15	2024-11-02	+	2024-09-07	1.67E-09	8.55E-06
Rps17			ribonucleoprotein complex biogenesis (GO:0022613)	421	8	2013-01-01	+	2024-08-07	1.60E-05	8.79E-03
Ewsr1			positive regulation of protein localization (GO:1903829)	536	8	1944-01-01	+	1956-05-01	8.81E-05	3.77E-02
Ywhah			organonitrogen compound biosynthetic process (GO:1901566)	1276	14	1942-03-01	+	2024-09-04	5.20E-06	3.48E-03
Hmga2			cellular nitrogen compound biosynthetic process (GO:0044271)	1436	14	1985-03-01	+	1963-03-01	1.99E-05	1.06E-02
Rps2			cellular response to stress (GO:0033554)	1534	14	2024-12-04	+	1940-03-01	4.14E-05	2.05E-02
Psmd2			gene expression (GO:0010467)	2676	21	2018-07-01	+	1992-02-01	2.92E-06	2.04E-03
Psma1			cellular nitrogen compound metabolic process (GO:0034641)	3108	24	1934-08-01	+	1988-02-01	5.24E-07	6.21E-04
Aldoc			macromolecule biosynthetic process (GO:0009059)	3095	23	1931-08-01	+	1977-02-01	2.02E-06	1.73E-03
Rab7a			protein metabolic process (GO:0019538)	3613	25	1970-09-01	+	1958-02-01	2.16E-06	1.75E-03
Atxn10			organic substance biosynthetic process (GO:1901576)	4034	27	1983-10-01	+	1949-02-01	1.24E-06	1.37E-03
Ppa1			organelle organization (GO:0006996)	3012	20	2024-08-08	+	1947-02-01	6.63E-05	3.19E-02
Hsd17b4			cellular biosynthetic process (GO:0044249)	3923	26	1953-10-01	+	1947-02-01	2.72E-06	2.00E-03
Pcna			biosynthetic process (GO:0009058)	4090	27	1998-10-01	+	1946-02-01	1.64E-06	1.58E-03
Cct3			organonitrogen compound metabolic process (GO:1901564)	4669	29	1953-12-01	+	1931-02-01	2.59E-06	1.99E-03
Fbl			nitrogen compound metabolic process (GO:0006807)	6351	36	2024-05-17	+	2024-11-02	3.24E-07	4.54E-04
Psme3			macromolecule metabolic process (GO:0043170)	5835	33	15.66	+	2024-11-02	1.96E-06	1.77E-03
Rpn1			primary metabolic process (GO:0044238)	6912	38	18.55	+	2024-05-02	2.71E-07	4.17E-04
Rpl36			cellular metabolic process (GO:0044237)	6463	34	17.35	+	1996-01-01	8.90E-06	5.27E-03
Uba1			organic substance metabolic process (GO:0071704)	7637	39	20.50	+	1990-01-01	1.36E-06	1.40E-03
Arid1a			metabolic process (GO:0008152)	8051	41	21.61	+	1990-01-01	4.07E-07	5.22E-04
Khdrbs3
Idh1
Eef1d
Rac1
Igf2bp1
Rpl24
Eif2s1
Rps28
Sarnp
Capza1
Rpl13
Tubb3
Hsp90aa1
Cap1
Cyc1
Dbnl
H2afy
St13
Snrpg
