# Supplementary material for: Protein translation rate determines neocortical neuron fate
Source: Nat Commun. 2024 Jun 7;15:4879. doi: 10.1038/s41467-024-49198-w (PMC11161512; doi:10.1038/s41467-024-49198-w)
Supplement: Supplementary file 6 — Supplementary Data S3 [file 41467_2024_49198_MOESM6_ESM.xlsx]

## Sheet: 1.0 uM
Compound Name	Fraction of Satb2tdTom Cells	SD
Untreated	1	0.0545952
DMSO	0.982903	0.0133018
2-Thio(3-iodobenzyl)-5-(1-pyridyl)-[1,3,4]-oxadiazole	0.970787	0.0277968
AS-601245	0.955348	0.0265654
NU-6102	0.92936	0.026001
BX-795	1.01292	0.044356
CHIR-98014 isomer, CT-98014	0.98361	0.0340123
CT-99021, CHIR-99021	0.962904	0.0230839
GDC-0941 bismesylate, RG-7321, Pictilisib	0.909584	0.0135089
GSK-269962A	0.980642	0.00201588
GW-843682X	1.03125	0.00145541
MLN-518, CT 53518, Tandutinib	0.94796	0.0347379
NSC 625987	0.954187	0.0261031
NVP-BEZ235, BEZ235	0.851117	0.0399083
PD-169316	0.994766	0.0299096
PD-180970	0.773542	0.0448856
PD-184352, CI-1040	0.897995	0.076243
PIK-90	0.856598	0.020614
PIK-75 hydrochloride	0.232566	0.114834
Tyrphostin AG-1296	0.965847	0.00257029
AS604850, AS-604850, AS 604850	0.934514	0.00244212
JNJ-10198409, RWJ-540973	0.885505	0.0101342
NH125	0.530227	0.0986184
PI-103	0.836572	0.046907
Axitinib, AG-013736, Inlyta	0.984658	0.0628025
Gefitinib, Iressa, ZD1839	0.97661	0.0116487
Lapatinib ditosylate, Tykerb, GW572016	0.989159	0.0291494
Vatalanib dihydrochloride, PTK-787, ZK-222584, CGP79787D	0.980447	0.0052413
Rapamycin, Sirolimus, Rapamune	0.925602	0.0162729
VX-680, MK-0457, Tozasertib, VX6	1.0018	0.052827
Vandetanib, Zactima, ZD6474, AZD-6474	0.973199	0.00634245
Everolimus, RAD-001, Certican	0.903501	0.0176555
Fasudil HCl, AT-877, HA-1077 (diHCl), Eril	0.995033	0.0447195
Imatinib Mesylate, Gleevec, Glivec, CGP-57148B, STI-571	0.969326	0.00074925
K-252a, K-2151	1.05133	0.0501218
Lestaurtinib, CEP-701, KT-5555, SPM-924	1.00023	0.00418289
LY-294002	0.95199	0.0219351
Go 6976, PD-406976	0.980034	0.00332369
PD-98059	0.94948	0.00070237
PKC-412, CGP41251, Midostaurin	0.937182	0.0264316
Roscovitine, CYC202, Seliciclib	0.890834	0.0167695
FK-506, Tacrolimus, Fujimycin, Prograf	0.894332	0.0217164
Erlotinib HCl, CP-358774, OSI-774, Tarceva, NSC-718781, RG-1415, Ro-50-8231	0.896536	0.00133994
Staurosporine	0.377213	0.00900483
Wortmannin, KY 12420	0.95406	0.007353
6-bromoindirubin-3'-oxime, BIO	1.01261	0.0166238
AR-A014418	0.917211	0.013736
BAY 61-3606 hydrochloride, sc-202351	0.905893	0.0479105
BMS-345541	0.916431	0.0331854
CGP-74514A hydrochloride	1.04394	0.0222166
GW2974	0.982898	0.0166092
GW441756 hydrochloride	0.568667	0.04061
GW583340 dihydrochloride	0.990421	0.0273347
GW8510	1.06735	0.00539444
IRAK-1/4 Inhibitor I	0.979719	0.00380602
PD-173074	0.955027	0.00636865
PS1145 dihydrochloride	0.999763	0.0469337
SB-505124 hydrochloride hydrate	0.959185	0.0137468
SD 208	1.01378	0.00210196
SIS3	0.965839	0.0197601
SKF-86002, SKF 86002	0.964466	0.0217994
STO-609 acetic acid	0.985875	0.0390272
SU 6656	0.65729	0.0151901
ZM 39923 hydrochloride	0.96566	0.0075169
6-[4-(2-Piperidin-1-ylethoxy)phenyl]-3-pyridin-4-ylpyrazolo[1,5-a]pyrimidine, Dorsomorphin, BML-275, AMPK Inhibitor, Compound C	0.961293	0.00155231
Chk2 Inhibitor II, 339253	0.986947	0.0140289
Compound 52, NG-52	0.959973	0.00640381
AEG 3482	0.986334	0.00775665
BIBU 1361 dihydrochloride	0.941918	0.0139113
CGP-57380, CGP 57380	0.882174	0.00374901
BIBX 1382 dihydrochloride, Falnidamol	0.895264	0.0183499
GTP 14564	0.887759	0.0164807
GW-5074	0.898812	0.0163334
LY-364947, HTS 466284	0.903293	0.0234388
PI-828	0.882526	0.0257484
PQ401	0.873426	0.0183542
SB 203580, SB-203580	0.952293	0.017266
SB 216763	0.989999	0.0102251
SB 239063	0.936779	0.0155859
SB-415286	0.980288	0.0310497
SB 431542	0.946303	0.0285956
SD 169	0.985483	0.00113674
N-(4-Pyridyl)-N'-(2,4,6-trichlorophenyl)urea, Rho Kinase Inhibitor II	0.919986	0.0279797
2-(p-Hydroxyanilino)-4-(p-chlorophenyl) thiazole, HCl, SKI-II, ABC-294640	1.00863	0.0178302
2-Dimethylamino-4,5,6,7-tetrabromo-1H-benzimidazole, DMAT, Casein Kinase II	0.947268	0.027208
5-(3-Methoxy-4-((4-methoxybenzyl)oxy)benzyl)-pyrimidine-2,4-diamine	0.920537	0.022721
PP-2, PP2, AG-1879	0.869138	0.0108633
TPL2	0.913637	0.0241232
TWS-119	0.906798	0.0126555
Sorafenib,p-Toluenesulfonate Salt, Bay 43-9006, Nexavar	0.945902	0.00669718
IC-261, SU-5607	1.06233	0.0226553
JNJ-7706621	0.97616	0.0451216
KN-62	0.930452	0.0398602
KU-55933, KU-0064	1.0833	6.1422e-05
Kenpaullone, NSC-664704	1.02228	0.05999
NU-7026, LY-293646	0.916093	0.0558304
PD-153035, AG-1517, Compound 32, SU-5271, ZM-252868, WHI-P79	0.905458	0.0232549
PIM1/2 Kinase Inhibitor VI	0.973667	0.0185162
Sal003	0.979775	0.0679013
Rho Kinase Inhibitor V	0.964603	0.0325013
Nilotinib, Tasigna, AMN-107	0.956066	0.0599019
AZD6244, ARRY-142886, AZD-6244, Selumetinib, ARRY-886	0.98095	0.0129335
BIBW-2992, Tovok, Afatinib	0.960458	0.0239784
Purvalanol A, NG 60	1.00602	0.00108154
Dasatinib, BMS-354825, Sprycel, NSC-732517	0.917994	0.00345947
CI-1033, Canertinib, PD-183805, SN-26606	0.890254	0.0121904
SC-514	1.01986	0.0287216
CP-690550, CP-690,550, Tasocitinib, Tofacitinib	0.967275	4.2648e-05
Bosutinib, SKI-606, Bosulif	1.00021	0.00873375
Pimecrolimus, Elidel, SDZ-ASM-981	0.99737	0.0238148
Rottlerin	0.984974	0.00122512
Temsirolimus, CCI-779, Torisel	0.934549	0.00916441
Ro-31-8220 mesylate, Bisindolylmaleimide IX	3.41513	0.0992716
7-Cyclopentyl-5-(4-phenoxyphenyl)-7H-pyrrolo[2,3-d]pyrimidin-4-ylamine	0.971285	0.0181429
D4476	1.01879	0.0247764
SU-11274, PKI-SU11274	1.02755	0.0318752
Masitinib mesylate, AB1010, AB-1010	1.0128	0.01631
H 89 dihydrochloride, H-89 dihydrochloride	1.03599	0.00563653
ER 27319 maleate	1.04655	0.0288421
CID 755673	1.01918	0.00881699
PF-670462	0.980561	0.0146645
SKF 86002 dihydrochloride, SKF-86002 dihydrochloride	0.976661	0.0278128
SL327	0.977156	0.007355
SP-600125	0.980679	0.00979285
Sphingosine kinase Inhibitor 2	0.994374	0.00967752
SU 4312, DMBI	0.976669	0.00332216
SU 5416, SU-5416, TSU-16, NSC-696819, Semaxanib, Semaxnib, Semoxind	0.977048	0.00549771
PF-573228	0.946269	0.0145988
TPCA-1	0.898477	0.0374227
Quercetin	0.995044	0.00145606
FAK Inhibitor 14	0.973051	0.00381164
ZM 336372	0.993189	0.00807315
XRP44X, XRP-44X, WCH-44	0.980518	0.00999441
Necrostatin-1	0.97204	0.00230494
PD-407824	0.923345	0.0098747
PHA-767491 hydrochloride	0.954749	0.0198488
TCS PIM-1 1	0.980084	0.0149418
2-(p-Hydroxyanilino)-4-(p-chlorophenyl) thiazole, SKI-II, ABC-294640	1.04115	0.0278873
10-DEBC hydrochloride
FPA 124	0.975517	0.00729942
API-2, Triciribine, NSC154020, TCN, Tricibine, VQD-002	0.471141	0.0528503
SGI-1776	0.872557	0.0143926
A-443654, A-654	0.48332	0.0102417
CGP 57380, CGP-57380	0.951532	0.0293547
SU-6668, TSU-68, Orantinib	1.01233	0.0192194
TAE-684	0.981112	0.0301406
AZD0530, Saracatinib, NSC-735464	0.968707	0.0193383
Sorafenib, Bay 43-9006, Nexavar	0.992685	0.0286484
L-779450, Raf Kinase Inhibitor IV	1.03249	0.116581
PLX-4720, Raf Kinase Inhibitor V	0.970112	0.0496699
BI 2536, BI-2536	0.930512	0.0553151
Mubritinib, TAK-165, D04025	0.933401	0.0154256
BMS-599626, AC-480	0.964053	0.00979476
Motesanib diphosphate salt, AMG-706	0.949219	0.0223195
ZSTK474	0.873558	0.0112315
Bisindolylmaleimide I hydrochloride, GF 109203X HCl, Go 6850 HCl	2.85773	0.00324412
VX-702, VX-850, VX-954, KVK-702	0.96451	0.0366046
ZM-447439	1.02655	0.00703599
Tyrphostin AG 1478 mesylate	0.977082	0.00776917
Tyrphostin SU 1498, SU 1498	1.00273	0.0287453
U0126, U-0126, U 0126	1.00714	0.0241091
Chelerythrine chloride	0.70416	0.00776357
Imatinib (free base), Gleevec, Glivec, CGP-57148B, STI-571	0.98454	0.00728778
RDEA-119, AR-119, RDEA119, BAY-869766, BAY-86-9766, Refametinib	0.990234	0.00863888
SB-202190, FHPI	0.98966	0.00205104
Alsterpaullone	0.962063	0.0134709
NSC-663284	1.02879	0.00444357
NU-2058	0.968323	0.0398494
PD-0325901, PD 0325901	0.953341	0.00342818
PD-184161	0.965346	0.0132615
EKI-785, CL-387785	0.989759	0.0144531
Olomoucine	0.993904	0.0013128
BMS-536924	0.983506	0.0347647
NVP-AEW-541, AEW-541	0.916384	0.0157198
Sunitinib Malate, Sutent, SU-11248, PHA-290940AD	1.68005	0.00326196
Y-27632	1.01249	0.00758033
AS-252424	0.990316	0.0372702
Ryuvidine	0.853245	0.0198945
TGX-221	0.992714	0.0237139
Dovitinib, CHIR-258, TKI-258, GFKI-258	1.42428	0.102562
TX-1918	1.023	0.0144613
OSU-03012 hydrochloride, AR-12, NSC-728209	1.00414	0.020058
K-252c, Staurosporine Aglycone	1.0251	0.0288305
IC87114, D-030, IC-87114	1.01236	0.0254372
Akt 1/2 Kinase inhibitor	1.08849	0.0201078
Imidazolo-oxindole PKR inhibitor C16	1.1087	0.0505975
SU-9516	1.11289	0.00654181
Compound 401	1.04075	0.0236783
NSC 109555 ditosylate, DDUG	1.07923	0.0125268
PHA-665752	1.89113	0.0130334
Dioctanoylglycol	1.03986	0.0163318
R 59-022	1.06745	0.0135109
AG 490, Tyrphostin AG 490	0.916036	0.0363434
PD-158780	1.00309	0.0183043
AG 18, RG-50810, TyrphostinA23	1.02574	0.00041744
AG 213, Tyrphostin AG 213	1.024	0.0226086
AG 494	0.888713	0.0205744
AG 825, Tyrphostin AG 825	1.04531	0.00024906
Genistein	1.03923	0.0384326
HDS 029	0.990984	0.00721165
JNJ 28871063 hydrochloride
Lavendustin A, RG 14355	1.01093	0.0354883
PP-3	1.05972	0.00233929
Tyrphostin B44, (-) enantiomer	1.05905	0.0031672
SB-218078	1.25326	0.072633
1-Naphthyl PP1, 1-NA-PP 1	1.0878	0.00609985
ABT-702 dihydrochloride	1.06612	0.0156561
5-Iodotubercidin	1.07186	0.0292382
A 83-01	1.07486	0.0121102
Dorsomorphin dihydrochloride, BML-275, AMPK Inhibitor, Compound C	1.00392	0.0223851
CGK 733	1.04564	0.0111476
LFM-A13	1.10673	0.0116169
TCS JNK 5a	1.05397	0.00610217
BI 78D3	1.07555	0.0288165
Arcyriaflavin A	1.35229	0.0157849
ML 9 hydrochloride	1.08054	0.00958295
Ellagic acid	1.08583	0.00341006
TBB, NSC 231634	1.08596	0.0044529
GSK-650394	1.06872	0.0271431
DCA, Dichloroacetate	1.07553	0.00845395
IPA 3	1.07265	0.0116945
(5Z)-7-Oxozeaenol, C-292, FR-148083, L-783278, LL-Z1640-2, f-152A1	1.03511	0.0064104
Purvalanol B, NG 95	1.08263	0.00769795
WHI-P 154, MASTPROM	1.08012	0.0286184
SU-5402	1.05648	0.00458926
Ki-8751	1.05321	0.0145059
ZM 306416 hydrochloride	1.10523	0.0155597
ZM 323881 hydrochloride	1.09922	0.0102441
NSC 693868	1.09894	0.00585978
Arctigenin, (-)-Arctigenin	1.0342	0.0104376
IKK 16	1.03581	0.0163457
IMD 0354, IMD-0354	1.09282	0.0413749
JX-401	1.1114	0.0274669
EO-1428	1.08773	0.0181494
RWJ-67657	1.09745	0.0332979
PD-198306	1.1266	0.0103123
TCS 359	1.086	0.00269646
TCS 2312 dihydrochloride	1.12794	0.0367553
H 1152, Glycyl dihydrochloride	1.10613	0.0293766
SU 16f	1.77652	0.0303132
PIM 1 Inhibitor 2	1.09862	0.016469
Src I1	1.091	0.00365161
PP-1, PP1, AGL-1872, Tyrphostin-PP1	0.964055	0.00954277
HA 1100 hydrochloride, Hydroxyfasudil	0.933687	0.0253589
Cyclapolin 9, Cyclapolin9	0.976489	0.0363959
C-1	1.03724	0.0141993
DMPQ dihydrochloride	0.959186	0.0463138
PF-02341066, PF-2341066, Crizotinib	0.973685	0.0197339
Pazopanib hydrochloride, GW-786034, Armala, Votrient	1.02996	0.0238046
Cediranib, AZD-2171, Recentin	0.997961	0.0529191
XL-880, GSK-1363089, EXEL-2880, GSK-089, foretinib	1.20599	0.0750283
PD04217903, PF-04217903, PF-4217903	1.28894	0.124047
GDC-0879, AR-00341677	1.07195	0.0260252
ABT-869, Linifanib, AL-39324, RG-3635	1.02267	0.0111112
AZD-1152, Barasertib	1.06053	0.011302
Enzastaurin, LY-317615	1.89177	0.00390734
AP-24534, Ponatinib	0.933797	0.0197103
MLN-8237	1.07639	0.00673601
BIBF-1120, Intedanib, Vargatef, Nintedanib	0.987988	0.0203984
PHA-739358, Danusertib	0.942906	0.0691679
AZD 7762, AZD-7762 hydrochloride	1.12121	0.021951
PD-0332991, PD-332991	1.09307	0.0234106
Brivanib, BMS-540215	1.01955	0.0412526
Janex-1, WHI-P131	1.06763	0.00337777
GSK-1904529A, GSK1904529A	1.00383	0.0605879
MK-2206	0.970109	0.0206865
SGX-523	1.00271	0.0818146
XL-147, XL147, SAR-245408	1.10608	0.123836
LY 333531 mesylate, Ruboxistaurin	1.02668	0.0619512
Alvocidib, HMR-1275, L-868275, MDL-107826A, NSC-649890, L-868276, Flavopiridol	0.539001	0.0176524
JNJ-38877605	0.996689	0.00335696
GSK-461364, GSK461364	0.923596	0.0286891
BI-6727, volasertib	0.907565	0.0556486
AC220, AC-220, Quizartinib, AC010220	0.714431	0.142177
AG13958, AG-013958	0.99741	0.0292758
Akt-I-1,2	0.931735	0.0398444
Akt-I-1	1.08063	0.0711224
AMG-47a	0.858225	0.00259997
AMG-Tie2-1	0.913004	0.0437761
AT9283, AT-9283	1.01964	0.010194
AT-7519 derivative, AT-7519M derivative	0.90596	0.0551672
AV951, KRN951, Tivozanib	1.0521	0.0547086
AV-412, MP-412	1.05483	0.0284922
AZ-960	0.821621	0.032892
BI-D1870	0.926572	0.0190752
Bisindoylmaleimide X, HCl salt	4.93876	0.00807493
BMS-2	0.917687	0.00489036
BMS-3	0.953379	0.0152531
BMS-5	0.98928	0.00205415
BX912, BX-912	0.951038	0.00497539
CC-401, JNK-401	0.947025	0.017201
CP-724714	1.00296	0.00926983
CYC-116	0.912433	0.0334078
CYT11387, CYT387, CYT-387, Momelotinib	0.890449	0.0349019
E7080, E-7080, ER-203492-00, Lenvatinib	0.932675	0.0102756
GSK690693, GSK-690693	0.952032	0.00268359
Ki20227 (+/-), Ki-20227	0.961562	0.0265675
KU0063794, KU-0063794, KU-63794	0.972263	0.0142457
Merck-5, Mk-5, JAK Inhibitor I	0.952003	0.0138371
MP-470, Amuvatinib	0.951655	0.0443306
PD173955, PD-173955	0.816145	0.0040998
PD173955-Analogue 1	0.837011	0.00375278
PD04217903, PF-04217903, PF-4217903	0.962499	0.0356549
PF562271, PF-562271	0.940741	0.0167577
PHA690509, PHA-690509	0.97085	0.00327189
PI-93, PIK-93	0.903794	0.00748688
PIK-294	0.933745	0.0488002
R1487, R-1487	0.94017	0.00549446
RHO-15	0.955962	0.00309619
SB242235, SB-242235	0.953695	0.0102996
SB590885, SB-590885	0.949448	0.0209075
SD-06, SD-0006	0.971272	0.0146361
SNS-032, BMS387032, BMS-387032	0.352927	0.00389325
SNS-314	0.989998	0.0253294
SR3677	0.975919	0.00858703
TAK-715	0.957021	0.0250052
YM201636, YM-201636	0.956322	0.0028721
MK-1775, MK1775	1.00992	0.00507587
Lim2 Kinase Inhibitor	0.973713	0.013887
AZD-1152-HQPA, Barasertib	0.99851	0.0270991
ERK2 inhibitor	0.955467	0.00207563
PV-1019, NSC-744039	0.985016	0.0261847
MAZ51, MAZ-51	1.02467	0.014201
IC86621, IC-86621	1.08302	0.0750636
ST638, ST-638	1.07934	0.0410372
TG003, TG-003	1.07019	0.00772897
Cyclapolin 9, Cyclapolin9	1.07944	0.0301918
PF431396, PF-431396	0.924145	0.00399675
(+)-P276, P276-00	0.762717	0.10518
CX-4945	1.00854	0.0616759
Dianilinopyrimidine_01	0.726099	0.0288917
BIRB 796, Doramapimod	1.0797	0.0337275
NIK Kinase Inhibitor	1.04613	0.016182
Neratinib, HKI-272, CPD-820	0.846043	0.0299213
EMD-1214063	0.962544	0.00696971
SMG-1 Compound 467	1.0199	0.0425805
ENMD-2076, ENMD-981693	0.833131	0.0305015
AS-703026, MSC1936369B	1.05036	0.0312585
AZD-8055, AZD 8055, AZD8055	0.719935	0.0395479
OSI-027 hydrochloride	0.955568	0.0146523
AMG-900	1.0093	0.074785
BKM120, BKM-120, NVP-BKM-120	0.903188	0.00934181
AB12134C3, PNK inhibitor	1.05454	0.0787649
PERK inhibitor	0.754761	0.0378834
PKC theta inhibitor	1.05462	0.0120909
ILK inhibitor	1.07823	0.0400426
PF-04691502, PF4691502, PF-502	0.853694	0.0512449
ASC-033, APY 33	0.718882	0.0253819
ASC-069, APY 69	0.0765549	0.00621673
ASC-081, APY 81	0.85278	0.0313061
ASC-082, APY 82	0.78239	0.0077707
ASC-086, APY 86	1.00386	0.064582
Quinalizarin	1.09982	0.00549873
WZ4002, WZ-4002	1.05431	0.0815981
Pp242, Torkinib	0.917295	0.0285275
OSI-906, Linsitinib	0.920798	0.107016
INCB018424, INC-424, INCB-018424, INCB-424, INCB-18424, Ruxolitinib, Jakafi, Jakavi	1.18974	0.0115851
PLX-4032, Vemurafenib, Zelboraf, RG-7204, RO-5185426	1.09531	0.0290437
BMS-754807	0.816834	0.0747386
MK-8033	1.146	0.0208746
GSK-1120212, Trametinib	1.04607	0.0468908
BGT-226, NVP-BGT-226, NVP-BGT226	0.708396	0.295207
TG-101348	0.82968	0.00108718
Cdk1/2 Inhibitor III	0.730745	0.0478907
RO-5126766	1.0803	0.0329812
BS-181 hydrochloride	1.02679	0.0642381
KU-60019	1.17165	0.0613054
XL-184, XL184, BMS-907351, Cabozantinib malate	1.09513	0.042618
CP466722, CP-466722	0.879529	0.158524
XMD8-92, XMD-8-92
AZ628, AZ-628	0.898437	0.0505204
S-99	1.58575	0.239763
CHIR-124	1.02472	0.0388515
AZD 7762, AZD-7762 hydrochloride	1.22421	0.00144718
LY2784544, LY-2784544	1.05292	0.0487432
AZ 3146, AZ-3146	1.05213	0.0264461
BMS 794833, BMS-794833	1.01024	0.0253966
PI3-Kinase a Inhibitor 2	0.984989	0.0491194
BIX 02189, BIX-02189	1.3232	0.0192075
IRAK4 Inhibitor	0.994944	0.027309
Merck-22-6	0.96712	0.234779
PF 4708671, PF-4708671	1.04801	0.0669285
PHA-793887	0.888668	0.0263284
AZD5438, AZD-5438	1.22778	0.00949905
R406, R-406, NSC-742317	1.04349	0.04885
HMN-214, IVX-214	0.966567	0.073669
ON-01910, Estybon, Rigosertib	0.863546	0.127731
AZD8330, AZD-8330, ARRY-424704, ARRY-704	1.07658	0.0483015
RAF265, RAF-265, CHIR-265	1.03561	0.0746452
Tipifarnib, NSC-702818, R-115777, Zarnestra, IND 58359	1.01687	0.0896928
CAL-101, GS-1101	1.04415	0.0206732
PIK-294	1.2809	0.289944
WYE-354	0.939241	0.120009
TC-A 2317 hydrochloride	1.20235	0.491179
ARQ-197, Tivantinib	1.31877	0.407555
AZD-4547	1.44068	0.481945
AZD-1480, AZD1480	0.895852	0.0996938
BAY 73-4506, Regorafenib	1.0794	0.0549276
JAK compound I (VI-53)	1.004	0.0496135
Rigel JAK Compound II, Prodrug of VI-53, R-348, R348	1.06633	0.143954
TBK1 Inhibitor	1.9336	0.428339
R788, R-788, Fostamatinib disodium, R935788, R-935788, NSC-745942	1.68905	0.148835
PF 3644022, PF-3644022, MK2 inhibitor, compound 35	1.11209	0.078096
GLPG-0259, Compound A	0.793693	0.00669564
ASP-3026	1.07034	0.0141388
SJN 2511	1.3934	0.0685467
BGJ-398, NVP-BGJ-398, NVP-BGJ398	0.800002	0.0556525
BMS 777607, BMS-777607	1.10383	0.0368483
Y-39983, RKI-983, SNJ-1656	1.21106	0.0582395
GSK-1059615, GSK-615	0.810935	0.0457099
PCI-32765, Ibrutinib	0.992388	0.00563695
Y-27632	1.19866	0.151158
LDN193189, LDN-193189, DM-3189	1.12649	0.00851372
A 769662, A-769662	1.06682	0.0484433
WZ8040, WZ-8040	1.06723	0.0468051
Pelitinib, EKB-569, WAY-EKB-569	0.689412	0.00636051
WZ3146, WZ-3146	0.865222	0.0661547
KRN 633, KRN-633	1.02818	0.0165098
MGCD-265	1.08933	0.0449801
OSI-930	1.07078	0.0213607
NVP-ADW742, ADW-742, ADW, GSK-552602-A, NVP-ADW-742	0.896779	0.0247781
KW 2449, KW-2449	1.06233	0.0308491
SB-525334	1.09267	0.00826346
CCT129202, CCT-129202	1.09807	0.0945628
Aurora A Inhibitor I	1.13991	0.0135737
Hesperadin	1.29805	0.221367
PHA-680632	1.23305	0.109847
PD318088	1.51989	0.265169
LY2228820, LY-2228820	1.08142	0.0150116
AS605240, AS-605240	1.09306	0.0223372
VX-745	1.09728	0.0240917
AZD6482, AZD-6482	1.07081	0.0413977
TG100-115, TG-100-115, TG-100115	1.05022	0.0565056
XL765, XL-765, SAR245409	1.08197	0.00473728
Indirubin, NSC-105327, Couroupitine B, Indigo red, Indigopurpurin	1.09199	4.1194e-05
AT7867, AT-7867	1.11159	0.00282626
AEE 788, AEE-788, NVP-AEE-788	1.06162	0.0186899
AZD-5363, AZD5363	1.07919	0.00657992
BMS-582664, Brivanib alaninate	1.13153	0.0451418
S6K-18	1.13049	0.037908
NVP-BSK805	1.07929	0.031471
JNJ-38158471	1.16687	0.00635663
OSI-TAK1 inhibitor	0.845128	0.011017
SCH900776, SCH-900776, MK-8776	1.14057	0.00439512
GSK-2118436B, GSK2118436B, Dabrafenib mesylate	0.870022	0.0105801
CH5424802, AF-802, CH-5424802	1.15857	0.015142
AT-7519 hydrochloride, AT7519 hydrochloride	0.448049	0.0570428
LY2835219, LY-2835219	1.16311	0.0991282
AZ TAK1 Inhibitor	1.11595	0.0886577
GSK PERK Inhibitor
NQDI-1	1.18845	0.0191866
PX-866, DJM-166, DJM-2-166, Sonolisib, NSC-722134
TCS 2312	1.11808	0.0448823
OICR0000857A	1.0545	0.0339501
NVP-BHG712	1.19402	0.0941927
PF 3644022, PF-3644022	1.37675	0.25242
GSK 2334470, GSK-2334470	1.09504	0.214425
TTP 22	1.07248	0.0768948
GW 788388, GW-788388	1.03576	0.0604611
TC-DAPK 6	1.03763	0.00057569
PTK6 CompoundA	1.07307	0.0291462
PTK6 Inhibitor CompoundB	1.16071	0.183513
OICR0000666A01	0.988053	0.0260593
RET Inhibitor Example 8 (Free base)	0.959937	0.0381135
CCT137690	1.03538	0.0226985
AMG458	1.0931	0.0559776
GDC-0941	1.03218	0.0200778
MK-5108, VX-689	1.08982	0.101619
BAY 57-9352, Telatinib	1.01233	0.0212096
A 1070722, A-1070722	0.993483	0.0644984
Dacomitinib hydrate, PF-00299804, PF-00299804-03, PF-299, PF-299804	0.876065	0.0525925
VE-821	1.04896	0.0933097
BIX-RSK2 Inhibitor	1.38592	0.0510699
BYL-719, NVP-BYL-719	1.06603	0.0882225
PHA-848125, PHA-848125AC	0.843035	0.0204823
LY-2157299	0.998722	0.015662
WAY-600	1.03097	0.0773517
Crenolanib, ARO-002, CP-868596	1.14695	0.0408979
WYE-125132, WYE-132	0.736354	0.00324412
Apatinib mesylate, YN-968D1	1.02701	0.0520519
MLN8054, MLN-8054	1.10396	0.0392597
Dinaciclib, MK-7965, NSC-727135, SCH-727965	0.0734385	0.0147773
CVT-313	1.03725	0.00728869
Bohemine	1.06241	0.0361814
Indirubin-5-sulfonic acid	0.961622	0.0273775
CAN-508	0.963351	0.0806654
Masitinib, AB-1010, AB1010, Masiviera	1.00354	0.0296854
AG-183, Tyrphostin 51	0.994156	0.068034
Trk Inhibitor III, GNF-5837	4.56025	0.00322943
W-7 hydrochloride	1.08224	0.0430935
W-13 hydrochloride	1.02708	0.112215
Casein Kinase II Inhibitor, TBCA	1.04585	0.0250327
HG-10-102-01	1.09086	0.00643787
SGI-1776	0.955569	0.0557005
PF-3758309, PF-03758309	1.26496	0.0352629
GSK-2636771	1.05247	0.00264044
JNJ-28312141	1.07131	0.0273159
Compound 34	1.18694	0.143715
ARRY334543, ARRY-334543, ARRY-543, ASLAN-001, AR-00334543, Varlitinib	1.04743	0.0143518
GDC-0068, RG-7440, Ipatasertib	1.10421	0.0657446
Compound 10	0.97208	0.0442755
Compound 70	1.02515	0.0847444
Compound4	1.13489	0.13991
BRD-8899	1.24971	0.154827
Toceranib, PHA-291639, SU-11654	2.76611	0.00833073
Bafetinib, CNS-9, INNO-406, NS-187	0.951148	0.0303438
LY-2606368	1.02024	0.0483566
CZC 24832, CZC-24832	0.971691	0.0144379
ACHP	0.972374	0.0116136
AMG 548, AMG-548	0.961928	0.0453586
Compound 16	0.809603	0.00977788
Pacritinib, ONX-0803, SB-1518	0.94329	0.0145464
CGI-1746, G-182	0.943474	0.0274212
Compound 71	0.0192914	0.0107519
CO-1686, AVL-301, Rociletinib	1.15088	0.0092676
A 484954, A-484954	1.01475	0.0106758
CRT0066854	1.11724	0.0426558
Compound 11j	0.932268	0.0238743
XL-388	0.887011	0.0224216
SB-505124	0.985987	0.0378526
AZ-20	0.974379	0.0239792
WZ-4003	0.921851	0.0852312
AZD-2014	0.707123	0.0603119
NMS-1286937, NMS-P937	0.987941	0.103612
MPI-0479605	0.993705	0.0199855
Chk2 Inhibitor II, 339253, BML-277	1.04659	0.0323632
Compound 11d, Eph inhibitor	0.923354	0.0920706
UNC-569A, UNC-569, Mer inhibitor	0.965043	0.046389
AZD-9291, Mereletinib, AZD9291, Osimertinib, Tagrisso	0.990511	0.0133855
RG-7842, GDC-0994	0.996779	0.025731
FR-180204	1.03452	0.0116173
VE-822, VX-970	1.40229	0.0242874
Filgotinib, G-146034, GLPG-0634	1.02441	0.0222724
LY2835219, LY-2835219	0.935763	0.0419158
AMG-511	0.794531	0.0409158
CDK4/Cyclin D1, FLT3 (STK1, FLK2), CDK6/Cyclin D3	0.96097	0.0243494
AZ5104	0.961134	0.0629675
CEP-37440	0.78181	0.0268482
GS-9973, Entospletinib	1.06249	0.0432132
SCH-772984	0.931171	0.00846991
PND-1186, VS-4718	0.961125	0.00932489
JNK-IN-8	1.17494	0.0614994
MPS1-IN-2	0.992341	0.057576
WH-4-023, KIN001-112, KIN112	1.04335	0.0531327
GNE-0877	1.05361	0.0675212
TAK-632	1.02253	0.00631931
MRT 67307 dihydrochloride	1.05892	0.0060902
LDN-209929 dihydrochloride	1.08649	0.00894251
FRAX-486	0.801717	0.106931
SR-3576, SR 3576	1.14387	0.119457
AVL-292, CC-292, Spebrutinib	0.977324	0.053963
CNX-774	1.04554	0.0865213
PRT-2607, BIIB-057, P505-15, PRT-062607,	1.00831	0.00695067
SAR-131675	1.00396	0.0754037
G-749	0.939947	0.0141289
BMS-863233, XL-413	0.99041	0.0134784
Losmapimod, 856553, GSK-AHAB, GW-856553, GW-856553X, SB-856553	0.970838	0.00275217
Encorafenib, LGX-818, NVP-LGX-818	0.912344	0.0126237
Binimetinib, ARRY-162, ARRY-438162, MEK-162	0.975795	0.0211189
Ketohexokinase Inhibitor, JNJ-42065426	1.0266	0.00576014
SB-706504	0.964943	0.0235735
AL 8697	1.02169	0.0395682

## Sheet: 0.2 uM
Compound Name	Fraction of Satb2tdTom Cells	SD
Untreated	1	0.0545952
DMSO	0.982903	0.0133018
2-Thio(3-iodobenzyl)-5-(1-pyridyl)-[1,3,4]-oxadiazole	0.969348	0.0124303
AS-601245	0.97838	0.0248087
NU-6102	0.9432	0.0113668
BX-795	0.977696	0.0232246
CHIR-98014 isomer, CT-98014	0.94244	0.0505715
CT-99021, CHIR-99021	0.956434	0.0419995
GDC-0941 bismesylate, RG-7321, Pictilisib	0.946371	0.0237176
GSK-269962A	0.913412	0.00639335
GW-843682X	0.950975	0.0263854
MLN-518, CT 53518, Tandutinib	0.951892	0.0141955
NSC 625987	0.907685	0.00496699
NVP-BEZ235, BEZ235	0.911285	0.0251962
PD-169316	0.971419	0.086964
PD-180970	0.85676	0.0410165
PD-184352, CI-1040	0.944362	0.0378923
PIK-90	0.928474	0.00343515
PIK-75 hydrochloride	0.529709	0.0635755
Tyrphostin AG-1296	0.998007	0.0037287
AS604850, AS-604850, AS 604850	0.873557	0.0788216
JNJ-10198409, RWJ-540973	0.972286	0.0148847
NH125	0.603894	0.117029
PI-103	0.847295	0.0410606
Axitinib, AG-013736, Inlyta	0.944445	0.0779074
Gefitinib, Iressa, ZD1839	0.978587	0.0076191
Lapatinib ditosylate, Tykerb, GW572016	0.970937	0.010829
Vatalanib dihydrochloride, PTK-787, ZK-222584, CGP79787D	0.999019	0.0339849
Rapamycin, Sirolimus, Rapamune	0.914866	0.00670031
VX-680, MK-0457, Tozasertib, VX6	1.02973	0.038322
Vandetanib, Zactima, ZD6474, AZD-6474	0.952346	0.00016011
Everolimus, RAD-001, Certican	0.889731	0.0262008
Fasudil HCl, AT-877, HA-1077 (diHCl), Eril	0.958831	0.0279493
Imatinib Mesylate, Gleevec, Glivec, CGP-57148B, STI-571	0.934907	0.0139174
K-252a, K-2151	0.941509	0.0183594
Lestaurtinib, CEP-701, KT-5555, SPM-924	0.931438	0.020137
LY-294002	0.966903	0.00488939
Go 6976, PD-406976	0.970081	0.0280022
PD-98059	0.958161	0.0547214
PKC-412, CGP41251, Midostaurin	0.943623	0.00613885
Roscovitine, CYC202, Seliciclib	0.891204	0.0422396
FK-506, Tacrolimus, Fujimycin, Prograf	0.861615	0.0187378
Erlotinib HCl, CP-358774, OSI-774, Tarceva, NSC-718781, RG-1415, Ro-50-8231	0.85264	0.0451
Staurosporine	1.0447	0.068351
Wortmannin, KY 12420	0.987458	0.00215411
6-bromoindirubin-3'-oxime, BIO	0.932917	0.0384669
AR-A014418	0.96809	0.0236749
BAY 61-3606 hydrochloride, sc-202351	0.925286	0.0456926
BMS-345541	0.873895	0.0226905
CGP-74514A hydrochloride	0.98253	0.00698023
GW2974	0.954964	0.0227249
GW441756 hydrochloride	0.942899	0.0125237
GW583340 dihydrochloride	0.975624	0.00304116
GW8510	0.990848	0.00653878
IRAK-1/4 Inhibitor I	0.95733	0.0171376
PD-173074	0.966744	0.00963606
PS1145 dihydrochloride	1.00408	0.0228439
SB-505124 hydrochloride hydrate	0.978318	0.0285322
SD 208	0.971033	0.0240313
SIS3	0.95833	0.0531381
SKF-86002, SKF 86002	0.939247	0.0208567
STO-609 acetic acid	0.967896	0.0193417
SU 6656	0.895687	0.01224
ZM 39923 hydrochloride	0.932994	0.0121516
6-[4-(2-Piperidin-1-ylethoxy)phenyl]-3-pyridin-4-ylpyrazolo[1,5-a]pyrimidine, Dorsomorphin, BML-275, AMPK Inhibitor, Compound C	0.972516	0.0348515
Chk2 Inhibitor II, 339253	0.992383	0.00842989
Compound 52, NG-52	0.985156	0.0111828
AEG 3482	0.954126	0.0175939
BIBU 1361 dihydrochloride	0.948201	0.011191
CGP-57380, CGP 57380	0.902101	0.0131117
BIBX 1382 dihydrochloride, Falnidamol	0.918118	0.0103381
GTP 14564	0.88773	0.0164867
GW-5074	0.892478	0.0153855
LY-364947, HTS 466284	0.886546	0.011245
PI-828	0.890244	0.0224356
PQ401	0.863521	0.0343724
SB 203580, SB-203580	0.947042	0.0161125
SB 216763	0.956517	0.00271277
SB 239063	0.925744	0.00323139
SB-415286	0.988862	0.0169639
SB 431542	0.953363	0.00443331
SD 169	0.955181	0.0160895
N-(4-Pyridyl)-N'-(2,4,6-trichlorophenyl)urea, Rho Kinase Inhibitor II	0.944722	0.0485942
2-(p-Hydroxyanilino)-4-(p-chlorophenyl) thiazole, HCl, SKI-II, ABC-294640	0.961622	0.0155341
2-Dimethylamino-4,5,6,7-tetrabromo-1H-benzimidazole, DMAT, Casein Kinase II	0.918483	0.0100562
5-(3-Methoxy-4-((4-methoxybenzyl)oxy)benzyl)-pyrimidine-2,4-diamine	0.937752	0.0318214
PP-2, PP2, AG-1879	0.900718	0.0103029
TPL2	0.888942	0.0249595
TWS-119	0.896934	0.0106585
Sorafenib,p-Toluenesulfonate Salt, Bay 43-9006, Nexavar	0.910165	0.0189759
IC-261, SU-5607	0.91729	0.044128
JNJ-7706621	1.0187	0.00442504
KN-62	0.987714	0.00622968
KU-55933, KU-0064	0.999871	0.0288777
Kenpaullone, NSC-664704	0.970092	0.0155495
NU-7026, LY-293646	0.945478	0.0309584
PD-153035, AG-1517, Compound 32, SU-5271, ZM-252868, WHI-P79	0.942409	0.00446339
PIM1/2 Kinase Inhibitor VI	0.960588	0.00503139
Sal003	0.983935	0.0507888
Rho Kinase Inhibitor V	0.969692	0.0173634
Nilotinib, Tasigna, AMN-107	0.972041	0.00771091
AZD6244, ARRY-142886, AZD-6244, Selumetinib, ARRY-886	1.02206	0.0224496
BIBW-2992, Tovok, Afatinib	0.972959	0.0791774
Purvalanol A, NG 60	1.03744	0.0151676
Dasatinib, BMS-354825, Sprycel, NSC-732517	0.867921	0.0250198
CI-1033, Canertinib, PD-183805, SN-26606	0.91914	0.0308549
SC-514	0.967527	0.021041
CP-690550, CP-690,550, Tasocitinib, Tofacitinib	0.930812	0.00460647
Bosutinib, SKI-606, Bosulif	1.02537	0.040179
Pimecrolimus, Elidel, SDZ-ASM-981	0.992958	0.0125424
Rottlerin	0.977394	0.00242822
Temsirolimus, CCI-779, Torisel	0.951901	0.0161913
Ro-31-8220 mesylate, Bisindolylmaleimide IX	2.60828	0.0110406
7-Cyclopentyl-5-(4-phenoxyphenyl)-7H-pyrrolo[2,3-d]pyrimidin-4-ylamine	0.967011	0.0383847
D4476	0.988421	0.00606594
SU-11274, PKI-SU11274	0.778304	0.0571035
Masitinib mesylate, AB1010, AB-1010	0.989921	0.0321666
H 89 dihydrochloride, H-89 dihydrochloride	0.995086	0.00378044
ER 27319 maleate	1.00581	0.0140109
CID 755673	1.00942	0.0287191
PF-670462	0.98584	0
SKF 86002 dihydrochloride, SKF-86002 dihydrochloride	0.982313	6.2473e-05
SL327	0.962414	0.00867081
SP-600125	0.974455	0.013562
Sphingosine kinase Inhibitor 2	0.98069	0.0285872
SU 4312, DMBI	0.974852	0.00362398
SU 5416, SU-5416, TSU-16, NSC-696819, Semaxanib, Semaxnib, Semoxind	0.962629	0.00661039
PF-573228	0.936846	0.0243145
TPCA-1	0.944901	0.0235333
Quercetin	0.975425	0.0516611
FAK Inhibitor 14	0.950341	0.00461058
ZM 336372	0.962356	0.0117624
XRP44X, XRP-44X, WCH-44	0.969816	0.0300911
Necrostatin-1	0.978263	0.0230536
PD-407824	0.967014	0.00242047
PHA-767491 hydrochloride	0.986696	0.00584254
TCS PIM-1 1	0.995149	0.00120803
2-(p-Hydroxyanilino)-4-(p-chlorophenyl) thiazole, SKI-II, ABC-294640	1.01094	0.0054388
10-DEBC hydrochloride	0.964761	0.00593767
FPA 124	0.964529	0.00149155
API-2, Triciribine, NSC154020, TCN, Tricibine, VQD-002	0.661441	0.0329302
SGI-1776	0.922706	0.0335183
A-443654, A-654	0.792796	0.0630938
CGP 57380, CGP-57380	0.936708	0.0272361
SU-6668, TSU-68, Orantinib	0.833377	0.0287269
TAE-684	0.981493	0.0456807
AZD0530, Saracatinib, NSC-735464	0.94307	0.0144178
Sorafenib, Bay 43-9006, Nexavar	0.99903	0.0138782
L-779450, Raf Kinase Inhibitor IV	0.953988	0.0177976
PLX-4720, Raf Kinase Inhibitor V	0.990636	0.0318821
BI 2536, BI-2536	0.961422	0.0098377
Mubritinib, TAK-165, D04025	0.924174	0.0233542
BMS-599626, AC-480	0.942898	0.0562027
Motesanib diphosphate salt, AMG-706	0.959985	0.00650768
ZSTK474	0.939837	0.0178396
Bisindolylmaleimide I hydrochloride, GF 109203X HCl, Go 6850 HCl	1.5948	0.0743773
VX-702, VX-850, VX-954, KVK-702	0.974735	0.0198887
ZM-447439	1.00512	0.0385894
Tyrphostin AG 1478 mesylate	0.99136	0.0257478
Tyrphostin SU 1498, SU 1498	0.97632	0.0198182
U0126, U-0126, U 0126	0.999341	0.00648072
Chelerythrine chloride	0.970842	0.0257116
Imatinib (free base), Gleevec, Glivec, CGP-57148B, STI-571	1.00054	0.0234348
RDEA-119, AR-119, RDEA119, BAY-869766, BAY-86-9766, Refametinib	0.977209	0.00794896
SB-202190, FHPI	0.980932	0.0346163
Alsterpaullone	1.00526	0.0024638
NSC-663284	0.976913	0.00328916
NU-2058	0.938753	0.0330531
PD-0325901, PD 0325901	0.952796	0.0110381
PD-184161	0.963674	0.0178519
EKI-785, CL-387785	0.992598	0.0100514
Olomoucine	0.99482	0.0110444
BMS-536924	0.976468	0.00926503
NVP-AEW-541, AEW-541	0.987311	0.0200776
Sunitinib Malate, Sutent, SU-11248, PHA-290940AD	0.930112	0.0324494
Y-27632	0.986957	0.0283501
AS-252424	0.983667	0.0280742
Ryuvidine	1.00882	0.0260574
TGX-221	0.994087	0.0208607
Dovitinib, CHIR-258, TKI-258, GFKI-258	1.00208	0.0132473
TX-1918	1.04431	0.0380575
OSU-03012 hydrochloride, AR-12, NSC-728209	1.02708	0.00474863
K-252c, Staurosporine Aglycone	1.02546	0.0372311
IC87114, D-030, IC-87114	1.015	0.0159566
Akt 1/2 Kinase inhibitor	1.10724	0.0167855
Imidazolo-oxindole PKR inhibitor C16	1.11173	0.00556348
SU-9516	1.03894	0.0115664
Compound 401	1.04347	0.0123153
NSC 109555 ditosylate, DDUG	1.06007	0.0375536
PHA-665752	1.81541	0.00695408
Dioctanoylglycol	1.04579	0.0185609
R 59-022	1.04202	0.0392899
AG 490, Tyrphostin AG 490	0.995237	0.0270021
PD-158780	0.983645	0.0106083
AG 18, RG-50810, TyrphostinA23	0.98831	0.0172059
AG 213, Tyrphostin AG 213	1.03882	0.0172724
AG 494	0.997194	0.0116375
AG 825, Tyrphostin AG 825	1.00771	0.00260875
Genistein	1.02578	0.005829
HDS 029	0.968012	0.044626
JNJ 28871063 hydrochloride
Lavendustin A, RG 14355	1.04129	0.014569
PP-3	1.04361	0.0181901
Tyrphostin B44, (-) enantiomer	1.03506	0.00630209
SB-218078	1.03656	0.0263687
1-Naphthyl PP1, 1-NA-PP 1	1.063	0.033211
ABT-702 dihydrochloride	1.0936	0.00305927
5-Iodotubercidin	1.07611	0.0117243
A 83-01	1.05359	0.00128277
Dorsomorphin dihydrochloride, BML-275, AMPK Inhibitor, Compound C	1.00777	0.0300584
CGK 733	1.01846	0.0174504
LFM-A13	1.07338	0.00214207
TCS JNK 5a	0.951695	0.0483246
BI 78D3	1.04963	0.0505227
Arcyriaflavin A	1.11734	0.0115537
ML 9 hydrochloride	1.08936	0.0121494
Ellagic acid	1.10025	0.0129667
TBB, NSC 231634	1.08535	0.00710299
GSK-650394	1.07508	0.0115757
DCA, Dichloroacetate	1.05634	0.0047881
IPA 3	1.08113	0.0252297
(5Z)-7-Oxozeaenol, C-292, FR-148083, L-783278, LL-Z1640-2, f-152A1	1.08081	0.00943531
Purvalanol B, NG 95	1.07743	0.00718907
WHI-P 154, MASTPROM	1.09951	0.00529744
SU-5402	0.985255	0.0622844
Ki-8751	1.03419	0.0194275
ZM 306416 hydrochloride	1.08356	0.00785401
ZM 323881 hydrochloride	1.08743	0.0252899
NSC 693868	1.06951	0.0116241
Arctigenin, (-)-Arctigenin	1.07413	0.0154044
IKK 16	1.08397	0.0206981
IMD 0354, IMD-0354	1.09645	0.0228041
JX-401	1.08837	0.0405117
EO-1428	1.0932	0.00449449
RWJ-67657	1.10217	0.0169389
PD-198306	1.10954	0.00500708
TCS 359	0.999964	0.0392746
TCS 2312 dihydrochloride	1.11053	0.0101742
H 1152, Glycyl dihydrochloride	1.1171	0.00413151
SU 16f	1.18974	0.0252764
PIM 1 Inhibitor 2	1.07895	0.00114091
Src I1	1.06645	7.0184e-05
PP-1, PP1, AGL-1872, Tyrphostin-PP1	0.970742	0.0325382
HA 1100 hydrochloride, Hydroxyfasudil	0.955914	0.0129998
Cyclapolin 9, Cyclapolin9	0.989516	0.0315874
C-1	0.967584	0.0400116
DMPQ dihydrochloride	0.990293	0.00668815
PF-02341066, PF-2341066, Crizotinib	1.00728	0.00118482
Pazopanib hydrochloride, GW-786034, Armala, Votrient	0.994417	0.0546367
Cediranib, AZD-2171, Recentin	1.03251	0.0559909
XL-880, GSK-1363089, EXEL-2880, GSK-089, foretinib	1.13719	0.0990155
PD04217903, PF-04217903, PF-4217903	1.14078	0.0586147
GDC-0879, AR-00341677	1.02393	0.0101382
ABT-869, Linifanib, AL-39324, RG-3635	1.05367	0.0623521
AZD-1152, Barasertib	1.02925	0.0572346
Enzastaurin, LY-317615	1.52687	0.168708
AP-24534, Ponatinib	0.973891	0.0181138
MLN-8237	1.03048	0.046819
BIBF-1120, Intedanib, Vargatef, Nintedanib	0.962994	0.0162509
PHA-739358, Danusertib	0.955738	0.0433582
AZD 7762, AZD-7762 hydrochloride	1.16724	0.0189082
PD-0332991, PD-332991	1.17642	0.134798
Brivanib, BMS-540215	1.04719	0.0282726
Janex-1, WHI-P131	1.05032	0.0104984
GSK-1904529A, GSK1904529A	0.879279	0.0714461
MK-2206	0.960203	0.0343872
SGX-523	1.15743	0.223152
XL-147, XL147, SAR-245408	0.96608	0.0579833
LY 333531 mesylate, Ruboxistaurin	0.964706	0.0942596
Alvocidib, HMR-1275, L-868275, MDL-107826A, NSC-649890, L-868276, Flavopiridol	0.557783	0.0801451
JNJ-38877605	0.969642	0.0348931
GSK-461364, GSK461364	0.953882	0.00869455
BI-6727, volasertib	0.945517	0.020575
AC220, AC-220, Quizartinib, AC010220	0.995328	0.227069
AG13958, AG-013958	1.01245	0.0277026
Akt-I-1,2	0.937879	0.0297375
Akt-I-1	1.00788	0.0381867
AMG-47a	0.860307	0.011504
AMG-Tie2-1	0.935121	0.0153376
AT9283, AT-9283	0.99878	0.0142437
AT-7519 derivative, AT-7519M derivative	0.952844	0.0214572
AV951, KRN951, Tivozanib	0.969462	0.0320594
AV-412, MP-412	0.981577	0.0576259
AZ-960	0.809192	0.0103695
BI-D1870	0.886433	0.00117289
Bisindoylmaleimide X, HCl salt	3.29244	0.277625
BMS-2	0.952816	0.00986203
BMS-3	0.910592	0.0405121
BMS-5	0.968899	0.016627
BX912, BX-912	0.983478	0.0164413
CC-401, JNK-401	0.989138	0.0124308
CP-724714	0.962778	0.00683146
CYC-116	0.9502	0.0182621
CYT11387, CYT387, CYT-387, Momelotinib	0.942964	0.00837796
E7080, E-7080, ER-203492-00, Lenvatinib	0.933726	0.017275
GSK690693, GSK-690693	0.963089	0.0342231
Ki20227 (+/-), Ki-20227	0.950754	0.0242296
KU0063794, KU-0063794, KU-63794	0.930582	0.0270456
Merck-5, Mk-5, JAK Inhibitor I	0.905897	0.00920207
MP-470, Amuvatinib	0.944079	0.0142784
PD173955, PD-173955	0.893045	0.0274396
PD173955-Analogue 1	0.895188	0.0223594
PD04217903, PF-04217903, PF-4217903	0.949069	0.0168951
PF562271, PF-562271	0.917445	0.006165
PHA690509, PHA-690509	0.960778	0.0422831
PI-93, PIK-93	0.932323	0.0474101
PIK-294	0.932579	0.0299727
R1487, R-1487	0.947195	0.00485483
RHO-15	0.942408	0.00232953
SB242235, SB-242235	0.972789	0.0315956
SB590885, SB-590885	0.962088	0.0363464
SD-06, SD-0006	0.954196	0.0192564
SNS-032, BMS387032, BMS-387032	0.569863	0.075002
SNS-314	0.993617	6.0511e-06
SR3677	0.954916	0.0231748
TAK-715	0.948467	0.00920028
YM201636, YM-201636	0.970231	0.0269337
MK-1775, MK1775	0.820836	0.0338106
Lim2 Kinase Inhibitor	0.949315	0.0259715
AZD-1152-HQPA, Barasertib	0.987863	0.00809594
ERK2 inhibitor	0.956012	0.00898422
PV-1019, NSC-744039	0.965566	0.00439984
MAZ51, MAZ-51	1.04019	0.0345212
IC86621, IC-86621	1.03916	0.00301061
ST638, ST-638	1.04935	0.0067015
TG003, TG-003	1.00847	0.0565097
Cyclapolin 9, Cyclapolin9	1.11507	0.010868
PF431396, PF-431396	0.96635	0.0443617
(+)-P276, P276-00	1.01366	0.0378208
CX-4945	1.04994	0.0837223
Dianilinopyrimidine_01	0.912612	0.0260154
BIRB 796, Doramapimod	1.02542	0.00100717
NIK Kinase Inhibitor	1.07014	0.0113942
Neratinib, HKI-272, CPD-820	0.882332	0.016806
EMD-1214063	1.02177	0.0332931
SMG-1 Compound 467	0.970924	0.0203044
ENMD-2076, ENMD-981693	0.992973	0.0415177
AS-703026, MSC1936369B	0.950918	0.0515239
AZD-8055, AZD 8055, AZD8055	0.795471	0.0139007
OSI-027 hydrochloride	0.951826	0.0306257
AMG-900	1.01487	0.0203069
BKM120, BKM-120, NVP-BKM-120	0.996601	0.0449164
AB12134C3, PNK inhibitor	1.0016	0.0575852
PERK inhibitor	0.953347	0.0129515
PKC theta inhibitor	1.05502	0.00196061
ILK inhibitor	1.02623	0.0582609
PF-04691502, PF4691502, PF-502	0.931191	0.00340489
ASC-033, APY 33	0.959568	0.0455197
ASC-069, APY 69	0.545258	0.0354356
ASC-081, APY 81	0.942434	0.0222877
ASC-082, APY 82	0.952125	0.0165204
ASC-086, APY 86	1.06528	0.00451401
Quinalizarin	1.08885	0.0358543
WZ4002, WZ-4002	1.11481	0.0112257
Pp242, Torkinib	0.976631	0.0213896
OSI-906, Linsitinib	0.928527	0.0570109
INCB018424, INC-424, INCB-018424, INCB-424, INCB-18424, Ruxolitinib, Jakafi, Jakavi	1.07654	0.0116873
PLX-4032, Vemurafenib, Zelboraf, RG-7204, RO-5185426	1.1004	0.00847969
BMS-754807	0.844152	0.0620034
MK-8033	1.12523	0.0396444
GSK-1120212, Trametinib	1.03854	0.0389058
BGT-226, NVP-BGT-226, NVP-BGT226	0.965533	0.1734
TG-101348	0.938567	0.0685628
Cdk1/2 Inhibitor III	1.07195	0.0267821
RO-5126766	0.985387	0.00833827
BS-181 hydrochloride	1.04634	0.0109022
KU-60019	1.21153	0.0277209
XL-184, XL184, BMS-907351, Cabozantinib malate	1.11201	0.0008236
CP466722, CP-466722	0.728187	0.2742
XMD8-92, XMD-8-92	1.08518	0.111614
AZ628, AZ-628	0.998014	0.0194078
S-99	1.02216	0.00982267
CHIR-124	1.08716	0.00845193
AZD 7762, AZD-7762 hydrochloride	1.26108	0.00458797
LY2784544, LY-2784544	0.960517	0.00568358
AZ 3146, AZ-3146	1.00749	0.0307877
BMS 794833, BMS-794833	1.05002	0.040437
PI3-Kinase a Inhibitor 2	0.99653	0.0613052
BIX 02189, BIX-02189	1.29384	0.219422
IRAK4 Inhibitor	1.00283	0.0566423
Merck-22-6	1.05404	0.161385
PF 4708671, PF-4708671	1.19978	0.158691
PHA-793887	1.20599	0.126641
AZD5438, AZD-5438	1.27604	0.186592
R406, R-406, NSC-742317	1.03427	0.0966643
HMN-214, IVX-214	0.930596	0.0670597
ON-01910, Estybon, Rigosertib	0.772587	0.0253254
AZD8330, AZD-8330, ARRY-424704, ARRY-704	0.959702	0.0242496
RAF265, RAF-265, CHIR-265	0.905691	0.0401658
Tipifarnib, NSC-702818, R-115777, Zarnestra, IND 58359	1.00315	0.031692
CAL-101, GS-1101	1.17008	0.138068
PIK-294	1.11396	0.100131
WYE-354	1.14892	0.115122
TC-A 2317 hydrochloride	1.01971	0.00526496
ARQ-197, Tivantinib	1.19544	0.212422
AZD-4547	1.23154	0.230039
AZD-1480, AZD1480	1.07452	0.0427867
BAY 73-4506, Regorafenib	1.09858	0.239422
JAK compound I (VI-53)	0.933058	0.0913105
Rigel JAK Compound II, Prodrug of VI-53, R-348, R348	1.10981	0.182341
TBK1 Inhibitor	1.15909	0.182788
R788, R-788, Fostamatinib disodium, R935788, R-935788, NSC-745942	0.948682	0.136093
PF 3644022, PF-3644022, MK2 inhibitor, compound 35	1.05656	0.0359721
GLPG-0259, Compound A	1.11892	0.00974168
ASP-3026	1.05217	0.00740779
SJN 2511	1.05427	0.0298622
BGJ-398, NVP-BGJ-398, NVP-BGJ398	0.930721	0.00390945
BMS 777607, BMS-777607	1.07147	0.00810743
Y-39983, RKI-983, SNJ-1656	1.11341	0.0309531
GSK-1059615, GSK-615	0.867093	0.0882004
PCI-32765, Ibrutinib	1.02333	0.0117659
Y-27632	1.06132	0.10513
LDN193189, LDN-193189, DM-3189	1.03494	0.0137254
A 769662, A-769662	1.0344	0.0222671
WZ8040, WZ-8040	1.00297	0.00999647
Pelitinib, EKB-569, WAY-EKB-569	0.865922	0.0008765
WZ3146, WZ-3146	0.914238	0.0431909
KRN 633, KRN-633	0.955417	0.0297856
MGCD-265	0.941338	0.040124
OSI-930	0.98999	0.0209331
NVP-ADW742, ADW-742, ADW, GSK-552602-A, NVP-ADW-742	0.935532	0.0319447
KW 2449, KW-2449	1.02485	0.0408268
SB-525334	1.00478	0.0274519
CCT129202, CCT-129202	1.09128	0.0660861
Aurora A Inhibitor I	1.07026	0.0707119
Hesperadin	1.11939	0.00461586
PHA-680632	1.11732	0.0796878
PD318088	1.21464	0.232736
LY2228820, LY-2228820	1.02192	0.00595673
AS605240, AS-605240	1.02916	0.00368064
VX-745	1.03601	0.027624
AZD6482, AZD-6482	1.00795	0.0929764
TG100-115, TG-100-115, TG-100115	1.01242	0.0376484
XL765, XL-765, SAR245409	0.97998	0.00966828
Indirubin, NSC-105327, Couroupitine B, Indigo red, Indigopurpurin	1.04923	0.0551022
AT7867, AT-7867	1.0252	0.0493
AEE 788, AEE-788, NVP-AEE-788	1.04935	0.0445352
AZD-5363, AZD5363	1.03174	0.069978
BMS-582664, Brivanib alaninate	1.06112	0.0805229
S6K-18	1.07287	0.0622952
NVP-BSK805	1.03311	0.0179374
JNJ-38158471	1.08227	0.110948
OSI-TAK1 inhibitor	0.857813	0.0692801
SCH900776, SCH-900776, MK-8776	1.05809	0.00785206
GSK-2118436B, GSK2118436B, Dabrafenib mesylate	1.08018	0.0223518
CH5424802, AF-802, CH-5424802	1.09994	0.0428425
AT-7519 hydrochloride, AT7519 hydrochloride	0.935395	0.052803
LY2835219, LY-2835219	1.07113	0.0797266
AZ TAK1 Inhibitor	1.21394	0.00245545
GSK PERK Inhibitor
NQDI-1	1.09016	0.0443243
PX-866, DJM-166, DJM-2-166, Sonolisib, NSC-722134
TCS 2312	1.24018	0.167137
OICR0000857A	1.05063	0.00396128
NVP-BHG712	1.07894	0.0552717
PF 3644022, PF-3644022	1.2695	0.144772
GSK 2334470, GSK-2334470	1.00968	0.064926
TTP 22	1.05118	0.0935668
GW 788388, GW-788388	1.06946	0.0165216
TC-DAPK 6	1.07384	0.0407521
PTK6 CompoundA	1.01251	0.0359176
PTK6 Inhibitor CompoundB	1.16712	0.217054
OICR0000666A01	1.04176	0.0980917
RET Inhibitor Example 8 (Free base)	0.910316	0.0528547
CCT137690	0.973601	0.0425994
AMG458	1.13264	0
GDC-0941	0.985405	0.0331512
MK-5108, VX-689	1.23715	0.250012
BAY 57-9352, Telatinib	1.03962	0.0297941
A 1070722, A-1070722	0.951278	0.0566824
Dacomitinib hydrate, PF-00299804, PF-00299804-03, PF-299, PF-299804	0.928675	0.0209354
VE-821	1.02475	0.0241121
BIX-RSK2 Inhibitor	1.21438	0.0330189
BYL-719, NVP-BYL-719	0.999632	0.0167516
PHA-848125, PHA-848125AC	0.735186	0.0148237
LY-2157299	0.984506	0.0447489
WAY-600	0.941932	0.0189259
Crenolanib, ARO-002, CP-868596	0.981102	0.0229509
WYE-125132, WYE-132	0.817425	0.0498575
Apatinib mesylate, YN-968D1	0.968888	0.0371779
MLN8054, MLN-8054	1.04147	0.00039306
Dinaciclib, MK-7965, NSC-727135, SCH-727965	0.0772159	0.00070451
CVT-313	0.89993	0.0437153
Bohemine	0.966929	0.0542776
Indirubin-5-sulfonic acid	1.01252	0.0244748
CAN-508	0.942773	0.0716132
Masitinib, AB-1010, AB1010, Masiviera	1.02094	0.0587893
AG-183, Tyrphostin 51	0.957935	0.0694117
Trk Inhibitor III, GNF-5837	4.57191	0.00663002
W-7 hydrochloride	1.05305	0.0768042
W-13 hydrochloride	1.02066	0.0166118
Casein Kinase II Inhibitor, TBCA	1.04374	0.0340631
HG-10-102-01	1.10128	0.020399
SGI-1776	1.02254	0.0724738
PF-3758309, PF-03758309	1.30485	0.0270443
GSK-2636771	1.06579	0.022322
JNJ-28312141	1.02394	0.0478701
Compound 34	1.03422	0.0769615
ARRY334543, ARRY-334543, ARRY-543, ASLAN-001, AR-00334543, Varlitinib	0.98921	0.0291713
GDC-0068, RG-7440, Ipatasertib	1.04887	0.0416234
Compound 10	1.02873	0.00022496
Compound 70	0.981159	0.0651795
Compound 4	1.11405	0.113827
BRD-8899	1.18341	0.167732
Toceranib, PHA-291639, SU-11654	1.30324	0.0998619
Bafetinib, CNS-9, INNO-406, NS-187	1.01991	0.0537672
LY-2606368	0.970718	0.00942035
CZC 24832, CZC-24832	0.992522	0.0289783
ACHP	0.997105	0.00651894
AMG 548, AMG-548	0.911631	0.0183056
Compound 16	0.829286	0.016097
Pacritinib, ONX-0803, SB-1518	0.957446	0.020405
CGI-1746, G-182	0.929989	0.0133195
Compound 71	0.0650645	0.0237952
CO-1686, AVL-301, Rociletinib	1.15088	0.0092676
A 484954, A-484954	1.01475	0.0106758
CRT0066854	1.11724	0.0426558
Compound 11j	0.932268	0.0238743
XL-388	0.887011	0.0224216
SB-505124	0.985987	0.0378526
AZ-20	0.974379	0.0239792
WZ-4003	0.921851	0.0852312
AZD-2014	0.707123	0.0603119
NMS-1286937, NMS-P937	0.987941	0.103612
MPI-0479605	0.993705	0.0199855
Chk2 Inhibitor II, 339253, BML-277	1.04659	0.0323632
Compound 11d, Eph inhibitor	0.923354	0.0920706
UNC-569A, UNC-569, Mer inhibitor	0.965043	0.046389
AZD-9291, Mereletinib, AZD9291, Osimertinib, Tagrisso	0.990511	0.0133855
RG-7842, GDC-0994	0.996779	0.025731
FR-180204	1.03452	0.0116173
VE-822, VX-970	1.40229	0.0242874
Filgotinib, G-146034, GLPG-0634	1.02441	0.0222724
LY2835219, LY-2835219	0.935763	0.0419158
AMG-511	0.794531	0.0409158
CDK4/Cyclin D1, FLT3 (STK1, FLK2), CDK6/Cyclin D3	0.96097	0.0243494
AZ5104	0.961134	0.0629675
CEP-37440	0.78181	0.0268482
GS-9973, Entospletinib	1.06249	0.0432132
SCH-772984	0.931171	0.00846991
PND-1186, VS-4718	0.961125	0.00932489
JNK-IN-8	1.17494	0.0614994
MPS1-IN-2	0.992341	0.057576
WH-4-023, KIN001-112, KIN112	1.04335	0.0531327
GNE-0877	1.05361	0.0675212
TAK-632	1.02253	0.00631931
MRT 67307 dihydrochloride	1.05892	0.0060902
LDN-209929 dihydrochloride	1.08649	0.00894251
FRAX-486	0.92868	0.0346471
SR-3576, SR 3576	0.994934	0.0642263
AVL-292, CC-292, Spebrutinib	1.00071	0.0406249
CNX-774	1.0106	0.0225831
PRT-2607, BIIB-057, P505-15, PRT-062607,	0.954858	0.00830021
SAR-131675	1.0165	0.042454
G-749	0.954685	0.00144967
BMS-863233, XL-413	1.00267	0.0684456
Losmapimod, 856553, GSK-AHAB, GW-856553, GW-856553X, SB-856553	1.03213	0.0126142
Encorafenib, LGX-818, NVP-LGX-818	0.984857	0.00634216
Binimetinib, ARRY-162, ARRY-438162, MEK-162	0.962185	0.0359064
Ketohexokinase Inhibitor, JNJ-42065426	0.99647	0.00507054
SB-706504	0.967407	0.0337894
AL 8697	0.979653	0.00683601
