# Supplementary material for: Protein translation rate determines neocortical neuron fate
Source: Nat Commun. 2024 Jun 7;15:4879. doi: 10.1038/s41467-024-49198-w (PMC11161512; doi:10.1038/s41467-024-49198-w)
Supplement: Supplementary file 7 — Supplementary Data S4 [file 41467_2024_49198_MOESM7_ESM.xlsx]

## Sheet: Statistical Analyses
Supplemetary Data S4.
All code used in analysis of RNAseq can be found at https://github.com/qoldt/IRE1aKO_Polysome_RNAseq. Computation has been performed on the HPC for Research cluster of the Berlin Institute of Health. Briefly, reads were quantified with Salmon quant --validateMappings using mouse genome assembly GRCm39 and gencode comprehensive gene annotation release M33. Technical replicates were collapsed, and …

## Sheet: GSEA_All_Polysome_fraction
All_Polysome_fractions_GSEA_results
ONTOLOGY	ID	Description	setSize	enrichmentScore	NES	pvalue	p.adjust	qvalue	rank	leading_edge	core_enrichment
CC	GO:0098798	mitochondrial protein-containing complex	279	0.73626224213468	2.15155095838978	1e-10	0.0005605	5.50842105263158e-07	3861	tags=62%	list=17%	signal=52%	Mrps14/Timm21/Mrps23/Atp5g3/Malsu1/Ndufab1/Cox5a/Ndufc2/Mrpl45/Mrpl28/Mrps12/Ndufs3/Mrpl43/Mrpl46/Timm17b/Mrpl19/Uqcrfs1/Mrpl11/Gadd45gip1/Atp5d/Grpel2/Mrpl48/Mrpl35/Sdhb/Mrpl22/Foxred1/Mrpl34/Mrpl36/Mrpl15/Mccc2/Ndufs7/Mrpl44/Mrps17/Atp5o/Mrpl41/Mrpl20/Mrpl17/Apoo/Atp5c1/Hsd17b10/Atp5h/Ndufs4/Mrpl14/Mrpl13/Mrpl55/Mrpl27/Mrps6/Ndufb5/Cox4i1/Mrpl51/Mrpl21/Mrpl10/Mrpl9/Mrpl2/Dmac2/Sdhd/Pdk2/Mrps16/…
MF	GO:0003735	structural constituent of ribosome	161	0.796737896098521	2.17854517838712	1.84469944193776e-09	4.22942644371749e-06	4.15654980608923e-06	2606	tags=69%	list=12%	signal=61%	Rps13/Rpl27a/Mrps14/Rpl9/Mrps23/Rpl15/Rps8/Rpl18/Mrpl28/Mrps12/Mrpl43/Rpl8/Rps27a/Mrpl46/Mrpl19/Mrpl11/Mrpl35/Mrpl22/Mrpl34/Mrpl36/Mrpl15/Rps3/Rps9/Mrpl44/Rpl6/Rpl36/Mrps17/Mrpl41/Mrpl20/Rps15a/Rps3a1/Rpl7a/Mrpl17/Rpl5/Rpl14/Rpl36a/Rpl27/Rps23/Rsl24d1/Rps15/Mrpl14/Mrpl13/Rpl18a/Mrpl55/Mrpl27/Mrps6/Rpl24/Mrpl51/Mrpl21/Mrpl10/Mrpl9/Mrpl2/Rps18/Rpl10/Rps25/Mrps16/Mrps30/Mrpl49/Mrps22/Mrps31/Rpl19/Rp…
CC	GO:0044391	ribosomal subunit	190	0.776982808100911	2.16785998811774	2.26374296719937e-09	4.22942644371749e-06	4.15654980608923e-06	2603	tags=65%	list=12%	signal=58%	Rps13/Rpl27a/Mrps14/Rpl9/Mrps23/Malsu1/Ndufab1/Rpl15/Rps8/Rpl18/Mrpl45/Mrpl28/Mrps12/Mrpl43/Rpl8/Rps27a/Mrpl46/Mrpl19/Mrpl11/Gadd45gip1/Mrpl48/Mrpl35/Mrpl22/Mrpl34/Mrpl36/Mrpl15/Rps3/Rps9/Mrpl44/Rpl6/Rpl36/Mrps17/Mrpl41/Mrpl20/Rps15a/Rps3a1/Rpl7a/Mrpl17/Rpl5/Rps4l/Rpl14/Rpl36a/Rpl27/Rps23/Rps15/Mrpl14/Mrpl13/Rpl18a/Mrpl55/Mrpl27/Mrps6/Rpl24/Mrpl51/Mrpl21/Mrpl10/Mrpl9/Mrpl2/Rps18/Rpl10/Rps25/Mrps1…
CC	GO:0005840	ribosome	220	0.746987405389133	2.1175696568008	9.78342756742737e-09	1.37090278788576e-05	1.34728095948283e-05	2606	tags=60%	list=12%	signal=54%	Rps13/Rpl27a/Mrps14/Rpl9/Mrps23/Malsu1/Ndufab1/Nck1/Rpl15/Rps8/Rpl18/Mrpl45/Mrpl28/Mrps12/Btf3/Mrpl43/Rpl8/Rps27a/Mrpl46/Mrpl19/Mrpl11/Gadd45gip1/Mrpl48/Mrpl35/Mrpl22/Mrpl34/Mrpl36/Mrpl15/Rps3/Rps9/Mrpl44/Rpl6/Rpl36/Mrps17/Mrpl41/Mrpl20/Rps15a/Rps3a1/Rpl7a/Mrpl17/Rpl5/Rps4l/Rpl14/Rpl36a/Rpl27/Rps23/Rsl24d1/Rps15/Mrpl14/Mrpl13/Rpl18a/Mrpl55/Mrpl27/Mrps6/Rpl24/Mrpl51/Mrpl21/Mrpl10/Mrpl9/Mrpl2/Rps18…
BP	GO:0006518	peptide metabolic process	762	0.559392927030561	1.78518831731423	3.05549691767671e-08	3.4252120447156e-05	3.36619270951626e-05	3777	tags=42%	list=17%	signal=36%	Uchl1os/Nanos2/Ang/Rps13/Ern1/Zfp36/Rpl27a/Mettl18/Mrps14/Rpl9/Mrps23/Malsu1/C1qbp/Nck1/Cpxm1/Cirbp/Mettl3/Rpl15/Rps8/Rpl18/Mrpl45/Mrpl28/Mrps12/Sars2/Paip2/Xpnpep1/Mrpl43/Cnbp/Rpl8/Eif4h/Rps27a/Mrpl46/Mettl5/Mrpl19/Gsap/Mrpl11/Gadd45gip1/Mrpl48/Mrpl35/Mrpl22/Mrpl34/Mrpl36/Mrpl15/Rps3/Rps9/Sarnp/Rida/Eif4ebp1/Mrpl44/Magoh/Rpl6/Rpl36/Mrps17/Mrpl41/Tarbp2/Mrpl20/Rps15a/Rps3a1/Rpl7a/Mrpl17/Dapk3/Hag…
BP	GO:0006412	translation	635	0.576693908023424	1.80710489344299	4.65038409475824e-08	4.34423380851999e-05	4.26937894173155e-05	3935	tags=48%	list=18%	signal=40%	Uchl1os/Nanos2/Ang/Rps13/Ern1/Zfp36/Rpl27a/Mettl18/Mrps14/Rpl9/Mrps23/Malsu1/C1qbp/Nck1/Cirbp/Mettl3/Rpl15/Rps8/Rpl18/Mrpl45/Mrpl28/Mrps12/Sars2/Paip2/Mrpl43/Cnbp/Rpl8/Eif4h/Rps27a/Mrpl46/Mettl5/Mrpl19/Mrpl11/Gadd45gip1/Mrpl48/Mrpl35/Mrpl22/Mrpl34/Mrpl36/Mrpl15/Rps3/Rps9/Sarnp/Rida/Eif4ebp1/Mrpl44/Magoh/Rpl6/Rpl36/Mrps17/Mrpl41/Tarbp2/Mrpl20/Rps15a/Rps3a1/Rpl7a/Mrpl17/Dapk3/Polr2g/Exosc2/Eif3m/Rc…
BP	GO:0043043	peptide biosynthetic process	656	0.573273555297053	1.80869041242989	8.57561321457883e-08	6.86661600967348e-05	6.74829833863023e-05	3935	tags=47%	list=18%	signal=40%	Uchl1os/Nanos2/Ang/Rps13/Ern1/Zfp36/Rpl27a/Mettl18/Mrps14/Rpl9/Mrps23/Malsu1/C1qbp/Nck1/Cirbp/Mettl3/Rpl15/Rps8/Rpl18/Mrpl45/Mrpl28/Mrps12/Sars2/Paip2/Mrpl43/Cnbp/Rpl8/Eif4h/Rps27a/Mrpl46/Mettl5/Mrpl19/Mrpl11/Gadd45gip1/Mrpl48/Mrpl35/Mrpl22/Mrpl34/Mrpl36/Mrpl15/Rps3/Rps9/Sarnp/Rida/Eif4ebp1/Mrpl44/Magoh/Rpl6/Rpl36/Mrps17/Mrpl41/Tarbp2/Mrpl20/Rps15a/Rps3a1/Rpl7a/Mrpl17/Dapk3/Hagh/Polr2g/Exosc2/Eif…
BP	GO:0043604	amide biosynthetic process	766	0.5475335817796	1.74895431463746	1.51781593962903e-07	0.000106341979270259	0.000104509615948404	3777	tags=42%	list=17%	signal=36%	Uchl1os/Nanos2/Ang/Rps13/Ern1/Zfp36/Rpl27a/Mettl18/Mrps14/Rpl9/Smpd5/Mrps23/Malsu1/C1qbp/Nck1/Nanp/Cirbp/Mettl3/Rpl15/Rps8/Rpl18/Mrpl45/Mrpl28/Mrps12/Sars2/Paip2/Mrpl43/Cnbp/Rpl8/Eif4h/Rps27a/Mrpl46/Mettl5/Mrpl19/Mrpl11/Gadd45gip1/Mrpl48/Mrpl35/Mpc2/Mrpl22/Mrpl34/Mrpl36/Mrpl15/Rps3/Rps9/Sarnp/Rida/Eif4ebp1/Mrpl44/Magoh/Rpl6/Rpl36/Mrps17/Mrpl41/Tarbp2/Mrpl20/Rps15a/Rps3a1/Rpl7a/Mrpl17/Dapk3/Hagh/P…
CC	GO:0015934	large ribosomal subunit	115	0.797864715833595	2.11645874494217	1.80884156079965e-07	0.000112650632758689	0.000110709565937597	3278	tags=77%	list=15%	signal=66%	Rpl27a/Rpl9/Malsu1/Ndufab1/Rpl15/Rpl18/Mrpl45/Mrpl28/Mrpl43/Rpl8/Mrpl46/Mrpl19/Mrpl11/Gadd45gip1/Mrpl48/Mrpl35/Mrpl22/Mrpl34/Mrpl36/Mrpl15/Mrpl44/Rpl6/Rpl36/Mrpl41/Mrpl20/Rpl7a/Mrpl17/Rpl5/Rpl14/Rpl36a/Rpl27/Mrpl14/Mrpl13/Rpl18a/Mrpl55/Mrpl27/Rpl24/Mrpl51/Mrpl21/Mrpl10/Mrpl9/Mrpl2/Rpl10/Mrps30/Mrpl49/Rpl19/Rpl7/Rpl13/Rpl7l1/Mrpl58/Mrpl24/Rpl35a/Rpl29/Mrpl40/Rpl34/Rpl21/Rpl36al/Rpl26/Mrpl18/Mrpl37…
BP	GO:0140053	mitochondrial gene expression	167	0.738256987254884	2.026296146638	9.08314310710545e-07	0.000509110171153261	0.000500337767152451	4658	tags=71%	list=21%	signal=57%	Mrps14/Mrps23/Malsu1/C1qbp/Mrpl45/Mrpl28/Mrps12/Sars2/Mrpl43/Mrpl46/Mrpl19/Mrpl11/Gadd45gip1/Mrpl48/Mrpl35/Mrpl22/Mrpl34/Mrpl36/Mrpl15/Mrpl44/Mrps17/Mrpl41/Mrpl20/Mrpl17/Rcc1l/Thap11/Hsd17b10/Tufm/Mrpl14/Mrpl13/Mrpl55/Mrpl27/Mrps6/Mrpl51/Mrpl21/Mrpl10/Mrpl9/Mrpl2/Mrps16/Mrps30/Mrpl49/Coa3/Mtif3/Mrps22/Chchd1/Mrps31/Mrps34/Mrpl58/Mrps18c/Gatb/Mrpl24/Trub2/Tefm/Mrpl40/Tfb2m/Tsfm/Mtrf1/Mrpl18/Mrpl37…
CC	GO:0005759	mitochondrial matrix	294	0.664500589531419	1.94659077824402	1.48692032933667e-06	0.000757653495084729	0.000744598476882179	4678	tags=61%	list=21%	signal=49%	Pck2/Acss3/Mrps14/Mrps23/Malsu1/C1qbp/Ndufab1/Ssbp1/Mrpl45/Mrpl28/Mrps12/Mrpl43/Mrpl46/Mrpl19/Mrpl11/Gadd45gip1/Grpel2/Mrpl48/Mrpl35/Mrpl22/Mrpl34/Mrpl36/Mrpl15/Rps3/Mccc2/Acaa2/Rida/Mrpl44/Alkbh7/Mrps17/Prdx1/Mrpl41/Mrpl20/Mrpl17/Hagh/Hsd17b10/Eral1/Fdx1/Tufm/Acot13/Mrpl14/Mrpl13/Mrpl55/Mrpl27/Mrps6/Mrpl51/Mrpl21/Mrpl10/Mrpl9/Mrpl2/Mdh2/Pdk2/Mrps16/Mrps30/Vdac2/Maip1/Mrpl49/Mrps22/Chchd1/Mrps31/…
CC	GO:0005740	mitochondrial envelope	721	0.522701124751383	1.66821847844769	2.89748521924005e-06	0.00135336705448671	0.00133004738177923	4358	tags=49%	list=20%	signal=40%	Mrps14/Chchd2/Smpd5/Timm21/Mrps23/Atp5g3/Ndufab1/Cox5a/Ndufc2/Mrpl45/Mrpl28/Mrps12/Ndufs3/Cox11/Mrpl43/Pi4kb/Mrpl46/Pebp1/Timm17b/Mrpl19/Uqcrfs1/Mrpl11/Nme1/Gadd45gip1/Atp5d/Grpel2/Mrpl48/Mrpl35/Sdhb/Mpc2/Slc25a14/Mrpl22/Foxred1/Mrpl34/Mrpl36/Mrpl15/Rps3/Sod1/Acaa2/Cfl1/Ndufs7/Pgrmc1/Mrpl44/Marchf5/Hax1/Rdh13/Mrps17/Atp5o/Arl2/Mpst/Mrpl41/Mrpl20/Fbxl4/Tmem14c/Coq7/Mrpl17/Ppp1cc/Diablo/Rcc1l/Apoo/…
BP	GO:0032543	mitochondrial translation	132	0.754545315070059	2.03453714146534	7.740111392254e-06	0.00302066783979175	0.00296861914749617	4333	tags=75%	list=20%	signal=61%	Mrps14/Mrps23/Malsu1/C1qbp/Mrpl45/Mrpl28/Mrps12/Sars2/Mrpl43/Mrpl46/Mrpl19/Mrpl11/Gadd45gip1/Mrpl48/Mrpl35/Mrpl22/Mrpl34/Mrpl36/Mrpl15/Mrpl44/Mrps17/Mrpl41/Mrpl20/Mrpl17/Rcc1l/Tufm/Mrpl14/Mrpl13/Mrpl55/Mrpl27/Mrps6/Mrpl51/Mrpl21/Mrpl10/Mrpl9/Mrpl2/Mrps16/Mrps30/Mrpl49/Coa3/Mtif3/Mrps22/Chchd1/Mrps31/Mrps34/Mrpl58/Mrps18c/Gatb/Mrpl24/Trub2/Mrpl40/Tsfm/Mtrf1/Mrpl18/Mrpl37/Mrps25/Mrps27/Mrps9/Aurkai…
CC	GO:0000313	organellar ribosome	93	0.787894341098313	2.02338493359172	8.08385684154794e-06	0.00302066783979175	0.00296861914749617	2363	tags=66%	list=11%	signal=59%	Mrps14/Mrps23/Malsu1/Ndufab1/Mrpl45/Mrpl28/Mrps12/Mrpl43/Mrpl46/Mrpl19/Mrpl11/Gadd45gip1/Mrpl48/Mrpl35/Mrpl22/Mrpl34/Mrpl36/Mrpl15/Mrpl44/Mrps17/Mrpl41/Mrpl20/Mrpl17/Mrpl14/Mrpl13/Mrpl55/Mrpl27/Mrps6/Mrpl51/Mrpl21/Mrpl10/Mrpl9/Mrpl2/Mrps16/Mrps30/Mrpl49/Mrps22/Chchd1/Mrps31/Mrps34/Mrpl58/Mrps18c/Mrpl24/Mrpl40/Mrpl18/Mrpl37/Mrps25/Mrps27/Mrps9/Aurkaip1/Mrpl50/Mrpl32/Mrps18b/Mrpl52/Mrpl3/Mtg1/Mrpl5…
CC	GO:0005761	mitochondrial ribosome	93	0.787894341098313	2.02338493359172	8.08385684154794e-06	0.00302066783979175	0.00296861914749617	2363	tags=66%	list=11%	signal=59%	Mrps14/Mrps23/Malsu1/Ndufab1/Mrpl45/Mrpl28/Mrps12/Mrpl43/Mrpl46/Mrpl19/Mrpl11/Gadd45gip1/Mrpl48/Mrpl35/Mrpl22/Mrpl34/Mrpl36/Mrpl15/Mrpl44/Mrps17/Mrpl41/Mrpl20/Mrpl17/Mrpl14/Mrpl13/Mrpl55/Mrpl27/Mrps6/Mrpl51/Mrpl21/Mrpl10/Mrpl9/Mrpl2/Mrps16/Mrps30/Mrpl49/Mrps22/Chchd1/Mrps31/Mrps34/Mrpl58/Mrps18c/Mrpl24/Mrpl40/Mrpl18/Mrpl37/Mrps25/Mrps27/Mrps9/Aurkaip1/Mrpl50/Mrpl32/Mrps18b/Mrpl52/Mrpl3/Mtg1/Mrpl5…
CC	GO:0031966	mitochondrial membrane	670	0.515227372900714	1.62610010612299	9.00316297218232e-06	0.00315392052869262	0.00309957577851514	3866	tags=45%	list=17%	signal=38%	Mrps14/Smpd5/Timm21/Mrps23/Atp5g3/Ndufab1/Cox5a/Ndufc2/Mrpl45/Mrpl28/Mrps12/Ndufs3/Cox11/Mrpl43/Pi4kb/Mrpl46/Pebp1/Timm17b/Mrpl19/Uqcrfs1/Mrpl11/Nme1/Gadd45gip1/Atp5d/Grpel2/Mrpl48/Mrpl35/Sdhb/Mpc2/Slc25a14/Mrpl22/Foxred1/Mrpl34/Mrpl36/Mrpl15/Rps3/Acaa2/Cfl1/Ndufs7/Pgrmc1/Mrpl44/Marchf5/Hax1/Rdh13/Mrps17/Atp5o/Mpst/Mrpl41/Mrpl20/Tmem14c/Coq7/Mrpl17/Ppp1cc/Rcc1l/Apoo/Atp5c1/Mpv17/Hsd17b10/Mavs/Era…
CC	GO:0005743	mitochondrial inner membrane	498	0.551317027726534	1.70125728246911	2.08910226714599e-05	0.00688789306314898	0.00676920877026314	3853	tags=50%	list=17%	signal=43%	Mrps14/Smpd5/Timm21/Mrps23/Atp5g3/Ndufab1/Cox5a/Ndufc2/Mrpl45/Mrpl28/Mrps12/Ndufs3/Cox11/Mrpl43/Mrpl46/Timm17b/Mrpl19/Uqcrfs1/Mrpl11/Gadd45gip1/Atp5d/Grpel2/Mrpl48/Mrpl35/Sdhb/Mpc2/Slc25a14/Mrpl22/Foxred1/Mrpl34/Mrpl36/Mrpl15/Rps3/Acaa2/Ndufs7/Mrpl44/Rdh13/Mrps17/Atp5o/Mpst/Mrpl41/Mrpl20/Tmem14c/Coq7/Mrpl17/Rcc1l/Apoo/Atp5c1/Mpv17/Hsd17b10/Eral1/Fdx1/Slc25a11/Tufm/Coq10b/Aldh3a2/Slc25a19/Atp5h/Nd…
CC	GO:0098800	inner mitochondrial membrane protein complex	131	0.737281199065776	1.99135300257185	2.73168006499562e-05	0.00838815304281724	0.00824361798639609	3455	tags=60%	list=16%	signal=51%	Timm21/Atp5g3/Ndufab1/Cox5a/Ndufc2/Ndufs3/Timm17b/Uqcrfs1/Atp5d/Grpel2/Sdhb/Foxred1/Ndufs7/Atp5o/Apoo/Atp5c1/Atp5h/Ndufs4/Ndufb5/Cox4i1/Dmac2/Sdhd/Ndufb10/Ndufa9/Ndufb2/Phb2/Ndufv2/Ndufb8/Ndufb3/Uqcrc1/Ndufs8/Micu2/Cox7a2l/Timm50/Cox6b1/Atp5j/Timm29/Uqcrb/Ndufb6/Timm17a/Ndufa12/Ndufa11/Ndufa4/Uqcc3/Micos13/Ndufa8/Phb/Atp5pb/Ndufb11/Grpel1/Uqcrc2/Micu3/Timm23/Atp5g1/Ndufb4c/Atp5a1/Dmac1/Uqcrh/Trmt…
CC	GO:0019866	organelle inner membrane	537	0.544173003354278	1.68401766846861	2.84344170942957e-05	0.00838815304281724	0.00824361798639609	3853	tags=48%	list=17%	signal=41%	Ern1/Mrps14/Smpd5/Timm21/Mrps23/Atp5g3/Ndufab1/Cox5a/Ndufc2/Mrpl45/Mrpl28/Mrps12/Ndufs3/Cox11/Mrpl43/Mrpl46/Timm17b/Mrpl19/Uqcrfs1/Mrpl11/Gadd45gip1/Atp5d/Grpel2/Mrpl48/Mrpl35/Sdhb/Mpc2/Slc25a14/Mrpl22/Foxred1/Mrpl34/Mrpl36/Mrpl15/Rps3/Acaa2/Ndufs7/Mrpl44/Rdh13/Mrps17/Atp5o/Mpst/Mrpl41/Mrpl20/Tmem14c/Coq7/Mrpl17/Rcc1l/Apoo/Atp5c1/Mpv17/Hsd17b10/Eral1/Fdx1/Slc25a11/Tufm/Coq10b/Aldh3a2/Slc25a19/Atp…
BP	GO:0006396	RNA processing	866	0.481294873655089	1.55327464111735	3.16281860574856e-05	0.00886379914261033	0.0087110682967801	4174	tags=39%	list=19%	signal=33%	M1ap/Rps13/Adat2/Ern1/Mettl18/Zc3h10/Kti12/Hnrnpa0/Bud31/Rpp25l/Sf3b6/Imp3/C1qbp/Fus/Lcmt2/Sf3b4/Snrpb/Exosc4/Magohb/Cirbp/Mettl3/Rps8/Rnf113a2/Raly/Tsen15/Snrpc/Ppp1r8/Syf2/Tssc4/Mettl5/Rpp30/Snrpa1/Fcf1/Prpf18/Wdr74/Wbp4/Pqbp1/Trmt112/Ctu1/Wdr83/Mrpl44/Magoh/Ssu72/Clns1a/Tarbp2/Lsm10/Sap18b/Zmat5/Ramac/Exosc2/Tprkb/Rbm22/Rpl5/Rpl14/Rbm3/Bcas2/Rpl27/Hsd17b10/Nop53/Tsen34/Tarbp1/Nudt21/Rtraf/Rps1…
CC	GO:1990904	ribonucleoprotein complex	687	0.506489994734008	1.60178604690203	3.89559730693416e-05	0.0103975347168409	0.0102183762943291	3764	tags=48%	list=17%	signal=41%	Rps13/Zfp36/Rpl27a/Mrps14/Rpl9/Mrps23/Bud31/Malsu1/Rpp25l/Sf3b6/Imp3/Fus/Ndufab1/Sf3b4/Snrpb/Magohb/Cirbp/Rpl15/Rps8/Rpl18/Mrpl45/Mrpl28/Rnf113a2/Mrps12/Raly/Vbp1/Snrpc/Ppp1r8/Btf3/Syf2/Mrpl43/Psma6/Rpl8/Rps27a/Mrpl46/Tssc4/Mrpl19/Rpp30/Snrpa1/Fcf1/Mrpl11/Gadd45gip1/Prpf18/Wdr74/Mrpl48/Mrpl35/Wbp4/Mrpl22/Mrpl34/Mrpl36/Mrpl15/Rps3/Rps9/Wdr83/Mrpl44/Magoh/Rpl6/Rpl36/Mrps17/Mrpl41/Clns1a/Tarbp2/Mrpl…
CC	GO:0140535	intracellular protein-containing complex	853	0.482414229678426	1.55656040807457	5.13975046328047e-05	0.0130946824303123	0.012869049844185	4373	tags=42%	list=20%	signal=35%	Tssk1/Zfp36/Fbxl20/Rnaseh2a/Hspb8/Hps4/Psmd9/Rpp25l/Polr2c/Psmg1/Stx12/Psma2/Rchy1/Pcgf1/Psmb4/Pnkp/Psma6/Naa10/Klhdc2/Rpp30/Ing4/Psmb6/Med7/Ypel5/Ube2j2/Pef1/Psmb7/Cacybp/Bloc1s5/Xrcc6/Ctu1/Dcaf10/Rmnd5b/Tarbp2/Psmc2/Skp1/Med6/Fbxl4/Ccnh/Fam98c/Polr1h/Derl2/Ramac/Polr2g/Polr2h/Vps72/Rpl5/Psmb5/0610009B22Rik/Trappc1/Psmb2/Ccnc/Hsd17b10/Nhej1/Tsen34/Psma5/Naa12/Rtraf/Polr2e/Rnaseh2c/Trappc3/Psmb1/…
BP	GO:0002181	cytoplasmic translation	140	0.717192190156893	1.94771744549778	5.62898775531981e-05	0.0137175984211163	0.0134812324593083	3963	tags=67%	list=18%	signal=55%	Rps13/Rpl27a/Rpl9/Nck1/Mettl3/Rpl15/Rps8/Rpl18/Cnbp/Rpl8/Rps27a/Rps3/Rps9/Eif4ebp1/Rpl6/Rpl36/Rps15a/Rps3a1/Rpl7a/Eif3m/Rpl5/Rpl14/Rpl36a/Rpl27/Drg1/Rps23/Rps15/Rpl18a/Dph2/Rpl24/Eif4a2/Rps18/Rps25/Eif2s3x/Rpl19/Rpl7/Eif3i/Rpl13/Rps6/Rpl35a/Rpl29/Rpl22l1/Rpl34/Rpl21/Eif4a1/Rpl36al/Rpl26/Mcts1/Rps4x/Rps24/Rpl32/Rpl28/Rps17/Rpl12/Rps10/Rpl3/Rps5/Rpl30/Rps19/Rps11/Paip1/Rps20/Slbp/Rwdd1/Drg2/Rbm4/Rp…
CC	GO:0070469	respirasome	81	0.756594805349153	1.93463397166076	7.29043941307029e-05	0.0170262137126079	0.0167328374774547	3455	tags=63%	list=16%	signal=53%	Ndufab1/Cox5a/Ndufc2/Ndufs3/Uqcrfs1/Sdhb/Foxred1/Ndufs7/Ndufs4/Coa6/Ndufb5/Cox4i1/Dmac2/Sdhd/Ndufb10/Ndufa9/Ndufb2/Ndufv2/Ndufb8/Ndufb3/Uqcrc1/Ndufs8/Cox7a2l/Cox6b1/Uqcrb/Ndufb6/Ndufa12/Ndufa11/Ndufa4/Uqcc3/Ndufa8/Higd1a/Ndufb11/Uqcrc2/Rab5if/Ndufb4c/Dmac1/Uqcrh/Ndufa7/Ndufs2/Cyc1/Ndufv1/1700066M21Rik/Cox7b/Cox6a1/Stmp1/Sdhc/Ndufb9/Ndufb4/Ndufs5/Cox6c
CC	GO:0022626	cytosolic ribosome	100	0.738606867231184	1.91830779413874	0.000100960314194639	0.0226353024424381	0.0222452768076019	2603	tags=63%	list=12%	signal=56%	Rps13/Rpl27a/Rpl9/Rpl15/Rps8/Rpl18/Rpl8/Rps27a/Rps3/Rps9/Rpl6/Rpl36/Rps15a/Rps3a1/Rpl7a/Rpl5/Rps4l/Rpl14/Rpl36a/Rpl27/Rps23/Rps15/Rpl18a/Rpl24/Rps18/Rpl10/Rps25/Rpl19/Rpl7/Rpl13/Rpl7l1/Rps6/Rpl35a/Rpl29/Rpl34/Rpl21/Rpl36al/Rpl26/Mcts1/Rps4x/Rps24/Rpl32/Rpl28/Rps17/Rpl12/Rps10/Rpl3/Rps5/Rpl30/Rps19/Rps11/Rps20/Rpl37rt/Rpl11/Rpl23/Rpl4/Rpl17/Rps14/Ubb/Rpl13a/Fau/Rpl37/Gm2000
BP	GO:0009060	aerobic respiration	166	0.679288968949473	1.86124332924962	0.000118329543890477	0.0255091189810047	0.0250695750274844	5642	tags=67%	list=26%	signal=50%	Ndufab1/Cox5a/Ndufc2/Ndufs3/Uqcrfs1/Gadd45gip1/Atp5d/Sdhb/Ndufs7/Atp5o/Arl2/Coq7/Macroh2a1/Atp5c1/Nop53/Atp5h/Ndufs4/Coa6/Ndufb5/Cox4i1/Mdh2/Sdhd/Stoml2/Ndufb10/Bloc1s1/Ndufa9/Ndufb2/Ndufv2/Tefm/Ndufb8/Ndufb3/Uqcrc1/Ndufs8/Cox7a2l/Atp5j/Uqcrb/Ndufb6/Ndufa12/Ndufa11/Mtch2/Uqcc3/Mtfr1/Ndufa8/Atp5pb/Bnip3/Bid/Idh3g/Ndufb11/Park7/Uqcrc2/Rhoa/Nipsnap2/Atp5a1/Msh2/Uqcrh/Sdhaf2/Ndufa7/Ndufs2/Ndp/Cyc1/Nd…
BP	GO:0007005	mitochondrion organization	535	0.500097257274566	1.54596992203607	0.000229441802486485	0.047630418627287	0.0468097057470478	4799	tags=47%	list=22%	signal=38%	Dcn/Tmem126b/Chchd2/Timm21/Dynlt1b/Ndufab1/Ssbp1/Ndufc2/Ndufs3/Timm17b/Atp5d/Grpel2/Foxred1/Map1lc3b/Mrpl15/Casp2/Gabarap/Acaa2/Ndufs7/Marchf5/Alkbh7/Fbxl4/Coq7/Mrpl17/Wipi1/Siva1/Bag4/Rcc1l/Apoo/Mpv17/Hsd17b10/Gabarapl2/Surf1/Camkmt/Rab3a/Ndufs4/Parl/Psmd10/Ppp2cb/Ndufb5/Tmem70/Dynlt1f/Aurka/Prdx3/Atpaf2/Dmac2/Ndufaf3/Sco2/Stoml2/Golph3/Aifm1/Vdac2/Maip1/Coa3/Ndufb10/Rimoc1/Ndufa9/Fundc1/Atad3a/…

## Sheet: DGE_All_Polysome_fraction
All_Polysome_fractions_DGE
baseMean	log2FoldChange	lfcSE	pvalue	padj	external_gene_name	gene_biotype	ensembl_gene_id
18919.3224665225	0.0260059541839412	0.0324671814719684	0.265854664772332	0.608877418527933	Gnai3	protein_coding	ENSMUSG00000000001
780.217900686944	0.00648409872521525	0.0348509305518421	0.734412844115268	0.906043715344974	Cdc45	protein_coding	ENSMUSG00000000028
736.475303423305	0.0102977449504989	0.0410972876084059	0.36723251902482	0.695540707816408	H19	lncRNA	ENSMUSG00000000031
463.425115164884	0.0192283153724474	0.0415014131323725	0.286439660559369	0.625219152225259	Scml2	protein_coding	ENSMUSG00000000037
15680.6152501977	0.028357392951094	0.0288623323332492	0.191925913908307	0.529388873006089	Narf	protein_coding	ENSMUSG00000000056
1885.18535100793	-0.00933078596698229	0.0297487838483119	0.650657030724582	0.866593682486086	Cav2	protein_coding	ENSMUSG00000000058
13323.8624729299	-0.048535446529155	0.0349789330855467	0.0451303539085062	0.268521960331225	Klf6	protein_coding	ENSMUSG00000000078
3756.40849674488	-0.0144909524663442	0.0355768153632887	0.464235782723007	0.764002846011065	Scmh1	protein_coding	ENSMUSG00000000085
18148.1385179715	0.145838251739974	0.0412325129059868	2.89488890297883e-05	0.00404881360620418	Cox5a	protein_coding	ENSMUSG00000000088
110.322471566096	-0.00112503812697517	0.0385673908303641	0.935830639380948	0.980235185890224	Tbx2	protein_coding	ENSMUSG00000000093
20.7433293605991	-0.00925558246510957	0.0420725995396146	0.162414832360437	0.495452156118592	Tbx4	protein_coding	ENSMUSG00000000094
1093.48273285367	0.0288435262691048	0.0477912071175678	0.107407737967452	0.410344762452313	Ngfr	protein_coding	ENSMUSG00000000120
183.440469929772	-0.00973480344564108	0.0388176981656486	0.539458648677174	0.808751474847978	Wnt3	protein_coding	ENSMUSG00000000125
230.683305968262	0.00347324247299797	0.037867123939576	0.816706076937987	0.936660311821447	Wnt9a	protein_coding	ENSMUSG00000000126
2327.97855231916	-0.0400113318378591	0.0433258085087529	0.105427912643508	0.407156892962775	Fer	protein_coding	ENSMUSG00000000127
11090.8476254704	-0.00590988150259034	0.0244343877962932	0.747127534567596	0.911909553391706	Xpo6	protein_coding	ENSMUSG00000000131
2001.18083946237	-0.0307420787360077	0.0444403962939031	0.195947289813895	0.532577659293992	Tfe3	protein_coding	ENSMUSG00000000134
1708.05634222462	-0.038265152746988	0.0534379673352817	0.116435924367189	0.426291270110816	Axin2	protein_coding	ENSMUSG00000000142
1267.63296985647	0.0112670406532392	0.035577096514008	0.550179098573437	0.815850814465889	Brat1	protein_coding	ENSMUSG00000000148
19056.2362058741	-0.00571980562628222	0.0313724697449685	0.803214482216474	0.932516655650456	Gna12	protein_coding	ENSMUSG00000000149
24.9594505371507	-0.00706950861344584	0.0415733842769873	0.221136228455362	0.561944385511337	Slc22a18	protein_coding	ENSMUSG00000000154
28.9860706794715	0.00032781536866458	0.040468444152465	0.946018717751504	0.983076493057735	Igsf5	protein_coding	ENSMUSG00000000159
110.431741033244	0.00895501690945066	0.0410136437070081	0.395398599624861	0.715575483403628	Pih1d2	protein_coding	ENSMUSG00000000167
3842.35822207239	0.00316074301429906	0.0338096859625671	0.8420330460836	0.94669276277565	Dlat	protein_coding	ENSMUSG00000000168
11525.7016336296	0.0777958537060899	0.0331725043776933	0.00337528951735034	0.066299686892807	Sdhd	protein_coding	ENSMUSG00000000171
15.4568512369755	-4.15171251919655e-05	0.0404676395415539	0.988624171639667	0.996578128696894	Fgf23	protein_coding	ENSMUSG00000000182
22130.2314016271	0.0224342502981931	0.0394591811129438	0.291150986471026	0.629658886184843	Ccnd2	protein_coding	ENSMUSG00000000184
4950.47790529003	-0.026147527467963	0.0363095420399284	0.254234050790386	0.597518700901447	Gpr107	protein_coding	ENSMUSG00000000194
3046.95735105959	-0.0132971672456286	0.032809094091915	0.561113208748738	0.821973684796819	Nalcn	protein_coding	ENSMUSG00000000197
559.897470776868	-0.0155803380666038	0.0350526961216534	0.445354214773252	0.751778283037795	Btbd17	protein_coding	ENSMUSG00000000202
14.5717374763321	0.00144461111226937	0.0408443986802322	0.761327128735295	0.916858218570028	Th	protein_coding	ENSMUSG00000000214
3835.01256233323	-0.0423704705478925	0.0248564172972729	0.0443899372780324	0.266629201948888	Drp2	protein_coding	ENSMUSG00000000223
7.63431256434666	0.000532724863771058	0.0408665852338111	0.900749186517458	0.967838241813479	Tspan32	protein_coding	ENSMUSG00000000244
16564.2368155108	-0.0229453661607822	0.0346475314889984	0.38673484825042	0.709481858091048	Lhx2	protein_coding	ENSMUSG00000000247
1087.87295499007	0.00720337487686941	0.0303480791952242	0.74224713739958	0.909988855706086	Gmpr	protein_coding	ENSMUSG00000000253
1877.79325867378	-0.164440934614437	0.0476849804469976	2.84469661451198e-05	0.00402962216586447	Mid2	protein_coding	ENSMUSG00000000266
148.598925023654	-0.00371173053399733	0.039956065275945	0.713934376428758	0.898179439244104	Trim25	protein_coding	ENSMUSG00000000275
4238.43574638812	-0.00981484758733083	0.0294242170293888	0.609519861748113	0.846425558028643	Dgke	protein_coding	ENSMUSG00000000276
1937.80793763562	0.00369360534470605	0.0277509236642483	0.896007116525974	0.965927942138476	Scpep1	protein_coding	ENSMUSG00000000278
1502.67853465807	-0.00605943440379041	0.0326513580661564	0.763421138312139	0.917600234670745	Mnt	protein_coding	ENSMUSG00000000282
39.3914823167466	-0.00243693075758665	0.0407599795556266	0.686851105830451	0.885599422312083	Itgb2	protein_coding	ENSMUSG00000000290
2862.16016232109	0.074706990782801	0.0407563064289849	0.0108662869318892	0.127991292879202	Hddc2	protein_coding	ENSMUSG00000000295
959.506237148356	0.0212630198825171	0.0349825169493118	0.327140271938596	0.662366601182929	Tpd52l1	protein_coding	ENSMUSG00000000296
387.442517710076	0.0052523683565577	0.0360593209722952	0.76752329634582	0.919401882180675	Pemt	protein_coding	ENSMUSG00000000301
18.0523538650091	0.00767192721997981	0.0420862388777793	0.0046918579937345	0.0802829146316145	Cdh1	protein_coding	ENSMUSG00000000303
8023.35546726214	-0.00357315690881016	0.0343274320720998	0.850103821372933	0.949881755033539	Cdh4	protein_coding	ENSMUSG00000000305
1511.69364638173	-0.0173892163839652	0.0391670992007742	0.358078476740033	0.687745284443702	Ckmt1	protein_coding	ENSMUSG00000000308
1118.75791385457	-0.0216818045025897	0.0306642587088757	0.325937694004511	0.661089597256694	Bcl6b	protein_coding	ENSMUSG00000000317
9.13588359101501	0.00229327945029757	0.0410170476472326	0.52634086244465	0.800581176320888	Clec10a	protein_coding	ENSMUSG00000000318
7788.0915088269	0.00952053340891286	0.0288863613383602	0.666443276025601	0.874354668135466	Comt	protein_coding	ENSMUSG00000000326
8572.72045952285	0.0751729589411236	0.0382030869553611	0.00798364767622237	0.107313045224551	Rtca	protein_coding	ENSMUSG00000000339
2288.63138793922	-0.0105827394846505	0.0345527869603549	0.581227232117849	0.833806762875891	Dbt	protein_coding	ENSMUSG00000000340
9767.45278878684	0.0257665610966646	0.0295446636871185	0.179287998102844	0.515915438514852	Dazap2	protein_coding	ENSMUSG00000000346
4079.69395480916	0.0630549228601639	0.0455361834029978	0.029397119299199	0.215891506239182	Mcts1	protein_coding	ENSMUSG00000000355
16.8415664641945	-0.00240545556372862	0.0409989372469493	0.538766955741298	0.80820529413965	Rem1	protein_coding	ENSMUSG00000000359
31.8856300372515	-0.0118141811853464	0.0433497398439157	0.0204460600417973	0.177977661487245	Rnf17	protein_coding	ENSMUSG00000000365
16520.9341508131	-0.00146064927367265	0.0197890135371038	0.921706855094692	0.975440919059873	Trappc10	protein_coding	ENSMUSG00000000374
5180.60074831602	0.00376142368978305	0.0338046154517031	0.822943397710396	0.939425725932655	Ccm2	protein_coding	ENSMUSG00000000378
2089.99279486352	-0.00939475435684696	0.0300916252965336	0.650404853314805	0.866448423471821	Tbrg4	protein_coding	ENSMUSG00000000384
6.85139137855088	0.00258932420110064	0.0411317113578978	0.24848980432103	0.592181813910737	Mx1	protein_coding	ENSMUSG00000000386
173.365177817134	0.00882904442318848	0.0402923592891122	0.480142788128609	0.773058497394282	Fap	protein_coding	ENSMUSG00000000392
57.7258463490465	0.00997309851359107	0.0415778936240326	0.307068149744514	0.643611113824743	Gcg	protein_coding	ENSMUSG00000000394
6198.42813281336	0.0707607306145497	0.0410757528639204	0.0156120644007672	0.155123830543234	Ndufa9	protein_coding	ENSMUSG00000000399
156.984484530416	-0.0333669368626903	0.0553171139303944	0.0704998583043834	0.333388065325703	Egfl6	protein_coding	ENSMUSG00000000402
910.223980585483	0.0867659258308004	0.0529704917851666	0.0106901704024591	0.127211857075007	Lck	protein_coding	ENSMUSG00000000409
29.2362245136597	-0.00579890518538867	0.0411816271082014	0.358095630500915	0.687745284443702	Tssk3	protein_coding	ENSMUSG00000000411
9305.60712617768	-0.0150393767161534	0.0336142944304142	0.39336831209688	0.71406880827631	Cttnbp2	protein_coding	ENSMUSG00000000416
8898.11473248225	0.0206469576891061	0.0281187845427609	0.312953879529458	0.649150418991397	Galnt1	protein_coding	ENSMUSG00000000420
8649.52637246704	0.0123413722603493	0.0281389414599515	0.594721850131634	0.839272204113217	Mkrn2	protein_coding	ENSMUSG00000000439
14.0675555895212	-0.00185186427335871	0.0408858679634977	0.672497660310392	0.877834089286965	Pparg	protein_coding	ENSMUSG00000000440
23184.2318680933	0.0412426518255928	0.0202165158989596	0.0171728351105188	0.16212954314157	Raf1	protein_coding	ENSMUSG00000000441
174.441647661806	-0.00213828708217658	0.0369175734346511	0.852048018573553	0.950701568959947	Septin1	protein_coding	ENSMUSG00000000486
656.581076367774	-0.0255592372620036	0.0424312118575584	0.223553712414229	0.564304533770757	Pdgfb	protein_coding	ENSMUSG00000000489
214.343418874253	0.0178566990524491	0.0427822041256675	0.252472932849732	0.59612638851516	Acvrl1	protein_coding	ENSMUSG00000000530
545.587195384302	0.010882635022616	0.0366323915148312	0.561164976245079	0.821973684796819	Tamalin	protein_coding	ENSMUSG00000000531
12655.0778411386	-0.00284187951965019	0.0317713877580137	0.5613562108883	0.822057624135829	Acvr1b	protein_coding	ENSMUSG00000000532
5627.17163357882	-0.0156619819493267	0.0268952205457648	0.38691491437917	0.709535100437871	Tom1l2	protein_coding	ENSMUSG00000000538
1294.07962685077	0.00741019328389617	0.0320637069668822	0.727972003914196	0.903736962983311	Zfp385a	protein_coding	ENSMUSG00000000552
185.697348460816	0.00706240178573534	0.0380374118824258	0.649852906465094	0.865921944468502	Itga5	protein_coding	ENSMUSG00000000555
3560.43822098195	-0.158590243071531	0.0662866515712104	0.000982118492920079	0.0330836195983962	Gabra2	protein_coding	ENSMUSG00000000560
5222.88356027414	0.0652354821463466	0.0456873808873043	0.0264899871741285	0.205458852449831	Wdr77	protein_coding	ENSMUSG00000000561
23.6562754208871	4.81884446089333e-05	0.0404987129509482	0.943149831663151	0.981927760451807	Adora3	protein_coding	ENSMUSG00000000562
35590.2188520609	0.0506427202761109	0.0350844232537279	0.0308362194861445	0.221563119298276	Atp5pb	protein_coding	ENSMUSG00000000563
790.388261420902	-0.0448759928567276	0.0461130949459561	0.0877010767225783	0.370195598251808	Sox9	protein_coding	ENSMUSG00000000567
10477.9188433539	0.00191846678733451	0.0312776159496377	0.978045924338676	0.993105808586431	Hnrnpd	protein_coding	ENSMUSG00000000568
1412.90881782667	0.020692341382217	0.0411117074258347	0.264065355355744	0.607908763689053	Dynlt1c	protein_coding	ENSMUSG00000000579
11985.5961409734	0.0123285962008823	0.0325690184817559	0.53027302023949	0.802820855114569	C1d	protein_coding	ENSMUSG00000000581
6613.12784164042	-0.0375182474529518	0.0266556538439657	0.08359201013972	0.362446526254198	Gm2a	protein_coding	ENSMUSG00000000594
2917.37214424889	-0.00735037717199554	0.0310547537831744	0.722894624681565	0.901446047977722	Krit1	protein_coding	ENSMUSG00000000600
30485.3382512797	-0.0209691745478128	0.0208085679116449	0.445385813891439	0.751778283037795	Clcn4	protein_coding	ENSMUSG00000000605
2999.55735792535	0.00214624901584689	0.0323340261228017	0.869013724063597	0.956776706410112	Sema4f	protein_coding	ENSMUSG00000000627
218.803219876139	-0.0126740630641485	0.0396722409686103	0.418982410389758	0.734116183380341	Hk2	protein_coding	ENSMUSG00000000628
10420.4711252083	-0.0135847850277664	0.0417569013563417	0.30460128939294	0.641002823541039	Myo18a	protein_coding	ENSMUSG00000000631
17229.5383207379	-0.00596051837984767	0.0341867079621081	0.466422104745878	0.765259311177723	Sez6	protein_coding	ENSMUSG00000000632
36.7931002984727	-0.000521442731317865	0.0402480583382405	0.947390801352212	0.983415426141864	Cd52	protein_coding	ENSMUSG00000000682
49.5079182022373	0.00563566420001555	0.0403299118591687	0.572021310910977	0.828072514150722	Abhd15	protein_coding	ENSMUSG00000000686
209.648855608955	-0.00958461337743994	0.0409974232229234	0.396619251417287	0.716638774964775	Loxl3	protein_coding	ENSMUSG00000000693
2066.162480109	-0.0893897475278036	0.0938542246645788	0.0190632774202923	0.171335240391581	Kat2b	protein_coding	ENSMUSG00000000708
25685.2718082315	0.0107930808619523	0.0255187640364396	0.61279411010655	0.848597513055784	Rab5b	protein_coding	ENSMUSG00000000711
16.219059003965	0.00488421229317838	0.0411824295002761	0.347724182859749	0.679279437131783	Cryba1	protein_coding	ENSMUSG00000000724
42.2654743276962	-0.00139509762646678	0.0402360943796103	0.869126989594664	0.956806068652563	Icosl	protein_coding	ENSMUSG00000000732
3707.13981206491	-0.0103489961614136	0.0307938953300925	0.679899808230928	0.881404784834392	Spg7	protein_coding	ENSMUSG00000000738
35.0748209835628	-0.00613968469509188	0.0411199747591657	0.449933365516733	0.753714713078236	Sult5a1	protein_coding	ENSMUSG00000000739
47184.0579839245	0.0690377300496117	0.0685335552411227	0.0257317870478001	0.202738386466434	Rpl13	protein_coding	ENSMUSG00000000740
18572.8459445504	0.020259069481254	0.0342061273932011	0.265271935662138	0.608810820353581	Chmp1a	protein_coding	ENSMUSG00000000743
2075.80334973784	-0.00796131104923506	0.0331597879702469	0.693339834013286	0.888317216431958	Rpa1	protein_coding	ENSMUSG00000000751
247.416379756382	-0.00159275012692696	0.0389739117678153	0.903803885269056	0.969291633213771	Serpinf1	protein_coding	ENSMUSG00000000753
3450.97607057111	-0.0139800284893941	0.0258612122005398	0.513745098312201	0.793287623681295	Tubgcp3	protein_coding	ENSMUSG00000000759
235.415717044789	0.0337956779723007	0.057316477597745	0.0541484836638932	0.294142869224364	Oprm1	protein_coding	ENSMUSG00000000766
1982.73597304226	0.048355478349236	0.0471770826133869	0.0695195030933547	0.330906919896618	Polr3d	protein_coding	ENSMUSG00000000776
294.573788764992	-0.0616480034046802	0.0756710319013313	0.0342248354362245	0.232848091497325	Tcf7	protein_coding	ENSMUSG00000000782
16797.9717900344	0.020544041790095	0.0345561185237795	0.354504658329676	0.685135905174846	Ddx3x	protein_coding	ENSMUSG00000000787
6.73490290927726	-2.15146278150286	0.539763564552481	3.50921107639636e-06	0.00095797583749216	Il12rb1	protein_coding	ENSMUSG00000000791
249.962559389031	-0.0111913186442478	0.037328950202812	0.531690415462538	0.803700307879552	Slc5a5	protein_coding	ENSMUSG00000000792
1557.01842360679	-0.0935305526026319	0.0636098686683818	0.0113646126616007	0.131209618911208	Kcnn3	protein_coding	ENSMUSG00000000794
14694.0950556002	-0.0779544045288761	0.0336433093017745	0.00349304670102633	0.0675913712778282	Usp32	protein_coding	ENSMUSG00000000804
105.459504864314	-0.00695103651504108	0.040499998996483	0.501767545512625	0.786439595212613	Car4	protein_coding	ENSMUSG00000000805
1272.90706332427	0.0395928784032062	0.0372478068977579	0.106416453183989	0.408345560243036	Txnrd3	protein_coding	ENSMUSG00000000811
11.7314666594925	0.00560577668322573	0.0414830746523986	0.138131917503962	0.46284141213079	Fasl	protein_coding	ENSMUSG00000000817
8420.59453906078	-0.0140501874685745	0.0316906284100105	0.517696717037619	0.795620871364618	Zfp512b	protein_coding	ENSMUSG00000000823
59853.5852189539	0.0306115808003177	0.0217968665091023	0.0611392105730329	0.310682280108266	Dnajc5	protein_coding	ENSMUSG00000000826
7537.95639137661	0.0306347063950728	0.031224496961264	0.174190874145607	0.510852015510236	Tpd52l2	protein_coding	ENSMUSG00000000827
6244.69553682116	0.0194926847456841	0.0353850660699518	0.34665875459242	0.678037444811187	Fmr1	protein_coding	ENSMUSG00000000838
15889.3765522556	0.02417484574047	0.0227065514130393	0.188731143922488	0.52612347904619	Bcl11a	protein_coding	ENSMUSG00000000861
1281.17335325303	0.0183657025347542	0.0287587091267455	0.38133077242473	0.705934088810535	Pxmp4	protein_coding	ENSMUSG00000000876
4913.1316004269	0.000451399888152418	0.0257568421615078	0.99918302183351	0.99971991040449	Dlg3	protein_coding	ENSMUSG00000000881
1064.30667414567	0.0451216068164605	0.0639370952449741	0.053586384181659	0.292489654516609	Gnb1l	protein_coding	ENSMUSG00000000884
6.85123011000529	-0.00525216508570885	0.041425708635503	0.144125883869663	0.469564313664996	Dbh	protein_coding	ENSMUSG00000000889
1301.06429394809	0.0301575186686952	0.0418417437836114	0.179930235242537	0.515917493044778	Mmp11	protein_coding	ENSMUSG00000000901
6154.82097350647	0.0950260728048557	0.0342060563136412	0.000681221680155572	0.0266908451916274	Smarcb1	protein_coding	ENSMUSG00000000902
6817.41995733532	-0.0832837009537015	0.0614867843486045	0.0172044144015613	0.162202001285919	Hip1r	protein_coding	ENSMUSG00000000915
701.380266647383	0.0431976220637987	0.0537923977649177	0.0821136896002364	0.359484522181963	Nsun5	protein_coding	ENSMUSG00000000916
1449.45661562087	-0.0423205261715326	0.0381474579119152	0.091942682164401	0.378965070785065	Top1mt	protein_coding	ENSMUSG00000000934
3410.82811510034	-0.0117145350967443	0.0396911637932783	0.452090835716091	0.755410456533397	Gm38393	protein_coding	ENSMUSG00000000948
2450.63039236809	-0.119835786720981	0.0797756889771398	0.00750028383356606	0.103265590127192	Mmp14	protein_coding	ENSMUSG00000000957
134.585774380834	-0.00913317071803807	0.0414771885004816	0.320325844987341	0.655892043830221	Slc7a7	protein_coding	ENSMUSG00000000958
4729.14180082125	-0.00369581508458427	0.0313644077454513	0.8970570797881	0.966559429965256	Oxa1l	protein_coding	ENSMUSG00000000959
2708.13427698925	-0.0149132439607816	0.0313147477764868	0.489740389956217	0.77895187540781	Heatr6	protein_coding	ENSMUSG00000000976
27.2245338581915	-0.00624006372445135	0.041315847436138	0.29483027392886	0.633155180372683	Ccl3	protein_coding	ENSMUSG00000000982
11796.059916382	0.0404990468667245	0.0356814752088831	0.0831513945676672	0.361841193141403	Ilf2	protein_coding	ENSMUSG00000001016
28481.7058922978	0.0529070474846007	0.0245447729100813	0.00611473264746033	0.0917334433425514	Chtop	protein_coding	ENSMUSG00000001017
6391.55563994621	0.0235932069572062	0.0332761408074275	0.290804378576659	0.629402072261216	Snapin	protein_coding	ENSMUSG00000001018
45.4926828631624	-0.00187131888311056	0.0400668067674411	0.823775242096077	0.939699443905022	S100a4	protein_coding	ENSMUSG00000001020
10.3910024792794	-0.00218099433943185	0.0409701313150518	0.593052844567067	0.838560407209375	S100a3	protein_coding	ENSMUSG00000001021
292.284156855154	-0.0055770751545019	0.0364093014804588	0.748786462125059	0.912316438222393	S100a6	protein_coding	ENSMUSG00000001025
62.3844410005731	0.00935224801969768	0.0405808454230314	0.442947788988323	0.749943322177748	Icam2	protein_coding	ENSMUSG00000001029
5367.65209068559	0.00306405606698036	0.0250008115891856	0.907509302433038	0.970392117875224	Mapk7	protein_coding	ENSMUSG00000001034
7696.08486911505	0.0359101100854081	0.0274024649204448	0.0974598479545059	0.39088291894748	Epn2	protein_coding	ENSMUSG00000001036
1847.97885683985	0.0291832901489904	0.0428786796923533	0.203094714467085	0.540591062429974	B9d1	protein_coding	ENSMUSG00000001039
2723.28264472615	-0.00277336666595333	0.0325515132580251	0.861750519277449	0.953960674030311	Sec24b	protein_coding	ENSMUSG00000001052
993.090000905965	-0.00751275151899948	0.0370814376623844	0.660255991127769	0.87106488907113	N4bp3	protein_coding	ENSMUSG00000001053
5550.44722607343	0.101650444104735	0.0323309757799377	0.000160887638695852	0.0117185126352462	Rmnd5b	protein_coding	ENSMUSG00000001054
5459.13858373845	0.0398731537442159	0.03681176729024	0.101365871956102	0.399077488307337	Nhp2	protein_coding	ENSMUSG00000001056
4655.4618185993	-0.0217789292919494	0.0362623806702905	0.299246002106383	0.637495242894712	Vps9d1	protein_coding	ENSMUSG00000001062
941.77142859278	0.0536263929414377	0.0596287550043967	0.0571118159602239	0.300275257932198	Zfp276	protein_coding	ENSMUSG00000001065
752.93897759612	-0.0084318099951491	0.0376135912410448	0.6165408505765	0.84982034156933	Mfsd10	protein_coding	ENSMUSG00000001082
4112.50475547742	-0.0619467719215664	0.0311614902310428	0.0113833969054902	0.131220816284571	Luzp1	protein_coding	ENSMUSG00000001089
5211.75050257686	0.034147492138371	0.0232658680065529	0.0773512646481184	0.349123970684098	Kctd10	protein_coding	ENSMUSG00000001098
15215.6782368477	0.037936776642953	0.0266757267474684	0.0625440710162519	0.314307206061263	Poldip2	protein_coding	ENSMUSG00000001100
25.6239148322796	-0.000174444024526758	0.0406976788897595	0.975091206370825	0.993105808586431	Sebox	protein_coding	ENSMUSG00000001103
4574.05869079771	0.0228115418049797	0.0340324103852968	0.305660112482942	0.641877522156043	Ift20	protein_coding	ENSMUSG00000001105
65.118412855527	0.0126802837822923	0.043567755344053	0.0399562446548051	0.252193942673256	Col6a1	protein_coding	ENSMUSG00000001119
2366.21783865042	0.113461457994517	0.0711990363061842	0.00641348031928308	0.0939239537116631	Pcbp3	protein_coding	ENSMUSG00000001120
132.373863652426	0.0250147370624676	0.0463548857141996	0.157065301351814	0.488573906147577	Lgals9	protein_coding	ENSMUSG00000001123
16992.4151295317	0.0256757904848445	0.0254507841920266	0.219510120492836	0.559778315827146	Araf	protein_coding	ENSMUSG00000001127
81.8291184729888	-0.00896276458170401	0.0412578160605922	0.354850681849571	0.685385050914414	Cfp	protein_coding	ENSMUSG00000001128
23.3464528111552	0.00531994146092954	0.0409973753638072	0.437277636112226	0.7459904796547	Timp1	protein_coding	ENSMUSG00000001131
1056.8771247486	0.00153287347572118	0.0326905113921766	0.929123494253599	0.978588769649494	Uxt	protein_coding	ENSMUSG00000001134
2599.87407518025	0.00149576639381856	0.0365603946187317	0.906600097584293	0.970201492445207	Cnnm3	protein_coding	ENSMUSG00000001138
2800.18116599923	0.00701922777379256	0.0309062608234091	0.735409407977934	0.906514034556612	Lman2l	protein_coding	ENSMUSG00000001143
2728.63324120953	0.00191601331946354	0.032972188965995	0.910836813161984	0.971741027241516	Mcm3ap	protein_coding	ENSMUSG00000001150
1317.59529953856	-0.00785001763234664	0.0398233437416303	0.543821378168156	0.811731589635427	Pcnt	protein_coding	ENSMUSG00000001151
2903.81864078571	0.0602189738359357	0.0502276320968565	0.0495152411762157	0.28056097423385	Mxd1	protein_coding	ENSMUSG00000001156
6950.64257044205	0.0168828997622344	0.0310598735310067	0.406229566530227	0.724232429300925	Gmcl1	protein_coding	ENSMUSG00000001157
6250.07430304489	0.0856386509521542	0.0445187401499374	0.00580401076755684	0.0895649650429267	Snrnp27	protein_coding	ENSMUSG00000001158
103.770701872506	-0.0245242694828042	0.0490486849541667	0.0837679896985196	0.362869023197479	Oas1c	protein_coding	ENSMUSG00000001166
5727.81416195116	-0.0304288751888682	0.0293212374091591	0.164606211836503	0.498624820995618	Ocrl	protein_coding	ENSMUSG00000001173
267766.676590404	0.013535174461028	0.0296793639930088	0.521311245165628	0.797729938083925	Calm1	protein_coding	ENSMUSG00000001175
21629.3195756251	-0.0137935258087481	0.028737981805023	0.42436038440502	0.737826621365288	Agpat3	protein_coding	ENSMUSG00000001211
6.13131791266406	-0.00371476128572276	0.0412368818031138	0.195869304974774	0.532577659293992	Slc26a3	protein_coding	ENSMUSG00000001225
8606.13090280553	-0.00386972988320466	0.0348503769404357	0.844418582040034	0.947529449741818	Sema6b	protein_coding	ENSMUSG00000001227
660.467410620063	-0.0176944563651256	0.0400639457940906	0.339906578372399	0.672629673938684	Uhrf1	protein_coding	ENSMUSG00000001228
1748.55918155386	0.00384695140108019	0.032093051407651	0.848783252821155	0.949294529567349	Dpp9	protein_coding	ENSMUSG00000001229
1589.64970230736	0.022219441507517	0.0392565878618317	0.288412086153523	0.626962496220382	Ramp2	protein_coding	ENSMUSG00000001240
413.787709315803	0.0269104473950749	0.0417758471989425	0.212972169761711	0.5525075143689	Lsr	protein_coding	ENSMUSG00000001247
12093.2648136774	0.0220728284698395	0.0287929360525806	0.345141686755351	0.676727412049533	Gramd1a	protein_coding	ENSMUSG00000001248
5.92310785300379	-0.00119084656929315	0.0409419850151909	0.748548306053576	0.912224827888228	Hpn	protein_coding	ENSMUSG00000001249
1204.77369811926	-0.0043361569288559	0.0364241935714401	0.969166394762117	0.990514837697935	Gabrg1	protein_coding	ENSMUSG00000001260
16143.8506697447	0.0506014328996846	0.0386750919494178	0.0479317005865366	0.275616632724769	Ckb	protein_coding	ENSMUSG00000001270
4731.05419793598	-0.0461370724543714	0.0602165787236173	0.0858857013422504	0.36717009639409	Sp1	protein_coding	ENSMUSG00000001280
9.92138996483934	0.00311815688160682	0.0411294496849711	0.346583055562869	0.678037444811187	Itgb7	protein_coding	ENSMUSG00000001281
2397.64471294173	-0.00070085811334398	0.0262475393191678	0.976845710745026	0.993105808586431	Myg1	protein_coding	ENSMUSG00000001285
855.125126448646	-0.0208817314712238	0.0364762211867912	0.329835854374275	0.664482879930963	Rarg	protein_coding	ENSMUSG00000001288
18206.2070293223	0.0857698000677866	0.0596887094026159	0.0145563922607253	0.14987297118998	Pfdn5	protein_coding	ENSMUSG00000001289
23424.3880540148	-0.0311285136320128	0.0339102819157571	0.181682675456059	0.518309290243737	Efnb2	protein_coding	ENSMUSG00000001300
2497.83451976254	0.0838286953940424	0.0475753330597672	0.00948767186612875	0.11892148207471	Rrp15	protein_coding	ENSMUSG00000001305
7598.52442556303	0.0510698020101166	0.050654295749331	0.0654749706222098	0.320215912482631	Rnd2	protein_coding	ENSMUSG00000001313
10015.6123428939	-0.0430775594964264	0.0457043593730887	0.0981287696520559	0.392133124261977	Srr	protein_coding	ENSMUSG00000001323
35.9004751965815	-0.00502976486491661	0.0404661984462019	0.674690105836604	0.878812856366184	Sync	protein_coding	ENSMUSG00000001333
1389.26837517339	-0.0298773645870023	0.0400252157147975	0.189859484766246	0.527073295978495	Fndc5	protein_coding	ENSMUSG00000001334
9.76758741264069	-0.00412738069229283	0.0413010837500721	0.123183175908137	0.438553539748352	Cnn1	protein_coding	ENSMUSG00000001349
9353.50375938798	0.0507938133922354	0.0320873230654002	0.0291797948121297	0.215684138216516	Fbxo9	protein_coding	ENSMUSG00000001366
4560.12415544721	0.045986791884499	0.0370165799193426	0.0722115988626993	0.337989261874654	Vps50	protein_coding	ENSMUSG00000001376
7608.5374746697	0.00379465263221061	0.0304266652150098	0.852446511128496	0.950701568959947	Hars	protein_coding	ENSMUSG00000001380
12776.7637940709	0.067137846348394	0.0530340687260936	0.0294212513828273	0.215958412427496	Zmat2	protein_coding	ENSMUSG00000001383
1751.67298888084	0.0635328391123798	0.0643469442825205	0.0371846147956823	0.242900293579018	Ube2c	protein_coding	ENSMUSG00000001403
10283.7357222299	-0.0121360730230722	0.0223898768279498	0.598087044063085	0.841050530598375	Smg5	protein_coding	ENSMUSG00000001415
11459.5822883961	0.0449870914724674	0.0311101024822398	0.063880732861019	0.316967052463252	Cct3	protein_coding	ENSMUSG00000001416
2231.10457943528	0.018567256961173	0.0378930673435552	0.30188625030007	0.63898245524544	Glmp	protein_coding	ENSMUSG00000001418
4843.93983528088	-0.0212775332907636	0.0244502397654141	0.282685590598111	0.621978119974633	Mef2d	protein_coding	ENSMUSG00000001419
78.573436097426	-0.0570065192444453	0.107050499163097	0.0151167190131727	0.152464288796482	Tmem79	protein_coding	ENSMUSG00000001420
5803.30888184842	-0.0283005951687803	0.0323106467217761	0.204355953312284	0.542315102233079	Snd1	protein_coding	ENSMUSG00000001424
196.915716314095	0.00947185547636313	0.0399085308757354	0.489984185782375	0.779025148386137	Col18a1	protein_coding	ENSMUSG00000001435
1188.11731499371	0.0138655631680774	0.0368997139930293	0.46868822822562	0.766122479122631	Slc19a1	protein_coding	ENSMUSG00000001436
15961.4291883409	-0.0155255669147655	0.0274450587610262	0.473487823153676	0.768854937828201	Kpnb1	protein_coding	ENSMUSG00000001440
7096.323069642	-0.0802211164529008	0.0275672752799405	0.000625627281682112	0.0252744271857611	Npepps	protein_coding	ENSMUSG00000001441
9.47659876670628	0.00397471902417585	0.0411264735365201	0.395348690875149	0.715575483403628	Tbx21	protein_coding	ENSMUSG00000001444
4694.34053630292	0.0801557641165863	0.0328910146632906	0.00311687221174664	0.0633639762053148	Mrpl10	protein_coding	ENSMUSG00000001445
15333.095036188	-0.0663207093879272	0.0401177696358531	0.0158512453338557	0.156523378475188	Cyp51	protein_coding	ENSMUSG00000001467
36556.2247363718	0.0622340702929863	0.0268493065553671	0.00483952176420954	0.0814499253202609	Tcf25	protein_coding	ENSMUSG00000001472
442.235792446994	0.0898109344947205	0.0825339620883945	0.0166554987154389	0.160666289692095	Tubb6	protein_coding	ENSMUSG00000001473
7234.08095726863	0.0154659133907137	0.0315428385611972	0.461806002566954	0.762704711862822	Def8	protein_coding	ENSMUSG00000001482
189.343712239984	0.000140361980073764	0.0381449851887962	0.951118295608613	0.984533075527409	Meox1	protein_coding	ENSMUSG00000001493
25.1194717917086	-0.0137230638519733	0.043599870095434	0.105618211371642	0.407367280677502	Nkx2-1	protein_coding	ENSMUSG00000001496
31.2110224191289	-0.00878106695691638	0.0421256064105874	0.0969724026384292	0.390135323728217	Irx2	protein_coding	ENSMUSG00000001504
241.805202447555	0.000141891160483339	0.0406187670087597	0.964222480349856	0.989125989557673	Col1a1	protein_coding	ENSMUSG00000001506
690.440856599122	-0.0137446833682214	0.0393999524151135	0.425482468819015	0.738496245227156	Itga3	protein_coding	ENSMUSG00000001507
1567.47415576516	0.0283878695294566	0.0454474846300238	0.190298081513609	0.527559921132061	Foxm1	protein_coding	ENSMUSG00000001517
1225.1954215685	-0.00777412626091257	0.0372096985249653	0.635441093983229	0.858259109763547	Itfg2	protein_coding	ENSMUSG00000001518
181.556745716614	0.0225405677494279	0.0458436741493149	0.165042568995995	0.499330598257598	Nrip2	protein_coding	ENSMUSG00000001520
1460.30149006041	0.0141070072590736	0.0314168652902045	0.505265497784963	0.787924653279133	Tulp3	protein_coding	ENSMUSG00000001521
673.60046793505	0.00573451335029975	0.0344033266920914	0.680204283430583	0.881535765260569	Gtf2h4	protein_coding	ENSMUSG00000001524
170397.427917625	0.0412631760439279	0.0424003007219305	0.100415704645096	0.397169543806574	Tubb5	protein_coding	ENSMUSG00000001525
402.443697467997	-0.00201545403161028	0.0393079238919768	0.852345085072855	0.950701568959947	Ell2	protein_coding	ENSMUSG00000001542
2709.55749554121	0.017575178462816	0.0408394331861824	0.319509437392915	0.655146672173432	Jup	protein_coding	ENSMUSG00000001552
470.23830297004	-0.010570531042171	0.0376045905322014	0.562923472634702	0.823106822175619	Fkbp10	protein_coding	ENSMUSG00000001555
43.8480801179537	-0.0136052550554722	0.0430940890759765	0.174485407437154	0.510994267178268	Klhl10	protein_coding	ENSMUSG00000001558
2027.88292508202	-0.00206803638131077	0.0382345634244716	0.898265642238894	0.966791107568066	Nom1	protein_coding	ENSMUSG00000001569
27875.8919182666	-0.00856368973676797	0.0281473704259621	0.703382318721989	0.892898890267533	Ergic1	protein_coding	ENSMUSG00000001576
5.93219155415851	0.00863584361950001	0.042288195145849	0.0204491484530779	0.177977661487245	Acap1	protein_coding	ENSMUSG00000001588
12.5261981366407	-0.0062555355325676	0.0415405788500549	0.168996648120605	0.503768858309322	Tcea3	protein_coding	ENSMUSG00000001604
6.75407093151083	-0.00631158916993701	0.0417197438880442	0.0242858515954861	0.19522326247983	Csn3	protein_coding	ENSMUSG00000001622
7351.75895924719	0.0576522099073255	0.0467936078677181	0.0472015939127566	0.273769244693988	Ifrd1	protein_coding	ENSMUSG00000001627
951.977606430497	0.0724501277343696	0.0519877929346549	0.0211727526850456	0.181141962990844	Stk38l	protein_coding	ENSMUSG00000001630
2092.37582989824	-0.0336837363286502	0.0412523560589089	0.158478519331701	0.490062971948527	Brpf1	protein_coding	ENSMUSG00000001632
2879.2701779277	-0.00940067566011106	0.0327466034898298	0.669923393549079	0.876391372893245	Akr1b3	protein_coding	ENSMUSG00000001642
467.568408456099	0.00858862932896559	0.0354629298177499	0.647281889547863	0.865207200942946	Gstt1	protein_coding	ENSMUSG00000001663
19.8289254218217	0.00217913550546887	0.0407787620620478	0.71125876657483	0.896702203546931	Gstt3	protein_coding	ENSMUSG00000001665
1594.42624201857	0.0894258088383458	0.039523975029799	0.00259812153878445	0.0567444106790025	Ddt	protein_coding	ENSMUSG00000001666
31.638201373187	-0.0121357812933196	0.0432670229691618	0.0511244192705037	0.285433910318239	Marveld3	protein_coding	ENSMUSG00000001672
1319.51324015027	0.0455453017098726	0.0432579268961978	0.0838122678251395	0.362869023197479	Ddx18	protein_coding	ENSMUSG00000001674
11168.4412895391	0.0263396225433747	0.0299885586799962	0.233790288249441	0.575465465282268	Ubl3	protein_coding	ENSMUSG00000001687
710.970304648278	-0.00636474712701406	0.0315536288326835	0.76494424875752	0.91828633119508	Gramd3	protein_coding	ENSMUSG00000001700
11000.544783258	0.0419664623812461	0.0481440307017464	0.148233739679999	0.475699851793295	Eef1e1	protein_coding	ENSMUSG00000001707
42547.9690706017	0.0178496674523375	0.0270574052669265	0.416161359724887	0.732413002504312	Akt1	protein_coding	ENSMUSG00000001729
11.3284061491356	-0.00401405521530621	0.0411285510827381	0.370522677355421	0.69826806623422	Cldn15	protein_coding	ENSMUSG00000001739
122.184429669991	0.0020021171829042	0.0399246575444622	0.836495807168214	0.944105986418472	Il16	protein_coding	ENSMUSG00000001741
248.73483084862	-0.016585617664557	0.0425284372480146	0.260918147998397	0.605203026605288	Tcirg1	protein_coding	ENSMUSG00000001750
371.935576651545	-0.000107864653490492	0.0385986988000278	0.998027119632713	0.999165453053518	Naglu	protein_coding	ENSMUSG00000001751
1807.59103894048	-0.00593658593811772	0.0319718642347862	0.868636630493296	0.956681962512442	Coasy	protein_coding	ENSMUSG00000001755
5333.96088037195	-0.00765583772085746	0.0350981737786351	0.684987181188698	0.884213256025927	Smo	protein_coding	ENSMUSG00000001761
402.136792163074	-0.00274723964475346	0.0321790243577885	0.879224153857143	0.960405710224927	Tspan33	protein_coding	ENSMUSG00000001763
1249.04859169536	-0.0172763555205895	0.0350604705735096	0.414757994647838	0.731470244671024	Crnkl1	protein_coding	ENSMUSG00000001767
941.180719616719	0.000910584239115367	0.0355191536068996	0.926894332913853	0.97801059315142	Rin2	protein_coding	ENSMUSG00000001768
82.9855137915905	-0.00336700216080188	0.0393806691736656	0.806710658471739	0.933374737536742	Folh1	protein_coding	ENSMUSG00000001773
4512.25134944067	0.00115508662169837	0.0318673054981775	0.942473486195393	0.981831571445014	Chordc1	protein_coding	ENSMUSG00000001774
7082.2459732338	0.0764743148262886	0.0341509556010465	0.00532016521827442	0.0857833514342791	Rtcb	protein_coding	ENSMUSG00000001783
3485.69438098698	0.0225398674871847	0.0334279196035772	0.313171827645327	0.649150418991397	Pwp1	protein_coding	ENSMUSG00000001785
754.234720115418	0.0561610082669634	0.0611427789316872	0.0472748408554537	0.273887405274612	Fbxo7	protein_coding	ENSMUSG00000001786
7800.78445852188	0.0234997182661386	0.0263804243772569	0.271348532264632	0.613912849385887	Capns1	protein_coding	ENSMUSG00000001794
16582.0660143354	0.00502566328130066	0.0332106461191915	0.799677146897037	0.930951035319602	Lrp3	protein_coding	ENSMUSG00000001802
28.8242936144062	0.00495629664475959	0.041228286381964	0.291813882745621	0.630352217098019	Folr1	protein_coding	ENSMUSG00000001827
2110.59647631138	-0.0240763890787324	0.0417515921485461	0.333218219177528	0.667096702533384	Clpb	protein_coding	ENSMUSG00000001829
14759.3862696319	0.00233561006285908	0.0327152138317681	0.927576864180869	0.978171965863461	Septin7	protein_coding	ENSMUSG00000001833
2048.33134418618	-0.0131056012905575	0.0331408583242655	0.560481506832803	0.821920521467335	Zdhhc4	protein_coding	ENSMUSG00000001844
46332.8723847041	0.0819905703735593	0.0279666241318288	0.00159112435899394	0.0429165788975299	Rac1	protein_coding	ENSMUSG00000001847
2031.864449636	0.00249692494950891	0.0386723321613749	0.709235227284486	0.895735271905616	Nup214	protein_coding	ENSMUSG00000001855
5452.33124461365	0.0114044136329264	0.0309734241617566	0.585155751780555	0.835596339197174	Aif1l	protein_coding	ENSMUSG00000001864
6.80057423474967	0.00409322111056895	0.041261043804191	0.218729206074584	0.5594645151987	Cpa3	protein_coding	ENSMUSG00000001865
477.485192282642	0.00177385003937866	0.0371667172609599	0.913955144488841	0.972970895809379	Ltbp1	protein_coding	ENSMUSG00000001870
9054.42447707155	0.0230146702186069	0.0310222526904455	0.331925788702702	0.665840239538154	Ugp2	protein_coding	ENSMUSG00000001891
100.927009796183	-0.0174601784417365	0.0444936771592236	0.144103862021881	0.469564313664996	Kcnh6	protein_coding	ENSMUSG00000001901
3757.57095980368	0.00046904281211527	0.0284444977245434	0.927312855623793	0.978171965863461	Trmt1	protein_coding	ENSMUSG00000001909
13587.1349957469	0.0114616065225709	0.0287509539143867	0.559020702107635	0.82103146850821	Nacc1	protein_coding	ENSMUSG00000001910
41559.8038457471	0.0104984098135366	0.0263439455611082	0.606378119544014	0.845143089604769	Nfix	protein_coding	ENSMUSG00000001911
200.595871864736	0.0112685842549369	0.041160799429082	0.356159172801692	0.686396991226711	Slc1a5	protein_coding	ENSMUSG00000001918
22623.3020056744	-0.00797699310548958	0.0255468672880218	0.804507479465102	0.932763373417991	Uba1	protein_coding	ENSMUSG00000001924
321.459761654544	-0.00806262849661397	0.0407903375270474	0.436984386061068	0.745904600894289	Vwf	protein_coding	ENSMUSG00000001930
1456.57985289687	-0.000283164519589841	0.0284882286288703	0.977851420139264	0.993105808586431	Siae	protein_coding	ENSMUSG00000001942
6.14308126625533	0.000708531065822834	0.0409863496707384	0.811049055465087	0.935366735956761	Vsig2	protein_coding	ENSMUSG00000001943
469.42173626812	-0.000171710458251185	0.0357886222808507	0.996680683459354	0.998817605619256	Esam	protein_coding	ENSMUSG00000001946
212.320681144955	0.000335381013908162	0.0376801353678312	0.967063489123205	0.99015170067737	Spa17	protein_coding	ENSMUSG00000001948
846.535429398926	0.0215349537615471	0.0352921447098797	0.376508137956911	0.702755392252147	Fam50a	protein_coding	ENSMUSG00000001962
4682.79412685851	0.0621308386121015	0.0334701963807554	0.0140408358367745	0.146563245309892	Emd	protein_coding	ENSMUSG00000001964
567.878656269586	-0.0100145174865867	0.0360947953263287	0.602276046999235	0.843269719255959	Taco1	protein_coding	ENSMUSG00000001983
13354.9620144928	-0.0104639562353694	0.0296999300681925	0.61566533259971	0.849408286182705	Grik3	protein_coding	ENSMUSG00000001985
3824.80828659896	-0.0267756857305444	0.0385024533856785	0.225204286225098	0.566162038339274	Gria3	protein_coding	ENSMUSG00000001986
1661.38027939594	-0.00849469633345373	0.0323858586200165	0.679537242649353	0.881117312940719	Npas1	protein_coding	ENSMUSG00000001988
5367.13324513676	0.0125355388203496	0.0295280787632497	0.436378513124932	0.745561495518382	Sipa1l2	protein_coding	ENSMUSG00000001995
1522.30345385855	-0.0119329099720514	0.0362476305365774	0.498541802475981	0.784718498023458	Ap4e1	protein_coding	ENSMUSG00000001998
805.803807458112	0.0497464582018795	0.050554577281729	0.0716851983742655	0.336184107316324	Blvra	protein_coding	ENSMUSG00000001999
45406.9399634957	0.00504449252616253	0.0312639102423388	0.789614994777277	0.927613688298377	Pdzd4	protein_coding	ENSMUSG00000002006
6.4377109594124	0.00265864244323887	0.0411374464800394	0.303903520157414	0.640393507838811	Srpk3	protein_coding	ENSMUSG00000002007
5283.14961857986	0.0485778545384334	0.0356498164427773	0.0573610657971046	0.301063775891017	Idh3g	protein_coding	ENSMUSG00000002010
3629.36871940152	0.0886319218753645	0.0353702980414477	0.00192265337527212	0.0482804480531401	Pnck	protein_coding	ENSMUSG00000002012
4678.84746536255	0.021791368464075	0.0368068604428839	0.314965762167421	0.650599496389575	Ssr4	protein_coding	ENSMUSG00000002014
3236.21224798672	0.0222274156532998	0.033091357110265	0.313977710085955	0.649504883406772	Bcap31	protein_coding	ENSMUSG00000002015
2074.70585133213	0.0211624367615167	0.035418397020728	0.36935840860749	0.697018113869198	Fam98a	protein_coding	ENSMUSG00000002017
28.2215574569332	-0.0105101209754913	0.0428498496650975	0.0190001414834161	0.171055905732871	Ltbp2	protein_coding	ENSMUSG00000002020
7236.51392746351	-0.0154838601175619	0.0411250803770023	0.343221933464653	0.675508218273051	Kmt2a	protein_coding	ENSMUSG00000002028
7197.0446016876	0.0982427973076912	0.0333743553996916	0.000583762624592498	0.0243395971287642	Ift46	protein_coding	ENSMUSG00000002031
524.564319240297	0.0133444201948885	0.0388904610050731	0.440430504573689	0.748071279979896	Tmem25	protein_coding	ENSMUSG00000002032
683.729668086397	0.0463604886255788	0.0514588256659462	0.0708537371551566	0.334128442948069	Trappc6a	protein_coding	ENSMUSG00000002043
4234.32126153106	-0.0950083276004149	0.0450897215131583	0.005027138611583	0.082853320429758	Supt6	protein_coding	ENSMUSG00000002052
515.045299186465	0.00702356523927661	0.0376965773189333	0.663446345201069	0.872824750625304	Spag5	protein_coding	ENSMUSG00000002055
6900.07144393471	0.0619137836406179	0.0382673172494621	0.0215022362112446	0.182331702147385	Unc119	protein_coding	ENSMUSG00000002058
1353.21379032483	0.0496973569762582	0.0448476309258336	0.0661015996195126	0.322097717396249	Rab34	protein_coding	ENSMUSG00000002059
3847.94118094289	0.0275642485066258	0.0347560593814853	0.224829516018339	0.565818598213392	Sdf2	protein_coding	ENSMUSG00000002064
485.968342975102	-0.000771559301719171	0.035579398837671	0.976638923978218	0.993105808586431	Ccne1	protein_coding	ENSMUSG00000002068
78.842651171442	-0.0135785707288338	0.0435804921640398	0.115039143332116	0.424184046279511	Hsf2bp	protein_coding	ENSMUSG00000002076
2528.65302693627	0.0311684161859023	0.051967163337872	0.100303462825848	0.397077182840115	Bbc3	protein_coding	ENSMUSG00000002083
8200.48181510074	0.0158347616273921	0.0362163992404866	0.445047730138573	0.751665651853297	Psmc3	protein_coding	ENSMUSG00000002102
5692.57228147369	-0.0279463103739859	0.0341570776330992	0.20763038568774	0.546729537956193	Acp2	protein_coding	ENSMUSG00000002103
23.7819175874658	0.00422716962334697	0.0409089430208554	0.504406851890354	0.787425060412187	Rapsn	protein_coding	ENSMUSG00000002104
1601.14566055075	-0.00321916427361141	0.0341348651287337	0.832190291341065	0.94224926918493	Slc39a13	protein_coding	ENSMUSG00000002105
43574.4605967826	-0.0130025744896897	0.033487497407885	0.557545814303572	0.820392023204177	Celf2	protein_coding	ENSMUSG00000002107
107.06899214108	0.0142976920426967	0.0429629773746073	0.206064362655558	0.544823822434574	Nr1h3	protein_coding	ENSMUSG00000002108
402.211719580164	-0.00308479029003592	0.0331005870183691	0.877053766205748	0.959699634841031	Ddb2	protein_coding	ENSMUSG00000002109
145.479179997258	-0.0260520833798311	0.0501525961882743	0.0789751140262879	0.353063335980763	Spi1	protein_coding	ENSMUSG00000002111
4614.10607049842	0.0326789265747878	0.0340881788850548	0.157035118489866	0.488559701561036	Sf3a1	protein_coding	ENSMUSG00000002129
150.146335382328	0.0153528560121274	0.0438792121177116	0.142889095073819	0.46830962612067	Stat6	protein_coding	ENSMUSG00000002147
938.583123536795	-0.0017704590383922	0.0321120161566932	0.978208370617907	0.993105808586431	Clgn	protein_coding	ENSMUSG00000002190
1630.59861861707	0.00385684906208022	0.032062560225944	0.846420723346205	0.948214809010194	Vrk3	protein_coding	ENSMUSG00000002205
773.142178666597	0.0144951301210237	0.0330532788114474	0.498472215062353	0.784672959712771	Smg9	protein_coding	ENSMUSG00000002210
5438.23503385016	0.00830268020493134	0.0336657888352793	0.6766416471957	0.879984790723735	Paxip1	protein_coding	ENSMUSG00000002221
15150.5981960189	0.0114594916932535	0.0255813622472608	0.528038813230335	0.801318687643951	Rmnd5a	protein_coding	ENSMUSG00000002222
165.859480944713	-0.0317974913076106	0.0551553887617494	0.0602220315297115	0.308623945441458	Mov10	protein_coding	ENSMUSG00000002227
40.9600099354767	-0.0152585003543716	0.0442605825077131	0.0920843238759734	0.379076586041248	Ppm1j	protein_coding	ENSMUSG00000002228
1580.75448408633	0.0359610773779195	0.0438984974935463	0.135116653783276	0.45651656552815	Rhoc	protein_coding	ENSMUSG00000002233
199.492273562519	-0.00650137429738265	0.0400444216418216	0.576894987335518	0.830996884944453	Tead3	protein_coding	ENSMUSG00000002249
573.476702892698	-0.0141707055416298	0.0420993112139091	0.27991079204272	0.620123281445232	Ppard	protein_coding	ENSMUSG00000002250
335.150146168447	-0.15646310678665	0.141046364068131	0.00728973932788933	0.101323401811002	Def6	protein_coding	ENSMUSG00000002257
4734.67876054158	0.0117937961609018	0.0364191641580768	0.534543412059339	0.805272988525148	Peg3	protein_coding	ENSMUSG00000002265
1306.67373982128	0.0066784779651674	0.0361781578893358	0.694391292501865	0.888835266730452	Zim1	protein_coding	ENSMUSG00000002266
1713.4396839193	-0.000814835420897202	0.0371796409139217	0.953919254298115	0.985440584260881	Metrn	protein_coding	ENSMUSG00000002274
936.990989824808	-0.040260146573903	0.0473088012637041	0.118424360406281	0.429733535704966	Lmf1	protein_coding	ENSMUSG00000002279
1325.16000114669	-0.000822929174572982	0.028176165974116	0.9652010979673	0.989441661121651	Ciao3	protein_coding	ENSMUSG00000002280
343.345079659307	-0.00549286953756779	0.037609270074359	0.728652508704072	0.90403476151494	Angptl4	protein_coding	ENSMUSG00000002289
2343.21028193026	-0.0107579454673249	0.024097247256993	0.625526578307021	0.853897104486567	Dbf4	protein_coding	ENSMUSG00000002297
4239.76367409548	0.030324680516983	0.0278211574308874	0.15022335905361	0.478471575146536	Daxx	protein_coding	ENSMUSG00000002307
2029.94233491284	0.115490188806702	0.0571743226060006	0.0027561352440996	0.0587319928872834	Cd320	protein_coding	ENSMUSG00000002308
4022.12396327848	-0.0330990988245501	0.0482699153120677	0.137740371571441	0.462160147431782	Ipo4	protein_coding	ENSMUSG00000002319
2331.67354272154	0.0111546958609288	0.0269237937274009	0.575587343825193	0.83035181641527	Tm9sf1	protein_coding	ENSMUSG00000002320
204.062410827725	-0.00270868840567864	0.039101490855738	0.82090807905607	0.938319835540221	Rec8	protein_coding	ENSMUSG00000002324
611.984374960357	0.0244363760149603	0.0431377558857212	0.215221830188963	0.555539306566487	Irf9	protein_coding	ENSMUSG00000002325
921.284995989231	0.0147163240957748	0.0342120796816384	0.472912019185037	0.768580622707101	Gmpr2	protein_coding	ENSMUSG00000002326
5536.37023112265	0.039170226367136	0.0322917222986472	0.0911839267650292	0.377620392363871	Mdp1	protein_coding	ENSMUSG00000002329
2704.48443034295	0.0148063827336343	0.0373513286680953	0.3915966514345	0.712691714989258	Dhrs1	protein_coding	ENSMUSG00000002332
61139.7342012429	-0.029987330453752	0.0399609023812075	0.189774415684258	0.526915870041942	Ncan	protein_coding	ENSMUSG00000002341
2024.37800305494	0.0631961074263086	0.0704693843361763	0.0301950066602816	0.219057536828267	Tmem161a	protein_coding	ENSMUSG00000002342
3755.04902981496	0.0376976504579687	0.0408978650637524	0.119454129613504	0.431746378181095	Armc6	protein_coding	ENSMUSG00000002343
2933.92548431728	0.0238101026429236	0.0278527116716107	0.263421359350632	0.607311966502896	Borcs8	protein_coding	ENSMUSG00000002345
341.920129778864	-0.0275761055463541	0.0449233018218452	0.177293532830759	0.514083780146189	Slc25a42	protein_coding	ENSMUSG00000002346
687.549826993145	0.0266252970167703	0.0379784808365543	0.241986007672479	0.585716733464306	Snx9	protein_coding	ENSMUSG00000002365
6305.16354285599	0.0141905704681166	0.0282812126586775	0.471230747154062	0.76775867926567	Ranbp3	protein_coding	ENSMUSG00000002372
7686.19418398817	0.0579033671393747	0.0382878781985578	0.0306514102995465	0.220955676492663	Ndufa11	protein_coding	ENSMUSG00000002379
16.6223700814793	-0.00450382860537262	0.0408429245248902	0.516023621642751	0.795113524518192	Bmp8b	protein_coding	ENSMUSG00000002384
2237.32717960541	0.00572409221529757	0.0344502389228235	0.749345083136657	0.912586831874339	Nr2f6	protein_coding	ENSMUSG00000002393
6274.2456790505	0.106227680223803	0.0752546292607325	0.00837292721720154	0.11033091571003	Use1	protein_coding	ENSMUSG00000002395
1578.16839241228	-0.00416638560473078	0.0334286486592614	0.829023266832168	0.941356481484452	Ocel1	protein_coding	ENSMUSG00000002396
1424.31955831246	0.0197882515143851	0.0351622315950362	0.354217418741953	0.684820342901109	Dyrk1b	protein_coding	ENSMUSG00000002409
10379.6777994635	-0.00639336675372587	0.0240751892769498	0.689619078258127	0.886983925889014	Braf	protein_coding	ENSMUSG00000002413
9628.35660403653	0.0678548446440101	0.0546454639295769	0.0293938833897489	0.215891506239182	Ndufb2	protein_coding	ENSMUSG00000002416
1144.12736341451	0.01279260168679	0.037008738558294	0.48942886160661	0.778853537830933	Hltf	protein_coding	ENSMUSG00000002428
3121.79516651949	0.00456784376567124	0.0318034358403204	0.813291480456858	0.93636668130768	Prpf6	protein_coding	ENSMUSG00000002455
2892.23209925876	0.0172886667281388	0.0331333727194026	0.418635645394579	0.733968428634532	Rgs19	protein_coding	ENSMUSG00000002458
1007.3003527595	0.0586916890792297	0.0605632871906185	0.042169880599302	0.259066720307901	Rgs20	protein_coding	ENSMUSG00000002459
168.041897297549	-0.027769214572547	0.0513435799854782	0.0688547011379031	0.328899607117309	Abhd3	protein_coding	ENSMUSG00000002475
9093.64033484583	0.0801792134214925	0.0580211667558169	0.0160749908716727	0.157746889682164	Snrpd1	protein_coding	ENSMUSG00000002477
325.240172362705	-0.0369662882924767	0.0511739824981068	0.102869567283344	0.401792027197302	Tchp	protein_coding	ENSMUSG00000002486
4905.64389161902	-0.0202091538982075	0.0291714332380273	0.32393756802133	0.659077853242115	Tiam1	protein_coding	ENSMUSG00000002489
7505.68455430368	-0.0599186137062366	0.039120597582378	0.0235307293842529	0.191240183131012	Tsc2	protein_coding	ENSMUSG00000002496
2530.99188518954	0.065404098410997	0.049262970877814	0.029392979211111	0.215891506239182	Nherf2	protein_coding	ENSMUSG00000002504
7897.72261323143	0.0289459757140942	0.0349294261314379	0.207652322023094	0.546729537956193	Puf60	protein_coding	ENSMUSG00000002524
3105.67608912323	-0.0261558449212396	0.0370517517311876	0.282303814770492	0.621759498152627	Golga2	protein_coding	ENSMUSG00000002546
7550.77387510866	0.047327822739222	0.0441774839894172	0.0950963857394138	0.385770921073145	Uck1	protein_coding	ENSMUSG00000002550
1345.65113564542	0.00610170290755229	0.0363714480358026	0.795957694101959	0.930106622337099	Ikzf4	protein_coding	ENSMUSG00000002578
9951.1816627183	0.0222356876585629	0.0355551039576219	0.328626420327211	0.663551153137384	Mien1	protein_coding	ENSMUSG00000002580
2363.23835079093	-0.198336497400475	0.0853765778552605	0.000875894211174701	0.0312185649653848	Axl	protein_coding	ENSMUSG00000002602
132.732046789865	0.00451832325985123	0.0402208728029695	0.633693379178852	0.857267513595917	Tgfb1	protein_coding	ENSMUSG00000002603
1488.68728975498	0.0370134567646359	0.0355858362227459	0.122914934300696	0.438198049560866	Ccdc97	protein_coding	ENSMUSG00000002608
1629.80012656931	-0.0673792682354693	0.0597223279095737	0.0329493220611983	0.228784474699418	Zfp40	protein_coding	ENSMUSG00000002617
1166.58945769777	0.0300159945443665	0.0484141066538814	0.13951826413496	0.464178651137359	Akap8l	protein_coding	ENSMUSG00000002625
42.7409063834689	-0.0154496134521441	0.0438556423239438	0.146761685918215	0.473312862729234	Shh	protein_coding	ENSMUSG00000002633
2207.47424759124	-0.000934736810189645	0.0340738792042442	0.925218142439226	0.977363665166691	Pdcd2l	protein_coding	ENSMUSG00000002635
2867.97590170034	-0.00824392990293318	0.0273779587972188	0.7063532261989	0.894088302929504	Gtf2f1	protein_coding	ENSMUSG00000002658
5066.2963888341	0.048288477426719	0.0418273269258733	0.0668544540201163	0.323838168552505	Clpp	protein_coding	ENSMUSG00000002660
1264.82027282725	0.101138352725307	0.0506748605432871	0.00445865352984557	0.0783206086665559	Alkbh7	protein_coding	ENSMUSG00000002661
157.173604361768	-0.0279333033604821	0.0526713519001848	0.0516151872224093	0.286781194250998	Dennd1c	protein_coding	ENSMUSG00000002668
1953.13717477952	0.098447840552494	0.0538122240612728	0.0060285768073446	0.0912497476648788	Med6	protein_coding	ENSMUSG00000002679
1111.1619707919	-0.0273817747684192	0.0375108842165774	0.222734711809564	0.563414796424879	Prkd1	protein_coding	ENSMUSG00000002688
101.040803381984	0.0138259605268119	0.0430041240748244	0.183512818789188	0.52057333371033	Lcp2	protein_coding	ENSMUSG00000002699
4843.31867966763	0.00691421987924222	0.035536517714035	0.644022333536077	0.862908514456911	Cse1l	protein_coding	ENSMUSG00000002718
4704.8577139484	0.0439937420785102	0.0345961722463671	0.0706757256492631	0.333858953697609	Naa20	protein_coding	ENSMUSG00000002728
5745.77394838427	0.0413281487410776	0.0322838414425306	0.0772276592776694	0.349064596996919	Prkra	protein_coding	ENSMUSG00000002731
177.096177638312	-0.00406710174864874	0.0377077261633213	0.785785794519687	0.925886032387222	Fkbp7	protein_coding	ENSMUSG00000002732
3813.84215343821	0.00741328097216137	0.0345964279283458	0.711581592578608	0.896904519324782	Plekha3	protein_coding	ENSMUSG00000002733
36118.8425130234	0.0100538473939988	0.0290633436931828	0.678198470285176	0.880860175012436	Ykt6	protein_coding	ENSMUSG00000002741
5331.61692195187	-0.0527494436502418	0.0374788567112712	0.0404991659362124	0.253742718700999	Baz1b	protein_coding	ENSMUSG00000002748
1125.78879928029	0.00192321451028883	0.0316718918702035	0.925211544541196	0.977363665166691	Pex6	protein_coding	ENSMUSG00000002763
3076.86164140773	0.0792895342897038	0.0287268959044202	0.000994976590266274	0.0332484075514742	Mrpl2	protein_coding	ENSMUSG00000002767
13482.8879785916	0.0434307758160131	0.0406742673628576	0.0808989649524556	0.356969913642045	Mea1	protein_coding	ENSMUSG00000002768
19.0204882048469	0.000557641679038367	0.0407280747077272	0.914875180067347	0.973211880518492	Gnmt	protein_coding	ENSMUSG00000002769
472.979356542272	0.0116286330993286	0.0396617512928612	0.451923096608993	0.75540220308858	Grin2d	protein_coding	ENSMUSG00000002771
5352.36115172566	0.015242309938639	0.0287164010712261	0.488595830579719	0.778518738876931	Kdelr1	protein_coding	ENSMUSG00000002778
1275.01654821882	0.00429083955133785	0.0339620577084417	0.821901820395766	0.938886742700446	Tmem143	protein_coding	ENSMUSG00000002781
1134.44559583165	0.0657241168878303	0.0666482433640234	0.0349520780447308	0.235550783968424	Ggct	protein_coding	ENSMUSG00000002797
2541.43757977469	0.0175286849925038	0.0405934366426343	0.323994561474094	0.659077853242115	Jag2	protein_coding	ENSMUSG00000002799
4067.11238427007	0.0110212829362328	0.0334856174413036	0.641978857725994	0.861769456811384	Btbd6	protein_coding	ENSMUSG00000002803
856.491184614817	0.0455733273963736	0.0455626990035844	0.0810621624214557	0.357347666255211	Nudt14	protein_coding	ENSMUSG00000002804
1992.11008129937	0.00597340976575149	0.0363571695640384	0.638374195673618	0.859587087889797	Epdr1	protein_coding	ENSMUSG00000002808
3025.4516133501	-0.0449100283732913	0.0402439907175098	0.0920059555055605	0.378965070785065	Flii	protein_coding	ENSMUSG00000002812
625.653221656676	-0.0134955148269877	0.0327781282715134	0.50729595180114	0.788756307921617	Top3a	protein_coding	ENSMUSG00000002814
1941.24251756767	8.16001259860347e-05	0.0340876688491392	0.996261034276612	0.998644339208708	Atg4d	protein_coding	ENSMUSG00000002820
1017.29937296848	0.0231268604681026	0.0374560631021094	0.284212408572714	0.623377251080876	Qtrt1	protein_coding	ENSMUSG00000002825
9.36953714707809	-0.000447094865679082	0.0408155619218867	0.923928736966675	0.976701934055185	Plin4	protein_coding	ENSMUSG00000002831
3080.89767611404	0.0400343504146937	0.0396060805264112	0.108402266147223	0.412727994025041	Hdgfl2	protein_coding	ENSMUSG00000002833
881.64890566119	-0.0337616452975026	0.0467373800757929	0.113578127717229	0.421794192391798	Chaf1a	protein_coding	ENSMUSG00000002835
4694.49915172506	-0.0168908019975001	0.0341249151522384	0.455190861905244	0.757155262806329	Adprh	protein_coding	ENSMUSG00000002844
941.170715985534	0.01076566648639	0.0372651900392191	0.549066133289706	0.814914595569611	Tmem39a	protein_coding	ENSMUSG00000002845
4137.69595157101	0.0405598563261049	0.029985091347858	0.0726847931667004	0.339144543791754	Timmdc1	protein_coding	ENSMUSG00000002846
21.0884167493859	-0.00353670035277995	0.0408640841173997	0.552666130359734	0.817293458387834	Pla1a	protein_coding	ENSMUSG00000002847
595.598884984725	-0.0050431097129942	0.0323212662406167	0.80000040628959	0.931079632284582	Mcm2	protein_coding	ENSMUSG00000002870
951.549563550942	0.0506015147476466	0.0520825144412346	0.0575109964962184	0.301063775891017	Tpra1	protein_coding	ENSMUSG00000002871
8385.8304099665	0.00453514870813984	0.0272015409539844	0.834472334161708	0.943314282899235	Nab1	protein_coding	ENSMUSG00000002881
226.450503579257	-0.00730358343833217	0.0393160812174078	0.578138045553353	0.832018824542016	Adgre5	protein_coding	ENSMUSG00000002885
440.313470934344	-0.014564499005092	0.0407987101650985	0.352133330536909	0.683481802021272	Il17ra	protein_coding	ENSMUSG00000002897
3009.17762493815	-0.0102051883338669	0.0302313235917238	0.637635348853704	0.8594450344107	Lamb1	protein_coding	ENSMUSG00000002900
3157.62007964982	-0.0210076579080319	0.0397130646369228	0.305083678691749	0.641368047169826	Kcnn1	protein_coding	ENSMUSG00000002908
486.378573856113	0.0236334263398271	0.0451391098200756	0.183771680344107	0.520839629632432	Arrdc2	protein_coding	ENSMUSG00000002910
44.7201595741843	0.0241208120515074	0.0503843094403549	0.0310361961448889	0.221595432119468	Ppp1r17	protein_coding	ENSMUSG00000002930
18.8864663944685	-0.00204490376048333	0.0408610942691311	0.679257675944128	0.881117312940719	Cd36	protein_coding	ENSMUSG00000002944
2549.04587644433	0.000572524945250087	0.0293207949753355	0.991069603740882	0.997473391339913	Map2k7	protein_coding	ENSMUSG00000002948
1824.04152184012	0.0595785185840087	0.0457121034084983	0.0403676409678163	0.253277720075754	Timm44	protein_coding	ENSMUSG00000002949
19748.3977199639	0.00110393805732129	0.0229484798155657	0.921839240051546	0.975440919059873	Ap2a2	protein_coding	ENSMUSG00000002957
1268.93691280572	0.125018886680292	0.0507276186347327	0.00102634784578207	0.0339131709983136	Pnkp	protein_coding	ENSMUSG00000002963
7968.22161086259	0.0180538863185722	0.0383740312626311	0.365745323715337	0.694071063606614	Med25	protein_coding	ENSMUSG00000002968
167.540888607931	0.00362865788481138	0.0378858523757129	0.817482279488335	0.937113717521414	Bcam	protein_coding	ENSMUSG00000002980
9374.77245712282	0.00829425809840599	0.0305233305316085	0.737949633811911	0.907771710530818	Clptm1	protein_coding	ENSMUSG00000002981
254.651367146348	0.004107927539045	0.0377691566018613	0.78810640100056	0.927001397206067	Relb	protein_coding	ENSMUSG00000002983
5387.09245611171	0.0182687707807087	0.0351091168966016	0.41701217645208	0.733047098499568	Tomm40	protein_coding	ENSMUSG00000002984
11768.6779930691	-0.0246840351010466	0.0412322266379188	0.228497939236097	0.569004672215378	Apoe	protein_coding	ENSMUSG00000002985
2560.21799496102	0.0548792801045938	0.0652597217883833	0.0472847739742575	0.273887405274612	Hbp1	protein_coding	ENSMUSG00000002996
35053.5737941291	0.00391412017187069	0.0234476891332633	0.906257621990915	0.970201492445207	Prkar2b	protein_coding	ENSMUSG00000002997
12602.8121782288	0.0456622173776492	0.0532095869479721	0.0960843718137548	0.388237785397761	Cdkn1b	protein_coding	ENSMUSG00000003031
161.101043020603	-0.0161058912126112	0.0431369055488475	0.222813568416786	0.563549757911656	Klf4	protein_coding	ENSMUSG00000003032
5564.55647700469	-0.0111648927999468	0.0219930885809101	0.556399977527382	0.819323650237859	Ap1m1	protein_coding	ENSMUSG00000003033
10320.3196068788	0.016518009248502	0.0345222759393317	0.473399117521076	0.768854937828201	Rab8a	protein_coding	ENSMUSG00000003037
55609.2133635747	0.0308275313846414	0.0333778071302723	0.169352568224207	0.504351487766441	Hmgn2	protein_coding	ENSMUSG00000003038
27163.3737144383	0.0206818235973764	0.0343360339041536	0.367810270885502	0.695998575614645	Fam32a	protein_coding	ENSMUSG00000003039
6.96634013088594	0.000161613434923098	0.04099635441694	0.952967513793034	0.985018987956576	Elf3	protein_coding	ENSMUSG00000003051
7048.57023874308	0.0259034966945001	0.0415735159447185	0.214685004292205	0.554706318892276	Stard3nl	protein_coding	ENSMUSG00000003062
8557.18066269178	-0.00967622271875908	0.0298379826319331	0.621703610345526	0.852258460385572	Stk11	protein_coding	ENSMUSG00000003068
3846.60514956397	-0.0110491856227298	0.0345508129363172	0.554666696283439	0.81828056976243	Efna2	protein_coding	ENSMUSG00000003070
12238.9403686821	0.113086238847131	0.0359227000026318	0.000154134214806532	0.0114297244254857	Atp5d	protein_coding	ENSMUSG00000003072
6054.19847440291	0.0194039173792948	0.0309843164448195	0.395065632988419	0.715528264714211	Ppp5c	protein_coding	ENSMUSG00000003099
3109.91750441909	-0.0305089127504973	0.0314502746603388	0.163462325483825	0.496589286299362	Cdk12	protein_coding	ENSMUSG00000003119
1076.36624451163	0.016513172670078	0.0335040610332306	0.441273617031079	0.748600060582895	Lipe	protein_coding	ENSMUSG00000003123
60578.3693086495	0.0588295796072187	0.043782333269661	0.0356685815768664	0.237625660441843	Pafah1b2	protein_coding	ENSMUSG00000003131
1841.14167247156	0.0154941809812032	0.032469331659559	0.457317268409501	0.75926348589881	Tbc1d8	protein_coding	ENSMUSG00000003134
3411.10280500171	0.0256244818620239	0.0376183853022433	0.234312088199158	0.575817007863908	Cnot11	protein_coding	ENSMUSG00000003135
5814.29999393538	-0.0134146232930715	0.0295008983200099	0.516449013432627	0.795240073781214	Slc2a3	protein_coding	ENSMUSG00000003153
2363.75420063735	0.00712963201331511	0.0318362898910321	0.683871536548676	0.883507293482501	Foxj2	protein_coding	ENSMUSG00000003154
5612.52703728107	0.0968620182121677	0.0375259508814256	0.00112268503548406	0.0352401902189301	Sri	protein_coding	ENSMUSG00000003161
21810.5318357669	0.00763632834736891	0.0288503458455262	0.794830464270216	0.929566742495011	Dgcr2	protein_coding	ENSMUSG00000003166
674.305651654495	0.0226883439690056	0.042537157167941	0.238438867649502	0.580480565970993	Irf3	protein_coding	ENSMUSG00000003184
225.976559694224	0.143927269948941	0.0865967746039937	0.00408684441718918	0.073906011219989	Bcl2l12	protein_coding	ENSMUSG00000003190
847.199167246796	-0.0126845983030545	0.0380004112975466	0.456599709380436	0.758431534235954	Zfp959	protein_coding	ENSMUSG00000003198
12006.1987402396	0.0244341293360081	0.0349464000501516	0.309006194920314	0.645591273078293	Mpnd	protein_coding	ENSMUSG00000003199
3732.12155006928	0.00885368130339927	0.0335588142840884	0.643419034337084	0.862714574330236	Sh3gl1	protein_coding	ENSMUSG00000003200
434.902266290335	-0.00681525152205443	0.0354506666049547	0.715019653106373	0.898470618352362	Ebi3	protein_coding	ENSMUSG00000003206
779.128015376524	0.0247653784887175	0.0379133815671068	0.271396263265939	0.613912849385887	Yju2	protein_coding	ENSMUSG00000003208
6533.76448652197	-0.120674124376828	0.0404694220037479	0.000409004511308645	0.0194788398510742	Ranbp2	protein_coding	ENSMUSG00000003226
78.4699139745733	-0.0101392084252671	0.0408323569211684	0.403842898211084	0.722366874264897	Edar	protein_coding	ENSMUSG00000003227
3032.93987426542	-0.00388992092841642	0.0276942202138162	0.855767808766342	0.951638825661076	Grk5	protein_coding	ENSMUSG00000003228
5212.27885994407	0.047338838697781	0.0452184798807095	0.0779346065871104	0.350591034480612	Dvl3	protein_coding	ENSMUSG00000003233
2003.53087627542	-0.0148893573321055	0.0395435187347046	0.389189989507378	0.711299345640066	Abcf3	protein_coding	ENSMUSG00000003234
6547.5109310819	0.0284063279700573	0.0269163568107473	0.161072851133803	0.493614572445005	Eif2b5	protein_coding	ENSMUSG00000003235
20859.6827266208	0.116350350009516	0.0312017943257318	1.70611045712273e-05	0.00282304147907954	Cyth2	protein_coding	ENSMUSG00000003269
213.158350188874	-0.0079648681775229	0.0407766911192374	0.431995252550763	0.742608408468827	Sult2b1	protein_coding	ENSMUSG00000003271
3685.47506518696	0.039664848708094	0.0437202920357099	0.111525143868493	0.418232541953334	Car11	protein_coding	ENSMUSG00000003273
16730.8666528652	-0.0462324363314787	0.0252351457469795	0.0309677466367988	0.221584426918085	Dlgap1	protein_coding	ENSMUSG00000003279
451.647475926081	-0.068154645662574	0.066187703069038	0.0308070261904933	0.221563119298276	Plag1	protein_coding	ENSMUSG00000003282
137.150865019258	0.0133258722814799	0.04181478952133	0.30081202924589	0.638386016516428	Hck	protein_coding	ENSMUSG00000003283
2942.94201821658	0.0418301958172387	0.0346683523654553	0.082521156052232	0.360599665106233	Mrpl4	protein_coding	ENSMUSG00000003299
4405.99665797476	0.0122570329060539	0.0319351089630221	0.56098056740583	0.821973684796819	Keap1	protein_coding	ENSMUSG00000003308
70.362783180016	0.00542272687767328	0.0407229105064455	0.502052899552589	0.786479240241859	Ap1m2	protein_coding	ENSMUSG00000003309
11641.5361064065	-0.0596250339600699	0.0380020266420484	0.0261521930579541	0.204136758104793	Glg1	protein_coding	ENSMUSG00000003316
17.943658029585	0.0112358764014306	0.0429296239454413	0.0660717667340143	0.322064819870257	Atp8b3	protein_coding	ENSMUSG00000003341
7435.11288293083	0.0433717013676221	0.04063335871806	0.0750484811342484	0.344616631145673	Btbd2	protein_coding	ENSMUSG00000003344
9129.72513987948	-0.0481640893947861	0.0543093918239215	0.0595593928755391	0.306422891355967	Csnk1g2	protein_coding	ENSMUSG00000003345
10872.39374514	0.00878261855956315	0.0328092364127739	0.66621247761185	0.874354668135466	Abhd17a	protein_coding	ENSMUSG00000003346
6382.13189202892	0.0425624463493917	0.0291323724489663	0.0595731909656564	0.306422891355967	Mob3a	protein_coding	ENSMUSG00000003348
27786.1546053975	0.00270755821196846	0.0306539915935533	0.812157375201948	0.93596107834225	Cacnb3	protein_coding	ENSMUSG00000003352
297.823811362459	-0.00319012479072679	0.0381613162062951	0.827357725513483	0.940626177825639	Ccdc65	protein_coding	ENSMUSG00000003354
69.7663047491328	-0.000837692141692414	0.0393129013602124	0.939130993093463	0.98061496289316	Fkbp11	protein_coding	ENSMUSG00000003355
3894.37010237404	0.0060524741797483	0.0335883480088584	0.767582827602103	0.919401882180675	Ddx23	protein_coding	ENSMUSG00000003360
5819.03776113078	0.0176657550598259	0.035884626252861	0.373511347393256	0.700428865809247	Pld3	protein_coding	ENSMUSG00000003363
9357.48231666285	-0.00306931740878	0.0334046397378708	0.844744876836535	0.947580022626749	Grik5	protein_coding	ENSMUSG00000003378
8739.12311532278	0.132796097845972	0.0548012890164193	0.000964705015530568	0.0328982275203619	Rabac1	protein_coding	ENSMUSG00000003380
1381.56401340049	-0.0156986758809985	0.0270832203945076	0.452513606845737	0.755659766045273	Etv3	protein_coding	ENSMUSG00000003382
4577.76726283143	-0.0565785320400636	0.0407523394619018	0.0353504369137168	0.23685040070817	Prkcsh	protein_coding	ENSMUSG00000003402
48589.6614184735	-0.0023845028827192	0.0271430885845632	0.87872165928521	0.960405710224927	Elavl3	protein_coding	ENSMUSG00000003410
5932.18525879094	0.0367182152089796	0.0359455926287767	0.121337333516151	0.435353234176428	Rab3b	protein_coding	ENSMUSG00000003411
43.4137877808023	0.00196045042818819	0.0406041896054883	0.765703141643186	0.91844477142871	St8sia6	protein_coding	ENSMUSG00000003418
210.747528099938	0.0144379711907621	0.040427762297454	0.383147484288666	0.706802997563314	Fcgrt	protein_coding	ENSMUSG00000003420
1944.60673502752	0.0374658910222537	0.0423319556388872	0.127254666383791	0.445165759206086	Nosip	protein_coding	ENSMUSG00000003421
4567.17576394853	0.0309514714437599	0.0349497380384483	0.185918676673826	0.522724960633837	Pih1d1	protein_coding	ENSMUSG00000003423
43410.6563084529	0.0538394709384661	0.064586291210875	0.0495288981583217	0.280566416688693	Rps11	protein_coding	ENSMUSG00000003429
3820.77028709178	0.0427590989539647	0.0332491532408348	0.0773513874771176	0.349123970684098	Supt5	protein_coding	ENSMUSG00000003435
496.977546229883	0.00733893479458254	0.0391577663547339	0.546729436073595	0.8132489955812	Dll3	protein_coding	ENSMUSG00000003436
2061.96645650574	-0.00733117592172688	0.0337255699355602	0.71433909395833	0.898228365670376	Paf1	protein_coding	ENSMUSG00000003437
4352.79727933806	0.0613993200099659	0.0354959730021767	0.0183148735468485	0.167864817767838	Timm50	protein_coding	ENSMUSG00000003438
3097.79688665305	0.0348222676445287	0.0339784811119935	0.148823801499223	0.476661289125794	Med29	protein_coding	ENSMUSG00000003444
6722.74729895564	-0.0305018831272321	0.0422806418370133	0.180374935047618	0.516713159798063	Bicd1	protein_coding	ENSMUSG00000003452
4180.28905184668	-0.015894265198142	0.0298155398039661	0.303058561338835	0.639746537930674	Ncstn	protein_coding	ENSMUSG00000003458
13677.8557210159	0.0266554331849364	0.0234090856720279	0.166408210201933	0.500178481208561	Pex19	protein_coding	ENSMUSG00000003464
997.540331303064	-0.00232263185716484	0.0349945178876988	0.912202462716212	0.972140929852155	Phyhip	protein_coding	ENSMUSG00000003469
24.960345808479	0.00430480861629292	0.0408380877265875	0.524874868145521	0.799805665565353	Crhr2	protein_coding	ENSMUSG00000003476
5709.41031682224	0.0259314254012305	0.0308790185789504	0.250124576118669	0.593689890770177	Impdh1	protein_coding	ENSMUSG00000003500
4779.53477473417	-0.0128245397869295	0.0353713054681496	0.509267202607928	0.790450007724206	Dusp3	protein_coding	ENSMUSG00000003518
84.5167889954598	-0.012439390725253	0.0424416523972778	0.23687078836002	0.578743747428989	Prodh	protein_coding	ENSMUSG00000003526
2601.72509151981	0.0093428984462765	0.0284390915311842	0.652700479798628	0.867609130607264	Ess2	protein_coding	ENSMUSG00000003527
10583.3482776917	0.00680202462277415	0.0216924347674262	0.710022751956395	0.896052933059295	Slc25a1	protein_coding	ENSMUSG00000003528
6440.4673224338	0.0234712387281593	0.0358033272330266	0.270711146122387	0.613430568807681	Dgcr6	protein_coding	ENSMUSG00000003531
4690.99766142384	-0.0109833042948854	0.0367433963327644	0.503915023840087	0.787240310839042	Ddr1	protein_coding	ENSMUSG00000003534
160.102177092522	0.01154145930552	0.0400359373894544	0.435815927039267	0.745020549606012	Ier3	protein_coding	ENSMUSG00000003541
16.8804267836972	0.00964314554277568	0.0425579294772136	0.0211968072468302	0.181141962990844	Fosb	protein_coding	ENSMUSG00000003545
1029.04279864018	0.0193929917637592	0.0342234169617024	0.349707384157877	0.680915381820701	Klc4	protein_coding	ENSMUSG00000003546
2486.34503071035	0.0555976201309487	0.0586564668441295	0.0417680874501378	0.257837044964893	Ercc1	protein_coding	ENSMUSG00000003549
494.479088123029	0.0607602670167957	0.0664676794903984	0.0409518589500157	0.255588622000721	As3mt	protein_coding	ENSMUSG00000003559
2692.04537426228	0.00586875861344145	0.0337937453220275	0.769453314541561	0.920385364511306	Homer3	protein_coding	ENSMUSG00000003573
3658.65059974827	-0.00835951063210668	0.0308474850045663	0.724352688779858	0.90214274904832	Crtc1	protein_coding	ENSMUSG00000003575
2392.14692746513	-0.00196807572472019	0.0315890312578875	0.929344132174921	0.978667926961662	Rnf215	protein_coding	ENSMUSG00000003581
314.822809121146	-0.026088628796078	0.0485733095264581	0.112706013901457	0.420411165831041	Sec14l2	protein_coding	ENSMUSG00000003585
759.277296147714	-0.0125575377421174	0.0343112110042599	0.534076509986734	0.805049298614383	Aven	protein_coding	ENSMUSG00000003604
99.6449953668731	0.000876926482089262	0.0397392435641375	0.930630098750073	0.979022480081057	Cp	protein_coding	ENSMUSG00000003617
1092.08950815984	-0.02344649454976	0.0317673203247499	0.2771926199816	0.61884483148762	Crot	protein_coding	ENSMUSG00000003623
1422.56426988601	-0.0507513169179187	0.0406538510617235	0.0559263697385698	0.297654363796463	Rps6ka1	protein_coding	ENSMUSG00000003644
1427.65793193566	0.135805769053597	0.0919999398197733	0.00591277460815114	0.0906106056109043	Calb2	protein_coding	ENSMUSG00000003657
6830.2926407055	-0.0167597169504056	0.0304849495781485	0.45575807499948	0.757679926345395	Snrnp200	protein_coding	ENSMUSG00000003660
2099.98973237375	0.00328044375544698	0.0329076467296686	0.843059246073836	0.947123702071156	Ciao1	protein_coding	ENSMUSG00000003662
1003.19709346287	-0.0259303418274556	0.0363134975852395	0.250341134698114	0.593899990120481	Taf6l	protein_coding	ENSMUSG00000003680
2858.62357055301	0.000851534114467916	0.0332135870436771	0.959413440889138	0.987360246199946	Insig2	protein_coding	ENSMUSG00000003721
5397.83041355347	0.000474982828517998	0.0256058411665547	0.946017760622516	0.983076493057735	Kpna6	protein_coding	ENSMUSG00000003731
2016.09799916517	0.0242815678803944	0.0290567409938098	0.265125785387668	0.608730139546872	Man1a	protein_coding	ENSMUSG00000003746
1002.01924201705	0.0531086685350628	0.0491181796460112	0.0547081211765294	0.295367716041766	Itpkc	protein_coding	ENSMUSG00000003752
1151.4482699545	0.0212506124793513	0.0378291675193608	0.307211100534344	0.643788610678798	Coq8b	protein_coding	ENSMUSG00000003762
3291.13350636017	-0.0251356639657486	0.040327620913849	0.195380131013331	0.532303061907607	Brd8	protein_coding	ENSMUSG00000003778
474.811991456055	0.0110328989989437	0.0374239189769231	0.556270024103498	0.819323650237859	Kif20a	protein_coding	ENSMUSG00000003779
3057.07894755916	0.0081379241872427	0.0307684028603436	0.713632820250465	0.898114217720666	Farsa	protein_coding	ENSMUSG00000003808
1442.45920014456	-0.00282610390441853	0.0324458341999542	0.88653496208371	0.962399700261348	Gcdh	protein_coding	ENSMUSG00000003809
20364.7652410303	-0.00670948727803689	0.0307235649301419	0.72693072789507	0.902887028688457	Mast2	protein_coding	ENSMUSG00000003810
182.958014869694	-0.0101075574563519	0.0414471956727288	0.328977792015247	0.663789553371398	Dnase2a	protein_coding	ENSMUSG00000003812
4389.60060835497	-0.00525101325082195	0.0324471481754523	0.658596237880152	0.870314514851709	Rad23a	protein_coding	ENSMUSG00000003813
32014.2787661018	-0.00544288689408371	0.0324391816392557	0.752548377667906	0.913648565739671	Calr	protein_coding	ENSMUSG00000003814
2750.0798725895	-0.00693571126155872	0.032189588309869	0.728774892123576	0.904110792107598	Syce2	protein_coding	ENSMUSG00000003824
2755.04178839025	-0.0324583253461769	0.0367458726134314	0.174340184280191	0.510994267178268	Nfat5	protein_coding	ENSMUSG00000003847
1466.19608957566	0.0196905549872604	0.0349160746686216	0.363668189895125	0.692907368537892	Nob1	protein_coding	ENSMUSG00000003848
103.650277663624	-0.00279905850553326	0.0396338286906302	0.783511887618258	0.924853663507753	Nqo1	protein_coding	ENSMUSG00000003849
3105.52430553335	-0.0355972883243004	0.0464672917221221	0.130938374146113	0.450136308631113	Ppfia3	protein_coding	ENSMUSG00000003863
732.142780959072	0.00226953273257676	0.0359764046143473	0.883107997106554	0.961798405795588	Gys1	protein_coding	ENSMUSG00000003865
3816.36082566851	0.0358563808203431	0.040135536146966	0.1302580197955	0.44905487073962	Ruvbl2	protein_coding	ENSMUSG00000003868
771.775052011595	-0.0216356143168215	0.041361468222539	0.264664381114315	0.608349253659573	Lin7b	protein_coding	ENSMUSG00000003872
9012.93965062733	0.0158993007744758	0.0324673477966048	0.472727605934479	0.768575583734705	Bax	protein_coding	ENSMUSG00000003873
6057.86990306599	0.0157665484283241	0.0356957769466275	0.432646493944709	0.743156686516461	Tfam	protein_coding	ENSMUSG00000003923
12716.9147531886	0.0162998760175371	0.0352647221123303	0.502585385267597	0.786793105279114	Zfp81	protein_coding	ENSMUSG00000003929
16035.7280867204	-0.000912571769704687	0.0351199516312628	0.843746185254219	0.947317508472092	Efnb3	protein_coding	ENSMUSG00000003934
18591.983427203	-0.0206832508084503	0.0278250642758218	0.326347250665043	0.661555962315027	Mmd	protein_coding	ENSMUSG00000003948
1170.5605248517	-0.115020466178728	0.0526256354413526	0.00226109799051048	0.0525955193624217	Hlf	protein_coding	ENSMUSG00000003949
3472.51410674112	0.0194923242727801	0.0337029422911057	0.37157469674069	0.699170440103522	Fam162a	protein_coding	ENSMUSG00000003955
45289.7888044107	0.122635663202256	0.0603445636260409	0.00261124561015127	0.0568505472838647	Rpl8	protein_coding	ENSMUSG00000003970
13110.5748339505	-0.0925244448661111	0.0461859734625169	0.00510074797630399	0.0835586115730013	Grm3	protein_coding	ENSMUSG00000003974
31964.1700007538	0.0128891691263522	0.0275985711806515	0.552368157204286	0.817293458387834	Ssbp2	protein_coding	ENSMUSG00000003992
731.716945958999	0.0743181662872969	0.079131416411409	0.0223088804437767	0.186312033275351	Fancl	protein_coding	ENSMUSG00000004018
7080.00561333246	0.0127126215497516	0.0254747313674766	0.532532327144387	0.803979565616659	Brinp2	protein_coding	ENSMUSG00000004031
5216.02548307502	0.066196996166195	0.0364840184720918	0.0137287933740884	0.144652712185097	Gstm5	protein_coding	ENSMUSG00000004032
2022.73977946966	0.0911868026907199	0.0562374831732893	0.0118349400119547	0.133911164559229	Gstm7	protein_coding	ENSMUSG00000004035
1383.41739554723	-0.0112223455056797	0.0355036855155161	0.491438012165441	0.779668333154129	Stat3	protein_coding	ENSMUSG00000004040
24.2464450922551	-0.000408550980447162	0.0407551253420126	0.938179162604183	0.980509039691034	Stat5a	protein_coding	ENSMUSG00000004043
290.018785042442	0.0120107714976385	0.0361671595325619	0.526529982071336	0.800609615620477	Cavin1	protein_coding	ENSMUSG00000004044
926.364421452166	0.00507354264898826	0.0382431270186353	0.726878271856375	0.902887028688457	Map3k11	protein_coding	ENSMUSG00000004054
9294.78870868051	0.02295076525825	0.0261824050340534	0.30336697186822	0.639858386052968	Akt2	protein_coding	ENSMUSG00000004056
4253.18646206047	0.0648518707208672	0.0295876083741163	0.00653340857531096	0.0948213965817272	Dnaja3	protein_coding	ENSMUSG00000004069
5386.50340307384	0.0323734305862431	0.036993578100209	0.16947119052936	0.504351487766441	Hmox2	protein_coding	ENSMUSG00000004070
9262.15279571127	0.0767558541508826	0.0315760490716961	0.00275575730897603	0.0587319928872834	Cdip1	protein_coding	ENSMUSG00000004071
1379.62010076941	0.0373372299666002	0.0398100309813689	0.123297867013433	0.438560021171728	Map3k20	protein_coding	ENSMUSG00000004085
9383.45529436485	0.0593719194003081	0.0501100343066691	0.0431834721450082	0.262739087957156	Cwc15	protein_coding	ENSMUSG00000004096
27.7936560714409	0.00203058432464009	0.0403524085342771	0.817393075292049	0.937107765385406	Col5a3	protein_coding	ENSMUSG00000004098
5559.48184121675	-0.0247490923340323	0.0265809559733674	0.242833311423961	0.586782997905598	Dnmt1	protein_coding	ENSMUSG00000004099
1408.69902523567	0.0299195914672579	0.0319629768308015	0.187236594294633	0.523902618980513	Ppan	protein_coding	ENSMUSG00000004100
240.923069231848	-0.000622374467756741	0.0386197309901254	0.978607333405448	0.993105808586431	Angptl2	protein_coding	ENSMUSG00000004105
12424.3522875315	-0.00888763614439212	0.0324207765481886	0.626393882507578	0.854151251939155	Cacna1e	protein_coding	ENSMUSG00000004110
8014.29010593141	0.00853229843805794	0.0310702850132727	0.752732635888155	0.913648565739671	Cacna1b	protein_coding	ENSMUSG00000004113
451.057936214975	0.0157489072094896	0.040697639478484	0.335383420793632	0.668648757912096	Trmt10a	protein_coding	ENSMUSG00000004127
3989.1885495503	0.00674359039272234	0.0297465901531659	0.793565548389484	0.929406569036129	Etv1	protein_coding	ENSMUSG00000004151
3930.46611892648	-0.0125247192537806	0.0378768068447851	0.362022567558731	0.69114252249787	Kifc2	protein_coding	ENSMUSG00000004187
34887.5825140287	-0.0169990641982505	0.0327534387165956	0.378621170539996	0.703799682586881	Psap	protein_coding	ENSMUSG00000004207
2316.21925618736	-0.0132027123941399	0.0376949904688438	0.486585655636212	0.777088228535738	Ikbkg	protein_coding	ENSMUSG00000004221
1052.11181526305	0.0206806442494916	0.039881277360701	0.293791197940166	0.631905576414424	Wars2	protein_coding	ENSMUSG00000004233
2168.24836627269	0.0201149567053188	0.0415499741103244	0.278974049259346	0.619556081820441	Atn1	protein_coding	ENSMUSG00000004263
15412.4560456007	0.0666976464182853	0.0324553405199624	0.00909308037035702	0.116082547674263	Phb2	protein_coding	ENSMUSG00000004264
76.1499706070526	0.00268472103448461	0.03925992539255	0.814137092819401	0.936388553993606	Ptpn6	protein_coding	ENSMUSG00000004266
3746.96508363796	-0.0170872663092021	0.0305627316837931	0.433628448906654	0.744004177071491	Eno2	protein_coding	ENSMUSG00000004267
8415.44667574413	0.0565130526785589	0.0510940655064475	0.0449768337768867	0.268258589150241	Emg1	protein_coding	ENSMUSG00000004268
1445.44839214103	-0.016682770255348	0.0342923766812458	0.478890427836036	0.772495402059247	Lpcat3	protein_coding	ENSMUSG00000004270
12515.888189625	0.0227898669745285	0.0354988262983062	0.298723139845594	0.637056933440255	Atp6v1f	protein_coding	ENSMUSG00000004285
2453.26108129561	-0.00511110493165381	0.0363323683431176	0.778409141524345	0.923131629187898	Clcn5	protein_coding	ENSMUSG00000004317
21099.7195644064	-0.00296254529805215	0.023654156994841	0.767303334678586	0.919401882180675	Clcn3	protein_coding	ENSMUSG00000004319
163.770847921065	-0.003665636798654	0.0401380175684031	0.703237634967605	0.892898890267533	Hif3a	protein_coding	ENSMUSG00000004328
980.725380621659	-0.017877336008642	0.0391427135965657	0.340382004611282	0.673064428239634	Pde1c	protein_coding	ENSMUSG00000004347
1385.4337959524	-0.0297411221323596	0.0454965822051492	0.166190618548104	0.500178481208561	Utp20	protein_coding	ENSMUSG00000004356
18.6692408298712	-0.0138641247153292	0.0439176231848189	0.0645753689433911	0.318279185260513	Spic	protein_coding	ENSMUSG00000004359
7995.93739807953	0.00527519249871583	0.0265806161703728	0.862644853941489	0.954118532669823	9330159F19Rik	protein_coding	ENSMUSG00000004360
18503.6316236894	-0.0348301105355388	0.0342353462043182	0.104036279125583	0.40425421067648	Cul3	protein_coding	ENSMUSG00000004364
7157.50421934524	0.0923870342227932	0.0548084564479878	0.0082413734187909	0.109643509818447	Sst	protein_coding	ENSMUSG00000004366
86.5468068861979	-0.00294627422284031	0.0399512622702192	0.757971449676526	0.915294901106999	Il11	protein_coding	ENSMUSG00000004371
14233.8630568648	0.00858128339801749	0.0220068935735633	0.603806673044418	0.843898379380552	Large1	protein_coding	ENSMUSG00000004383
2490.58684955745	0.0453750315482355	0.0400279873869131	0.0772738037427164	0.349105658569777	Ddx56	protein_coding	ENSMUSG00000004393
6263.68376719204	0.0520041538998083	0.0410333281942634	0.0477508151799073	0.275217618498881	Tmed4	protein_coding	ENSMUSG00000004394
648.774740567231	0.240163598348523	0.0979779716559578	0.000557065668791639	0.0236722993953058	Col26a1	protein_coding	ENSMUSG00000004415
2501.15428368619	0.0489074566406953	0.0470279589637441	0.0688816807737762	0.328899607117309	Bid	protein_coding	ENSMUSG00000004446
4725.7835936649	-0.00349064514052097	0.0320962808956315	0.881192636887788	0.96094526697327	Ralb	protein_coding	ENSMUSG00000004451
40248.5598997884	0.0946636713471052	0.0288435874549587	0.000320468765451604	0.0167813241207335	Ppp1cc	protein_coding	ENSMUSG00000004455
6135.92872138213	0.010689566070828	0.0270011495060477	0.550049950558243	0.815826821091083	Dnajb11	protein_coding	ENSMUSG00000004460
1760.13067998986	0.0408402696080908	0.0388346882350293	0.100453646700147	0.397248511950581	Tbccd1	protein_coding	ENSMUSG00000004462
278.982572311092	0.00598894324134661	0.0363345251040754	0.698552565420889	0.890814048889564	Clec11a	protein_coding	ENSMUSG00000004473
3476.97978894716	0.0168096351990537	0.0299173477283681	0.422503776726111	0.737130172710411	Zfp324	protein_coding	ENSMUSG00000004500
5302.62305624935	0.0495066196093924	0.0267515766879963	0.0248070398511454	0.196905878818466	Gab2	protein_coding	ENSMUSG00000004508
14141.3888996531	-0.0167294798731559	0.028111689545141	0.446211571278384	0.752175329672617	Coro1c	protein_coding	ENSMUSG00000004530
7266.3347604023	0.0321655659227429	0.0326813610689017	0.157195667810789	0.4887493440834	Tax1bp1	protein_coding	ENSMUSG00000004535
11751.1759028534	0.00186281815675796	0.0315122381792474	0.558093120218092	0.820760133806695	Ndrg2	protein_coding	ENSMUSG00000004558
1299.22699497664	0.064905385940477	0.0466663141077788	0.0274103322803964	0.208497520448562	Mettl17	protein_coding	ENSMUSG00000004561
1706.25011325907	0.0242298923010586	0.0345947780929023	0.275194999889625	0.616695332097109	Arhgef40	protein_coding	ENSMUSG00000004562
2115.49838774405	-0.0283144004320475	0.0438456578351162	0.208917683886535	0.547905849133845	Pnpla6	protein_coding	ENSMUSG00000004565
2228.00771610366	0.0191280407092546	0.0356212187137273	0.370154672925064	0.697805661346021	Mcoln1	protein_coding	ENSMUSG00000004567
2289.87435901755	-0.0217343489897123	0.0375521347853294	0.303112765853618	0.639746537930674	Arhgef18	protein_coding	ENSMUSG00000004568
5077.94651637433	-0.049721164191491	0.0397218755823793	0.0575542649887973	0.301063775891017	Pkn2	protein_coding	ENSMUSG00000004591
171.450431433508	-0.0222204226255477	0.0490855252429271	0.0267991696498139	0.206128867314629	Cd33	protein_coding	ENSMUSG00000004609
1578.35968979002	0.0118176248988617	0.0325318694245513	0.576065547955902	0.830510823080066	Etfb	protein_coding	ENSMUSG00000004610
995.189963930425	-0.012061853469095	0.0393161069269107	0.456276680778885	0.758276460243047	Stxbp2	protein_coding	ENSMUSG00000004626
1746.66608838144	0.00842114655231629	0.0303553927028909	0.671312698611041	0.877064444478349	Sgce	protein_coding	ENSMUSG00000004631
7043.69702930305	0.0263765404734836	0.0357379289210048	0.274498582272168	0.616166980234674	Chn2	protein_coding	ENSMUSG00000004633
859.192676233994	0.0653476677100115	0.0482245866931446	0.0275158703341405	0.208674026402766	Wwox	protein_coding	ENSMUSG00000004637
2284.75665426091	0.0533035926290835	0.0438611619411204	0.0428536261228251	0.261596527641489	Slbp	protein_coding	ENSMUSG00000004642
86.5165939683979	0.0045139197465652	0.0390065529134366	0.725593131081719	0.902443782260134	Tyr	protein_coding	ENSMUSG00000004651
44.6704793141072	0.0108983015895526	0.0430911323918884	0.00413929158258506	0.0745125471933338	Aqp1	protein_coding	ENSMUSG00000004655
386.540081308169	0.00451102192171088	0.0378324467583653	0.770328580809524	0.920559850495418	Arid3b	protein_coding	ENSMUSG00000004661
529.94909525046	0.0144585047580152	0.0392379742138042	0.407194816466789	0.725043659323814	Cnn2	protein_coding	ENSMUSG00000004665
6405.74641549076	0.0897273291257321	0.0360127795558603	0.00168858002724692	0.0444746620287277	Polr2e	protein_coding	ENSMUSG00000004667
21.541959880346	0.0014864113029152	0.0405222987730624	0.825667867764023	0.940283803873605	Abca13	protein_coding	ENSMUSG00000004668
3088.18436071629	-0.01478341873374	0.0354975553301692	0.48087730228638	0.773465762583515	Myo9b	protein_coding	ENSMUSG00000004677
3699.65248559311	-0.0413146258671428	0.0375836812262687	0.105565629572973	0.407367280677502	Hdac9	protein_coding	ENSMUSG00000004698
16.9239030463815	-0.00862044418846836	0.0418027526624661	0.214763478418495	0.554809837046048	Ly9	protein_coding	ENSMUSG00000004707
279.85283252559	0.00928459602838939	0.0406903203758121	0.430390092540263	0.741760332680658	Adgre1	protein_coding	ENSMUSG00000004730
581.707086528615	0.0139917495537264	0.0326429749111262	0.504150865654163	0.787330447295102	Mtfp1	protein_coding	ENSMUSG00000004748
2736.17636312624	0.0228449801588358	0.0289238044583359	0.293364602327405	0.631356737653973	Rab23	protein_coding	ENSMUSG00000004768
24890.105888033	0.0373447938584693	0.0448113487503117	0.121619562858431	0.435756182922497	Rab11a	protein_coding	ENSMUSG00000004771
1959.42957274421	0.000613510084832158	0.0328249596439099	0.985844196036136	0.995712100370516	Eif2b2	protein_coding	ENSMUSG00000004788
7040.52391515058	0.0131902652488046	0.026126033353113	0.521706081346172	0.797838959261301	Dlst	protein_coding	ENSMUSG00000004789
354.587298825714	0.0245098391265935	0.0452911535492866	0.175153987227975	0.51162151006652	Pgf	protein_coding	ENSMUSG00000004791
44035.7215825869	-0.0234779099315705	0.0254620285929905	0.248262021783417	0.592101710853481	Ulk2	protein_coding	ENSMUSG00000004798
1107.13886107167	-0.0253798397889685	0.0476689835631823	0.121877994892059	0.436178113977958	Dgkq	protein_coding	ENSMUSG00000004815
261.278512413363	0.00808182120862358	0.0384012360691516	0.63305968701597	0.857054036191125	Grap	protein_coding	ENSMUSG00000004837
11.9847640825828	-0.0165743339987457	0.0458144603769347	0.0054540523537595	0.0864588586179179	Pou1f1	protein_coding	ENSMUSG00000004842
8336.27307511085	0.102815723893827	0.0575452773633899	0.00615325573454494	0.092186200150491	Chmp2b	protein_coding	ENSMUSG00000004843
2343.72810069793	-0.00787080042529046	0.0381614054379787	0.612243293981111	0.848288438798332	Plod3	protein_coding	ENSMUSG00000004846
10279.1813572729	0.0220820804459942	0.0346463866310756	0.270963859688582	0.613473089137264	Ap1s1	protein_coding	ENSMUSG00000004849
23.9716030658111	0.00110676843132267	0.0407284728532301	0.834621391503162	0.943314282899235	Mapk13	protein_coding	ENSMUSG00000004864
8376.32607325594	0.0158834524431801	0.0319464943007254	0.473913195130181	0.7692473766701	Srpk1	protein_coding	ENSMUSG00000004865
2091.07391294759	0.0148408634209836	0.0316594471224415	0.485802658453204	0.776678421460489	Lbr	protein_coding	ENSMUSG00000004880
70.5939761985075	0.00981932369781802	0.0424923002670449	0.0647955285473469	0.318684974368857	Crabp2	protein_coding	ENSMUSG00000004885
4517.86745607413	-0.108752731396764	0.0525888421069599	0.00317341014174933	0.064100564270911	Nes	protein_coding	ENSMUSG00000004891
5350.27013919963	-0.0165599631557059	0.0393783904571764	0.368118603332229	0.696085093382287	Bcan	protein_coding	ENSMUSG00000004892
9.85111438097171	-0.000723686551815772	0.0408658902015263	0.866393084995353	0.95616245288366	Hapln2	protein_coding	ENSMUSG00000004894
5989.52363476136	0.0519468753411423	0.0253918927870152	0.0109014852059718	0.127991292879202	Prcc	protein_coding	ENSMUSG00000004895
901.027641895246	-0.00186841820550771	0.0325996997334484	0.925471512998306	0.977438382277157	Rrnad1	protein_coding	ENSMUSG00000004896
27113.3078040051	0.0201389278619497	0.0330230456639674	0.271065773533966	0.613542093982749	Hdgf	protein_coding	ENSMUSG00000004897
658.634177605862	-0.0407322443908001	0.0556811237929936	0.0829793977742498	0.361387215612017	Slc25a18	protein_coding	ENSMUSG00000004902
2539.09875465299	-5.99710529885139e-05	0.0335026189854392	0.958531991798414	0.98707712947829	Thop1	protein_coding	ENSMUSG00000004929
1675.37055700537	0.0182112577333778	0.0419275713277261	0.298235419995263	0.636734943520688	Apba3	protein_coding	ENSMUSG00000004931
3107.54633134038	0.00298012750868606	0.031693371117591	0.859981175605924	0.953195767594909	Matk	protein_coding	ENSMUSG00000004933
1160.0366036541	-0.0337405280910762	0.043049155821657	0.149862030742515	0.477940706501386	Pias4	protein_coding	ENSMUSG00000004934
2535.52481661114	0.00386403948472628	0.0361230335461543	0.81977871204871	0.938035733315779	Map2k1	protein_coding	ENSMUSG00000004936
9942.10906803028	-0.00789071476610144	0.028978761039663	0.791054840239238	0.928611763979651	Sgta	protein_coding	ENSMUSG00000004937
6951.58557317299	0.00814690354167621	0.0343601690740084	0.793212393230064	0.929406569036129	Tmem242	protein_coding	ENSMUSG00000004945
826.450723513989	0.0437470887595849	0.0642244376420569	0.0548626119308289	0.29568625302018	Dtx2	protein_coding	ENSMUSG00000004947
55.7966035912273	0.0168196018405941	0.0447767291781471	0.104831563182884	0.406059225804623	Hspb1	protein_coding	ENSMUSG00000004951
139.587731263909	-0.0520594260469622	0.0955787773805344	0.0146596116079633	0.150323943068572	Rasa4	protein_coding	ENSMUSG00000004952
7749.52083482357	0.0260479622282495	0.0272302488067952	0.212087907627558	0.551494975886823	Syt5	protein_coding	ENSMUSG00000004961
11781.0860550578	0.00398063802725455	0.0334482085484378	0.884277277573558	0.96193557545636	Hnrnpa2b1	protein_coding	ENSMUSG00000004980
629.373085149096	0.0349378854995024	0.0616580077653444	0.0237755008787936	0.19252144317317	Ccdc130	protein_coding	ENSMUSG00000004994
686.94399451855	-0.0196095180881202	0.0391834504805782	0.32200995487856	0.65722508385577	Mri1	protein_coding	ENSMUSG00000004996
34518.1449212866	0.0066448478473743	0.0303214708853436	0.980904639743828	0.993948407844924	Prkacb	protein_coding	ENSMUSG00000005034
293.450049325005	-0.0262310732789945	0.0490406978279241	0.102966252602874	0.401792027197302	Sgsh	protein_coding	ENSMUSG00000005043
8593.045909698	-0.0270567810143487	0.0408738469017235	0.215640353637347	0.556166984344326	Chd5	protein_coding	ENSMUSG00000005045
2633.22969475945	0.124625141189998	0.0461206932216024	0.000591871692399528	0.0245388004852622	Cstb	protein_coding	ENSMUSG00000005054
3332.90124474395	0.0286395022206744	0.0330925076438219	0.206138290215716	0.544823822434574	Sh2b2	protein_coding	ENSMUSG00000005057
4951.84697141095	0.0331237923764224	0.0448365738511858	0.137404039441713	0.461311829775595	Pex5	protein_coding	ENSMUSG00000005069
7425.70298567616	0.0459147803887053	0.0275942570135019	0.0310326506449609	0.221595432119468	Jkamp	protein_coding	ENSMUSG00000005078
324.40742450568	0.00785526397182653	0.0383738372280784	0.611977805756288	0.848026936201321	Cd44	protein_coding	ENSMUSG00000005087
14795.7707666747	-0.0444007680604257	0.0516028796767097	0.133244848818256	0.454039270498971	Slc1a2	protein_coding	ENSMUSG00000005089
2519.84759347422	-0.0462247278081764	0.0281328024478636	0.0380176027204625	0.244367572934271	Eif2ak4	protein_coding	ENSMUSG00000005102
14480.2336481232	0.00362246042566447	0.0234632394846663	0.827583483941532	0.940726591543608	Wdr1	protein_coding	ENSMUSG00000005103
151.047808472786	-0.0192938077956153	0.046002608890603	0.0931354151836257	0.381060248977552	Slc2a9	protein_coding	ENSMUSG00000005107
124.365813075584	-0.0135642141150269	0.0433651391275574	0.132469743978809	0.45258447780515	Ccn4	protein_coding	ENSMUSG00000005124
6884.56352187951	0.0417556990586707	0.0231355224431741	0.0378444468842989	0.244299230435485	Ndrg1	protein_coding	ENSMUSG00000005125
18.8215973272466	-0.0204641785938538	0.0484156612566924	0.00525410207803223	0.0850587162786492	4930550C14Rik	protein_coding	ENSMUSG00000005131
1191.7766715425	0.012590609610947	0.0358864640556868	0.529528345883211	0.802231310299295	Man2b1	protein_coding	ENSMUSG00000005142
815.797616183395	0.00328672724540821	0.0314703494111438	0.871379277237682	0.957547798801518	Klf5	protein_coding	ENSMUSG00000005148
1742.92019528791	0.102681904475947	0.0407924800971376	0.00114694869637122	0.0357583120783772	Wdr83	protein_coding	ENSMUSG00000005150
51074.2326448825	0.093098618112035	0.0433702198172235	0.00351271328319062	0.0678490392885287	Prdx2	protein_coding	ENSMUSG00000005161
2003.19321795441	0.00717359020236116	0.0360331055713822	0.699883833226069	0.89097161319572	Polr2a	protein_coding	ENSMUSG00000005198
12018.0257564922	0.0391791339641151	0.0338515239536818	0.101856947754716	0.400148414485993	Senp3	protein_coding	ENSMUSG00000005204
8015.26749159913	-0.021173533277584	0.0350520451371739	0.358048127395301	0.687745284443702	Plekha8	protein_coding	ENSMUSG00000005225
1635.36467762638	0.046330521856394	0.0446584501800586	0.0766584527464949	0.347791254810745	Spc25	protein_coding	ENSMUSG00000005233
611.483664610171	-0.011053014274755	0.038796778513595	0.484516107603617	0.775801532195111	Dnah2	protein_coding	ENSMUSG00000005237
78.8876273678036	0.0110898199778383	0.0415833057113615	0.322239650923248	0.657446300018767	Ripk4	protein_coding	ENSMUSG00000005251
4464.27447476096	0.0195689320446422	0.0264675545736777	0.343314134876346	0.675621671787112	Ufd1	protein_coding	ENSMUSG00000005262
2080.41348077889	0.00587452822147062	0.0308876609288987	0.764401172507114	0.91807908636677	Zfp287	protein_coding	ENSMUSG00000005267
104.665342978215	0.00205754525372626	0.0409436653504986	0.62700823030183	0.854283856800084	Prlr	protein_coding	ENSMUSG00000005268
8268.92018332971	0.00843141398926474	0.0277655858398289	0.678894507381164	0.881101921931016	Letm1	protein_coding	ENSMUSG00000005299
11550.8258903343	0.00687241538827894	0.0299680204301368	0.687752243802269	0.885919503558294	Ubqln1	protein_coding	ENSMUSG00000005312
94.8095115332664	0.00189038310648307	0.0406040487704977	0.771202340273731	0.920559850495418	Fgfr4	protein_coding	ENSMUSG00000005320
40746.597151745	0.0115081885594784	0.0303864578338992	0.505654201558406	0.788065027821985	Cadm3	protein_coding	ENSMUSG00000005338
9110.22752950051	0.0106696098819827	0.0332656775823526	0.684159227261455	0.883642356307216	Txn2	protein_coding	ENSMUSG00000005354
672.005404472099	0.0216675772104168	0.0392879268253184	0.318979072068289	0.654536807496807	Slc1a6	protein_coding	ENSMUSG00000005357
15207.2749629998	-0.02828523152729	0.0383377599619531	0.222927427978857	0.56370869704506	Slc1a3	protein_coding	ENSMUSG00000005360
3647.85643766195	0.00960076698342502	0.0331177537093623	0.653213958278054	0.868051262535917	Crbn	protein_coding	ENSMUSG00000005362
10.4406520623383	0.00153845863039276	0.0408461889651047	0.749453348374919	0.912586831874339	Il5ra	protein_coding	ENSMUSG00000005364
1949.90461689593	-0.0254871579846771	0.0291260052472862	0.26974770152793	0.61262946643003	Msh6	protein_coding	ENSMUSG00000005370
10553.5492870096	0.00856726920375587	0.0232192647429944	0.639131235635716	0.860036660886496	Fbxo11	protein_coding	ENSMUSG00000005371
18.336931095868	-0.000375401490741315	0.0409304059683841	0.913677495407639	0.972970895809379	Mlxipl	protein_coding	ENSMUSG00000005373
2418.78851493164	-0.0530174517064749	0.0523064867084511	0.0539216897631467	0.293604544012307	Tbl2	protein_coding	ENSMUSG00000005374
2232.17824366504	0.00215145304394207	0.0294088525344209	0.948134858497986	0.983723091772427	Bud23	protein_coding	ENSMUSG00000005378
898.514734893915	-0.141316413965995	0.260784042843832	0.00904933217175294	0.115791628448985	Nid1	protein_coding	ENSMUSG00000005397
829.487790316354	0.0911797679286828	0.0509971398159014	0.00735767020109906	0.101984417975833	Mcm5	protein_coding	ENSMUSG00000005410
261.84221163042	-0.0181537703577738	0.0423957056225666	0.27780679304122	0.61884483148762	Hmox1	protein_coding	ENSMUSG00000005413
53668.3187998777	0.00727008454485781	0.0302789009397434	0.602069742362265	0.843145661856258	Mprip	protein_coding	ENSMUSG00000005417
11704.8968424011	-0.0818898580289142	0.0526904063007507	0.0137334324447612	0.144652712185097	Cic	protein_coding	ENSMUSG00000005442
15467.1184715583	0.120501414861052	0.0292590546578211	5.02437502935696e-06	0.00126168908407648	Pafah1b3	protein_coding	ENSMUSG00000005447
19.912021624983	0.00579799005952685	0.0412282529544799	0.340561246936106	0.673122107756102	Il27ra	protein_coding	ENSMUSG00000005465
21984.4264844577	0.0199655283299414	0.0234363410903878	0.301071074991717	0.638386016516428	Prkaca	protein_coding	ENSMUSG00000005469
412.87389782622	-0.0029401416495429	0.0361080702757568	0.857306702738144	0.952321438534112	Asf1b	protein_coding	ENSMUSG00000005470
2231.05493918306	0.0343066708507258	0.0355343090160003	0.145635738261086	0.471723660465312	Ddx39a	protein_coding	ENSMUSG00000005481
5685.93976242555	0.0798923256997322	0.0308980160961525	0.000987324627837731	0.0332083708157659	Dnajb1	protein_coding	ENSMUSG00000005483
114.475714984878	-0.0132340203507705	0.0407682173104375	0.36629648712655	0.694740346109562	Msh4	protein_coding	ENSMUSG00000005493
1331.79475484973	0.0305487186083095	0.0463317253527928	0.156484088639394	0.487865116143486	Usp40	protein_coding	ENSMUSG00000005501
2087.94432821273	0.013250721112887	0.0348542218682634	0.513475392934489	0.793092837986045	Kbtbd4	protein_coding	ENSMUSG00000005505
20424.3311522041	-0.0069591538301239	0.0268110405939635	0.713678106336342	0.898114217720666	Celf1	protein_coding	ENSMUSG00000005506
9877.66941741577	0.130199705744922	0.0365465371371481	3.02271245565157e-05	0.00420099999025084	Ndufs3	protein_coding	ENSMUSG00000005510
3257.76620432574	0.0360688942162886	0.0423926746727959	0.120824009222247	0.434141293624914	Por	protein_coding	ENSMUSG00000005514
8329.6078033911	-0.106251522241851	0.035024823430908	0.000279498267574821	0.0155575635185602	Igf1r	protein_coding	ENSMUSG00000005533
8187.26476037773	-0.0141435915824228	0.0312661905288802	0.502596229256945	0.786793105279114	Insr	protein_coding	ENSMUSG00000005534
16.972156692061	0.00237022372401574	0.04098834331022	0.561976620581201	0.8224729990229	Cyp2a5	protein_coding	ENSMUSG00000005547
276.383057037577	-0.0368400350272596	0.0671487612787013	0.00739337759670974	0.102239585814826	Atp4a	protein_coding	ENSMUSG00000005553
15323.8960715213	0.0619962992397947	0.0427725267757032	0.0274867846256078	0.208674026402766	Trim28	protein_coding	ENSMUSG00000005566
17815.0689510976	0.0126679135467836	0.0318831886469164	0.443358763273926	0.750236767809726	Ube2m	protein_coding	ENSMUSG00000005575
1491.79925343809	-0.016631379133269	0.0360551651699571	0.4423818427013	0.749464150871038	Adcy9	protein_coding	ENSMUSG00000005580
64376.8051371022	-0.0907658522089469	0.0360303504185265	0.0014054661534635	0.040598681123185	Mef2c	protein_coding	ENSMUSG00000005583
3511.66585348784	-0.000357593205243056	0.0343840413053978	0.986145740869001	0.995764671827452	Ctr9	protein_coding	ENSMUSG00000005609
267506.145466838	-0.00387545534469356	0.0316480554551499	0.847444204689831	0.948769018080094	Eif4g2	protein_coding	ENSMUSG00000005610
60.2058921463064	-0.00244422544272269	0.0407387163468575	0.663861421495798	0.873007003821361	Irag1	protein_coding	ENSMUSG00000005611
6292.4211942729	0.0215079697048995	0.0251166290905906	0.291326459396136	0.629826354717349	Pcyt1a	protein_coding	ENSMUSG00000005615
3214.87305064329	-0.0179240283565949	0.0356021140564979	0.366797877833759	0.695333233625325	Zfp592	protein_coding	ENSMUSG00000005621
5804.52102238024	0.0432486217572782	0.0300851658842907	0.0581542754170013	0.303088013718136	Psmd4	protein_coding	ENSMUSG00000005625
11.3656173425622	-0.00168170696686595	0.0409296602313777	0.707219952483065	0.894365715346845	Insrr	protein_coding	ENSMUSG00000005640
7133.30958425444	0.0439870996487139	0.0407220982137355	0.0904753914655655	0.375389635862949	Snx6	protein_coding	ENSMUSG00000005656
1519.72516528762	0.114764759630216	0.0461139987617125	0.000968188591619983	0.0329186513378927	Mthfd2	protein_coding	ENSMUSG00000005667
4948.19175476304	-0.0344372126602852	0.0367319791413445	0.144807159676384	0.470525938638501	Kit	protein_coding	ENSMUSG00000005672
5794.06287088724	-0.00650203487812461	0.0308498702983059	0.770203061888168	0.920559850495418	Tomm40l	protein_coding	ENSMUSG00000005674
22.2690785223225	0.00316213099163285	0.0407082067099867	0.6229714012289	0.852868567106275	Apoa2	protein_coding	ENSMUSG00000005681
1413.05586240856	-0.00349145975897847	0.0293010584750704	0.866713641883628	0.95616245288366	Pan2	protein_coding	ENSMUSG00000005682
14695.7563255167	0.0164987298368092	0.0298872325308891	0.469807701116685	0.766524703136187	Cs	protein_coding	ENSMUSG00000005683
347.466303056624	-0.00730541310818981	0.0389352648164932	0.622691746942611	0.852786102970797	Ampd3	protein_coding	ENSMUSG00000005686
10834.3071878041	0.0931699236609044	0.0514971780046541	0.0082694206764965	0.109820765281632	Bcas2	protein_coding	ENSMUSG00000005687
9.59152737207278	-0.00749341408368811	0.0419117515183181	0.0552116868859217	0.296103858725025	Sh2d1a	protein_coding	ENSMUSG00000005696
7001.20329466673	-0.0832198828966729	0.0329982791730132	0.00169874983438721	0.0445302180786341	Ctcf	protein_coding	ENSMUSG00000005698
2821.88318511257	0.0245207533148838	0.0351807863735645	0.273221525478493	0.615333190993043	Pard6a	protein_coding	ENSMUSG00000005699
9.28511045533065	-0.0043777898462836	0.0410892084975045	0.415929495381123	0.732364035399391	Agrp	protein_coding	ENSMUSG00000005705
725.208857003607	0.0974548109785919	0.0995475023392575	0.0140122682290696	0.146387228603916	Tfap4	protein_coding	ENSMUSG00000005718
17327.4229821121	0.0496651170568364	0.0408262155169717	0.0695848969490732	0.330970093151231	Ranbp1	protein_coding	ENSMUSG00000005732
33.6401756224916	0.0232807729334297	0.0503514102346856	0.0115406585603026	0.132411515300422	Cd247	protein_coding	ENSMUSG00000005763
830.249355482718	-0.249367089882981	0.0896040839501832	0.000242092986198939	0.0143425490858556	Rfx5	protein_coding	ENSMUSG00000005774
19626.5392607994	0.125678790522787	0.0418873764697645	0.000220222069457616	0.0138346119794722	Psmb4	protein_coding	ENSMUSG00000005779
17444.8295778465	-0.00601539395778336	0.0291862878758812	0.739551153909278	0.90842411521927	Slc30a4	protein_coding	ENSMUSG00000005802
73.4942733441801	-0.00465123926984239	0.0399483379940331	0.659479091276141	0.870953577981366	Sqor	protein_coding	ENSMUSG00000005803
8502.5701977101	0.0250777016367857	0.0292821312208981	0.270478872202044	0.613109500884622	Bloc1s6	protein_coding	ENSMUSG00000005804
5662.0273202848	0.0335249018387747	0.0329831244008921	0.144149318820062	0.469564313664996	Metap1	protein_coding	ENSMUSG00000005813
729.273739143045	0.0108548133300274	0.0346154454955582	0.578173638775781	0.832018824542016	Gpr108	protein_coding	ENSMUSG00000005823
5491.94690490188	0.0237345217761646	0.0380612039374037	0.283205808369332	0.622236860729253	Rsl1d1	protein_coding	ENSMUSG00000005846
21.3567647303485	0.00317829749620664	0.040528555010927	0.683883927475924	0.883507293482501	Cnga2	protein_coding	ENSMUSG00000005864
63245.6714575528	-0.107272159398591	0.0321762341216805	0.000250868202065554	0.0146819341855881	Apc	protein_coding	ENSMUSG00000005871
42000.1678383495	0.0239745892433936	0.0243251731060365	0.391176972844169	0.712456414574429	Reep5	protein_coding	ENSMUSG00000005873
13631.2569584824	0.0275336963950085	0.0283140723931798	0.186137033416483	0.522915861230289	Ergic3	protein_coding	ENSMUSG00000005881
4563.0145925364	0.0216472127834249	0.0315395782061471	0.269349738445351	0.612316673882528	Uqcc1	protein_coding	ENSMUSG00000005882
9248.95253735585	-0.0188681291770359	0.0337976067716617	0.454756382356129	0.757014329932224	Ncoa2	protein_coding	ENSMUSG00000005886
95.0433261032911	-0.00114270080652042	0.0394814481623803	0.917386024342453	0.974072475779335	Trh	protein_coding	ENSMUSG00000005892
32878.7025500321	-0.00424060694406143	0.018497358286269	0.852127276187109	0.950701568959947	Nr2c2	protein_coding	ENSMUSG00000005893
637.414925178781	0.00226348937509867	0.0338274744609258	0.945331943355207	0.982934825532412	Nr2c1	protein_coding	ENSMUSG00000005897
3131.32450089382	-0.0117411024797859	0.0273099170415638	0.54334212960624	0.811528682583626	Smpd4	protein_coding	ENSMUSG00000005899
1320.57626308831	0.0190740300527949	0.0390450311564382	0.328515549435785	0.663516736261034	Pex1	protein_coding	ENSMUSG00000005907
610.225580125066	0.0137863910076832	0.0379000138799101	0.454558774653316	0.756958538228258	Otx1	protein_coding	ENSMUSG00000005917
19234.0307426777	0.0299777980726974	0.0273711775041532	0.194431300649236	0.531296082287744	Kctd20	protein_coding	ENSMUSG00000005936
18.0091310124836	-0.00216236108105262	0.0406478090261214	0.73360925875228	0.905962747284446	Itgae	protein_coding	ENSMUSG00000005947
1132.51854757158	0.00285263775650542	0.0293995781486799	0.891129292685172	0.963649381441494	Ctns	protein_coding	ENSMUSG00000005949
105.220661459706	0.00904966647212987	0.0403696539284224	0.467482910845616	0.765474029258868	P2rx5	protein_coding	ENSMUSG00000005950
88.8894130024584	0.00501555768402309	0.0388456950294956	0.714908154669154	0.898450773455789	Shpk	protein_coding	ENSMUSG00000005951
12.6238140169993	-0.00404286534261411	0.0411682002486484	0.317604696659787	0.653203613367201	Trpv1	protein_coding	ENSMUSG00000005952
886.045004937971	-0.0195502401729645	0.0395933777396374	0.336765893724751	0.670256031660772	Ephb3	protein_coding	ENSMUSG00000005958
293.874468856349	0.0104244160273384	0.0397428694246978	0.453029944920262	0.75596187890661	Tuft1	protein_coding	ENSMUSG00000005968
5453.71443289194	0.00565152582648361	0.0276569054925014	0.755887392481747	0.914884619821982	Rcn1	protein_coding	ENSMUSG00000005973
2.09011273060596	-0.000126025599810973	0.0410863780638891	0.315907835313448	0.651510158166737	Dnase1	protein_coding	ENSMUSG00000005980
1823.02209786875	-0.0222820081457293	0.032194125960494	0.308915267221144	0.645512807916831	Trap1	protein_coding	ENSMUSG00000005981
10093.3411499471	0.0145404086235152	0.028752540335643	0.508361843854743	0.789609898467851	Naa60	protein_coding	ENSMUSG00000005982
433.561142317638	0.00165199948851557	0.0371126354674795	0.920141311444335	0.975055283643195	1700037C18Rik	protein_coding	ENSMUSG00000005983
2776.94402354595	0.00398972359002156	0.0291741386844364	0.847095910722864	0.948667261867228	Ankrd13d	protein_coding	ENSMUSG00000005986
9.69074931342158	0.00324319464369909	0.041124794720994	0.348584866298472	0.679830014699834	Tyrp1	protein_coding	ENSMUSG00000005994
5664.75456798445	0.00179292671690516	0.0348785471241517	0.947834302079375	0.983575600251234	Tpr	protein_coding	ENSMUSG00000006005
4502.40489381955	-0.00394063242678089	0.0337973500624161	0.835086920214439	0.943636263187701	Odr4	protein_coding	ENSMUSG00000006010
836.797006727576	-0.028676899340139	0.0435903199572555	0.186702556803468	0.523405281143381	Dhx34	protein_coding	ENSMUSG00000006019
991.667177624942	0.020407474496503	0.0352737341752834	0.343862326219928	0.67615854109343	Kptn	protein_coding	ENSMUSG00000006021
11455.3060893787	0.0638149517780876	0.0397701082832091	0.0217601968259039	0.183665125980877	Napa	protein_coding	ENSMUSG00000006024
3897.05427805258	0.0394498039986714	0.0432568733931408	0.105730837109105	0.407468738598986	Sra1	protein_coding	ENSMUSG00000006050
25384.1834857633	0.0418220043041078	0.0445160334605145	0.0995506242164351	0.395517744324844	Atp5g1	protein_coding	ENSMUSG00000006057
5736.87260985557	0.000558682228659538	0.0273476231903395	0.964435560384464	0.989189928678388	Snf8	protein_coding	ENSMUSG00000006058
14148.6544108399	0.0894468049328453	0.0374074133813301	0.00171123427093607	0.0447134923653602	Tbcb	protein_coding	ENSMUSG00000006095
2359.26422899543	0.0138172258287231	0.0302124627657468	0.512070692522156	0.792591393125921	Inpp5k	protein_coding	ENSMUSG00000006127
7513.73666410625	0.0522827309420662	0.0320347526883117	0.0284188123828529	0.212014596031155	Crkl	protein_coding	ENSMUSG00000006134
221.379232082905	0.00896943991617634	0.0410395068180418	0.387948748309609	0.710270676084769	Eps8l1	protein_coding	ENSMUSG00000006154
2796.8227074084	0.0303334902658769	0.0318821471941839	0.179943862466873	0.515917493044778	Clint1	protein_coding	ENSMUSG00000006169
1231.30136197817	0.0102208806144136	0.0370881703181671	0.528900153405659	0.801841080540494	Cdkal1	protein_coding	ENSMUSG00000006191
18.6552309318557	-0.00705071252605411	0.0414475911173391	0.281924993537213	0.621503163160393	Cdcp3	protein_coding	ENSMUSG00000006204
1034.98702474683	0.00564893589973774	0.0350904768023886	0.765084749309891	0.918351047813687	Htra1	protein_coding	ENSMUSG00000006205
3179.20568557347	0.026061413896421	0.0331844107776849	0.223683410966856	0.564328806432879	Zbtb17	protein_coding	ENSMUSG00000006215
1904.38250362936	-0.00483093800207325	0.0334417778525724	0.81619409447213	0.936542031458211	Fam131c	protein_coding	ENSMUSG00000006218
1472.17165863459	-0.0100730397216555	0.0353299365293061	0.637937410287253	0.8594450344107	Fblim1	protein_coding	ENSMUSG00000006219
24.0280849766606	0.00786086616175124	0.0416918015182585	0.219071701059569	0.5594645151987	Epor	protein_coding	ENSMUSG00000006235
250.73516845278	0.0080999990070165	0.0375599674192422	0.62749946071367	0.854521705298264	Ccdc159	protein_coding	ENSMUSG00000006241
6013.54140392466	0.00828523130353073	0.0317964752492016	0.691834162258217	0.888019479083535	Mob1b	protein_coding	ENSMUSG00000006262
36.1324753104948	0.0202940114319012	0.0473717841112017	0.0469050661156008	0.273052726823642	Vax1	protein_coding	ENSMUSG00000006270
11854.5874930283	0.0124728090351807	0.0277759812039248	0.531353750977126	0.803536265096588	Atp6v1b2	protein_coding	ENSMUSG00000006273
3115.74075539657	-0.000861623224367437	0.0311728214807317	0.980941110411386	0.993948407844924	Eps15l1	protein_coding	ENSMUSG00000006276
207.816225621254	-0.00283132897398652	0.0408424036146691	0.607256559034152	0.845371445882043	Tep1	protein_coding	ENSMUSG00000006281
7854.76849175386	0.0622207973480531	0.026918640990513	0.0051009397688469	0.0835586115730013	Ttc5	protein_coding	ENSMUSG00000006288
2938.44863060598	0.00326424027891093	0.0334201605333387	0.870729823673822	0.957334654536643	Osgep	protein_coding	ENSMUSG00000006289
6828.04794894285	0.0497842301544996	0.0427561123358857	0.0840539480916832	0.363061795334249	Aamp	protein_coding	ENSMUSG00000006299
201.521799498963	-0.00620363320781629	0.0385749064193537	0.657282952441877	0.86953674008563	Tmbim1	protein_coding	ENSMUSG00000006301
25835.3564325291	0.0486357189473607	0.0344665667772572	0.0544152217991262	0.294709632292659	Arpc2	protein_coding	ENSMUSG00000006304
2077.35895341012	-0.00838108480882947	0.0369566791387587	0.641683345479953	0.861686835708313	Kmt2b	protein_coding	ENSMUSG00000006307
9.84822223677036	-0.00725849209752674	0.0416680487672886	0.186048050267324	0.522892431783066	Upk1a	protein_coding	ENSMUSG00000006313
9903.96026999677	0.0194305530824602	0.0374014519766607	0.372684584564534	0.699590889373689	Tmem147	protein_coding	ENSMUSG00000006315
46623.4847299159	0.104372762154951	0.0610158519329106	0.0070661998208042	0.0995212770172921	Rps9	protein_coding	ENSMUSG00000006333
1543.78563067378	0.0442351837356207	0.0355568193247123	0.0699168803057913	0.331972491267914	Tfpt	protein_coding	ENSMUSG00000006335
27.7019867341193	0.00547133941904552	0.0413335069187533	0.251811753250301	0.595455978954002	Susd2	protein_coding	ENSMUSG00000006342
48.4395648275347	-0.00859257210226048	0.0418929363440968	0.181183600917426	0.517486779510569	Ggt5	protein_coding	ENSMUSG00000006344
57.406504824513	-0.00713228623569987	0.0408821868825603	0.433432201899239	0.743940962564001	Ggt1	protein_coding	ENSMUSG00000006345
19327.9621424167	0.0557426876937714	0.0314128936509973	0.0236708706125258	0.191979007064791	Crip2	protein_coding	ENSMUSG00000006356
534.919087195858	0.0289643064078558	0.0395058673170847	0.20002247701412	0.536957865658416	Crip1	protein_coding	ENSMUSG00000006360
1357.3429452927	0.0224829944513005	0.040552658201609	0.26413901863023	0.6079473935253	Cbfa2t3	protein_coding	ENSMUSG00000006362
1712.50960435264	0.0336364431562836	0.0402262949242679	0.156484204146304	0.487865116143486	Fbln1	protein_coding	ENSMUSG00000006369
33793.3346288369	0.102790491673462	0.0308082296738475	0.000103394591459432	0.00890402869655656	Pgrmc1	protein_coding	ENSMUSG00000006373
1131.60684610684	-0.0995120269147752	0.0765968202553714	0.0132101986219537	0.141639480421123	Gcat	protein_coding	ENSMUSG00000006378
447.408286706217	-0.00996973569729034	0.0361053989899201	0.577728446060258	0.831757326277906	Tek	protein_coding	ENSMUSG00000006386
364.662622801974	-0.0243513887165637	0.0396633321525631	0.257127527872851	0.600127176904758	Elovl1	protein_coding	ENSMUSG00000006390
5987.05590533164	0.0711160090030846	0.0413585364415114	0.0122086364957477	0.136250747317516	Med8	protein_coding	ENSMUSG00000006392
593.844261010361	-0.0116817474689426	0.0381736775663097	0.516225467361933	0.795117472486513	Hyi	protein_coding	ENSMUSG00000006395
629.644870657627	0.016287928513733	0.0386427883230092	0.388753120952528	0.710853658817456	Cdc20	protein_coding	ENSMUSG00000006398
456.755690687109	-0.0302338099650573	0.04123666702804	0.184100511772829	0.521418289361381	Adamts4	protein_coding	ENSMUSG00000006403
98.7180085364423	-0.000523134241550413	0.039072073142143	0.99987463107544	0.99991988041386	Nectin4	protein_coding	ENSMUSG00000006411
5354.21561198312	0.0608686774470995	0.0498736122993797	0.0365348081436242	0.241142828661233	Pfdn2	protein_coding	ENSMUSG00000006412
9127.27184253742	0.0306765112339951	0.0312670289231277	0.175777385370039	0.512039106499752	Rnf114	protein_coding	ENSMUSG00000006418
5494.74265146183	0.0323852276642992	0.0389164140200637	0.174146751004352	0.510848198757279	Steep1	protein_coding	ENSMUSG00000006423
2492.78499816632	0.0101055679665233	0.0393689061743546	0.500030321396326	0.785838136847736	Neurl1a	protein_coding	ENSMUSG00000006435
8903.75960454127	0.0802227193048097	0.0467652508948276	0.0134112038143564	0.14267008807589	Srm	protein_coding	ENSMUSG00000006442
65.1761198217256	-0.0185347604424719	0.0456297827706984	0.0921566017811226	0.37923213894958	Epha2	protein_coding	ENSMUSG00000006445
1436.31885146845	0.0513217527261612	0.0335726379890652	0.0323774945780169	0.22670401621832	Rbm14	protein_coding	ENSMUSG00000006456
123.020697549757	0.00509392507615589	0.0382554458825917	0.735062035501584	0.906401233005098	Actn3	protein_coding	ENSMUSG00000006457
1822.78499372192	0.0326856387040651	0.0368387662386872	0.146609089888573	0.473124803715235	Zdhhc24	protein_coding	ENSMUSG00000006463
2310.113028243	0.000217644947912098	0.0350414833823922	0.938656493902261	0.98061496289316	Bbs1	protein_coding	ENSMUSG00000006464
1357.88111879375	0.0453166258495588	0.0384983525205298	0.0746925541861268	0.343708143140698	Ndor1	protein_coding	ENSMUSG00000006471
32141.0839341322	-0.00257674113783441	0.0337178945507341	0.893097803181128	0.964626328290602	Nsmf	protein_coding	ENSMUSG00000006476
6612.50300356849	0.0361693858892575	0.0412561070997737	0.153594611417476	0.483494832350908	Pdk1	protein_coding	ENSMUSG00000006494
2650.97188768667	0.00129753642098945	0.0361545268669801	0.984368428738712	0.995242960870691	Ptbp1	protein_coding	ENSMUSG00000006498
3065.85541711788	0.00545802163550429	0.0307516589834066	0.798496485242372	0.930530242455957	Mvd	protein_coding	ENSMUSG00000006517
468.689164010364	-0.00908484686183563	0.0363021797884877	0.61277231609675	0.848597513055784	Cyba	protein_coding	ENSMUSG00000006519
115.858194950768	-0.0172892462937626	0.0451712005273414	0.0881664747661529	0.37124671482135	Itih3	protein_coding	ENSMUSG00000006522
1771.22899337892	-0.0114630879566058	0.0316154561602805	0.638108593965607	0.859550363270466	Stimate	protein_coding	ENSMUSG00000006526
2907.26049802206	-0.0380368263650221	0.0290655096135598	0.0971920405222146	0.390428960454444	Sfmbt1	protein_coding	ENSMUSG00000006527
9.38634082713678	0.00185398246241215	0.0408856569768132	0.68481714856195	0.884097058416894	Ihh	protein_coding	ENSMUSG00000006538
366.257822856078	-0.00214540845907002	0.0363287587085689	0.901790746147243	0.968119505847347	Atp7b	protein_coding	ENSMUSG00000006567
128.187711305581	-0.0104600174516943	0.0427048782260606	0.059370828332816	0.306302561720268	Slc4a1	protein_coding	ENSMUSG00000006574
20201.7977033623	0.00310338255413151	0.0251507483345494	0.936202827276491	0.980235185890224	Rundc3a	protein_coding	ENSMUSG00000006575
6575.79874257612	-0.0175941039391257	0.0382994784477525	0.35564089669156	0.686095131615856	Slc4a3	protein_coding	ENSMUSG00000006576
278.643700450552	0.000624385108173162	0.0383938132116842	0.954695730954967	0.986065261165827	Cdt1	protein_coding	ENSMUSG00000006585
16073.0586420085	-0.0279695067301083	0.0388574271390956	0.209126577073201	0.548064409412191	Runx1t1	protein_coding	ENSMUSG00000006586
6572.44515784844	0.0655530341662408	0.0292628764729936	0.00540251302469287	0.0862550137751844	Aprt	protein_coding	ENSMUSG00000006589
7764.28521115308	0.0394340209212483	0.0403225542931792	0.111953842552905	0.419233031466587	Gtf2h1	protein_coding	ENSMUSG00000006599
146.619109547191	0.00456605011654151	0.0402914489228274	0.629475678405212	0.855464400875104	Hfe	protein_coding	ENSMUSG00000006611
67.6788173141498	-0.0101648649307998	0.0410590235972957	0.382599581125653	0.706426052358149	Abhd1	protein_coding	ENSMUSG00000006638
1490.96205014165	-0.0028904276016954	0.0347312644701827	0.878624865801117	0.960405710224927	Slc5a6	protein_coding	ENSMUSG00000006641
14.6279781160541	-0.0149833819496731	0.0449561522037236	0.00350837624471999	0.0678286073979198	Nphs1	protein_coding	ENSMUSG00000006649
47484.1304005082	0.000881999736852557	0.032837615157404	0.58629444489511	0.836028563160104	Aplp1	protein_coding	ENSMUSG00000006651
12929.4600170005	-0.0189855494774786	0.0200127475567997	0.264373144094152	0.608173822422711	Qrich1	protein_coding	ENSMUSG00000006673
1167.94468803789	-0.0147546951421005	0.0399988141918369	0.381513626471326	0.705979688092266	P4htm	protein_coding	ENSMUSG00000006675
2786.41800702873	0.0184302464546994	0.0288330804201652	0.401394251731937	0.720260671926297	Usp19	protein_coding	ENSMUSG00000006676
1282.44019560671	0.00302311923509467	0.0359088157372946	0.865147383909055	0.955843229880555	Pola1	protein_coding	ENSMUSG00000006678
51397.7580358298	0.0693300885669876	0.0422833279681906	0.0168388937388481	0.161116900183123	Cdc42	protein_coding	ENSMUSG00000006699
4124.2318678754	-0.00017476458596877	0.0286120121870076	0.998038301577102	0.999165453053518	Pknox1	protein_coding	ENSMUSG00000006705
927.721894879573	-0.140165629763041	0.0983058262980639	0.0059950953815417	0.0911139049114915	D130043K22Rik	protein_coding	ENSMUSG00000006711
572.475210095125	0.00520760741140213	0.0362827294269903	0.815621634866003	0.936388553993606	Gmnn	protein_coding	ENSMUSG00000006715
2141.85643593771	0.0888008183274609	0.0612638389707408	0.0122553270726025	0.136420520731399	Acot13	protein_coding	ENSMUSG00000006717
2629.79712544302	0.0445489817414942	0.0442523560119321	0.0852442373903857	0.365488389183691	Zfp184	protein_coding	ENSMUSG00000006720
18.4340207740335	-1.8037811408999e-05	0.0406373068632582	0.994108936352981	0.998314082199	Cyp27b1	protein_coding	ENSMUSG00000006724
32331.0235128523	0.0796278929331944	0.0319829990514111	0.00108589636753388	0.0347574611355583	Cdk4	protein_coding	ENSMUSG00000006728
7832.93959180964	0.0339081684792333	0.0393428926573468	0.165319365218509	0.499481062679467	B4galnt1	protein_coding	ENSMUSG00000006731
941.145500704826	0.0150708330198517	0.035946298619117	0.474163148669759	0.769406481481053	Mettl1	protein_coding	ENSMUSG00000006732
9155.13867868324	0.0403049164783953	0.0344268354763199	0.0904628891279694	0.375389635862949	Tspan31	protein_coding	ENSMUSG00000006736
12829.0493255396	-0.115532295134938	0.046881737331161	0.000972658944069724	0.0329774308946499	Kif5b	protein_coding	ENSMUSG00000006740
2178.54751237203	0.00731749468171685	0.0321242725321454	0.674083807741079	0.878399810323291	Saal1	protein_coding	ENSMUSG00000006763
124.660953712509	0.0102922989687188	0.0400676861508742	0.454309913487106	0.75694341161412	Tph2	protein_coding	ENSMUSG00000006764
1375.70339139754	-0.00878847271618083	0.0346095819713784	0.686144553290164	0.885218272453019	Cnp	protein_coding	ENSMUSG00000006782
73.2286419098769	-0.0317591214907096	0.0583022420954128	0.0201093839434638	0.176952275341331	Odad4	protein_coding	ENSMUSG00000006784
9183.39467605633	0.000331431145892634	0.0332490597698437	0.976218348927412	0.993105808586431	Sulf2	protein_coding	ENSMUSG00000006800
16840.3025741479	0.0689900658099068	0.0410179124768008	0.0203834810152724	0.177858648886708	Sod2	protein_coding	ENSMUSG00000006818
722.459865889814	-0.0114565049962042	0.0359091765262312	0.570894369320136	0.8276339154521	Tmco6	protein_coding	ENSMUSG00000006850
1298.8137154606	0.017377554868242	0.0353514735606136	0.408983819181221	0.72694434597212	Stambp	protein_coding	ENSMUSG00000006906
2030.79679592968	0.0248297293240654	0.0279252120568232	0.274117967586553	0.615720557809275	Ezh1	protein_coding	ENSMUSG00000006920
948.912979346285	-0.00423614407833348	0.0404232409068	0.623036382952048	0.852868567106275	Hap1	protein_coding	ENSMUSG00000006930
1148.26750406084	0.0175341042392024	0.0382826713760675	0.368139491644438	0.696085093382287	P3h4	protein_coding	ENSMUSG00000006931
30560.1261398385	0.00349649186831014	0.0281409928991341	0.865504161204455	0.95594007136001	Ctnnb1	protein_coding	ENSMUSG00000006932
18498.6651941	0.092993802297434	0.0387735455894927	0.0011114792277801	0.0351732099373357	Eif1b	protein_coding	ENSMUSG00000006941
307.489368094478	-0.0843233065092706	0.122834174333445	0.0158106634407308	0.156406603038975	Chrd	protein_coding	ENSMUSG00000006958
12912.6142605652	-0.00319921875998186	0.0270544126886307	0.879035841667006	0.960405710224927	Psmd2	protein_coding	ENSMUSG00000006998
14790.9301758602	0.0478948302621151	0.0405047760153606	0.0651064658914372	0.319716151837551	Syngr3	protein_coding	ENSMUSG00000007021
3115.70483897208	-0.027771173020551	0.0323344891915501	0.219370854801594	0.559692642670818	Vars	protein_coding	ENSMUSG00000007029
6.4191255576995	-0.000432406396119117	0.0409527628258413	0.895611436917834	0.965821773017557	Vwa7	protein_coding	ENSMUSG00000007030
9.3565262313143	-0.000765302014460783	0.0408653397178031	0.859525414732667	0.953079853709025	Hspa1l	protein_coding	ENSMUSG00000007033
57.7397865420385	0.0141534274567617	0.0442179052184456	0.0351307805105952	0.236178882787689	Msh5	protein_coding	ENSMUSG00000007035
2882.32399216367	0.0150793829142154	0.0352607418687942	0.462250941759931	0.762991546411941	Abhd16a	protein_coding	ENSMUSG00000007036
2427.25475020576	0.0267934336886757	0.0358838927085187	0.239095320810375	0.581822310237601	Neu1	protein_coding	ENSMUSG00000007038
16450.339870145	0.0913189237101929	0.0421156294923144	0.00395454719290416	0.0725718989136966	Ddah2	protein_coding	ENSMUSG00000007039
2179.79662725774	0.0348487096350181	0.0387639126429428	0.155174035659004	0.486301454748252	Clic1	protein_coding	ENSMUSG00000007041
3133.00383791808	0.0207381719602384	0.0381279415911768	0.320818041184957	0.656186326740575	Lsm2	protein_coding	ENSMUSG00000007050
697.018991465271	-0.0123441013696977	0.0397115120342993	0.436566454504961	0.745651995026328	Pole	protein_coding	ENSMUSG00000007080
10969.5605593605	-0.120455418568262	0.0431538081173197	0.000477713180918534	0.021456312747841	Atp1a2	protein_coding	ENSMUSG00000007097
8.33239224609219	-0.000153196384360011	0.0409262595689077	0.963931121803108	0.98908987961996	Atp1a4	protein_coding	ENSMUSG00000007107
228.867257904244	-0.114697684853867	0.133223112942431	0.0117674741732001	0.133802042797119	Casq1	protein_coding	ENSMUSG00000007122
10207.1635121061	0.0029418856187316	0.0232254495671497	0.953169141477413	0.985029910133952	Stx1a	protein_coding	ENSMUSG00000007207
1352.25971222357	0.123776607977642	0.0760886366759427	0.00446955069041283	0.0784496673206851	Zfp775	protein_coding	ENSMUSG00000007216
51.1749096526532	-0.006475472487062	0.0399917135602613	0.554798761754024	0.818366132917724	Scube2	protein_coding	ENSMUSG00000007279
5730.08626273397	0.0733593628015864	0.0432919721059933	0.0141409146530928	0.1471907357532	Mrpl49	protein_coding	ENSMUSG00000007338
113.264431176234	-0.00461187544308473	0.0395271922086689	0.69379035873612	0.888521235632954	Dennd2c	protein_coding	ENSMUSG00000007379
16931.9621346994	0.0287058000368075	0.0300804253677277	0.206116643403892	0.544823822434574	Mark3	protein_coding	ENSMUSG00000007411
9144.79523940125	0.00361069582102152	0.0266983243340446	0.874697022503856	0.958757091441484	Gatad1	protein_coding	ENSMUSG00000007415
668.013513418962	-0.0187835421919855	0.0404707409426024	0.331474368651409	0.665538851395496	Pcdha10	protein_coding	ENSMUSG00000007440
6477.75693958464	0.0208582529761724	0.0224816251933515	0.276030623146958	0.617568564371922	M6pr	protein_coding	ENSMUSG00000007458
8142.7840274271	-0.0569945126518672	0.0294691301003272	0.0109047487056774	0.127991292879202	Lrrc8a	protein_coding	ENSMUSG00000007476
140.001240313023	-0.0589378279812606	0.0993659303365415	0.0206350941675088	0.17868115631411	Mc5r	protein_coding	ENSMUSG00000007480
25646.5911365783	0.0603355248873044	0.0328896977067841	0.0193504312444921	0.172630532757686	Ppp2r1a	protein_coding	ENSMUSG00000007564
1928.92991976893	-0.00753432564908343	0.0336811151741786	0.718728631589143	0.900039476272193	Fance	protein_coding	ENSMUSG00000007570
1967.12290530908	0.00493167691861926	0.0313055173210873	0.818441208162246	0.937715719349145	Tinf2	protein_coding	ENSMUSG00000007589
26.3603454821964	-0.0135376887547008	0.0435282171868855	0.105023094357812	0.406385546107511	Tssk4	protein_coding	ENSMUSG00000007591
25.9695188734469	-0.00418992087135997	0.0404876199833012	0.626682090920312	0.854203580964791	Hapln4	protein_coding	ENSMUSG00000007594
1599.38798184349	0.00889149849643545	0.033227187395814	0.665387625735198	0.873818015896857	Dus3l	protein_coding	ENSMUSG00000007603
918.183702283471	0.00447398472896345	0.0370745180730866	0.781346972350404	0.924241014914716	Gtpbp3	protein_coding	ENSMUSG00000007610
21137.5722630373	0.00586012658056691	0.0288681480247107	0.773958355062113	0.921439413200143	Tgfbr1	protein_coding	ENSMUSG00000007613
18916.1543938889	-0.00100478205652063	0.0261441360888455	0.98046240939666	0.993910652912858	Homer1	protein_coding	ENSMUSG00000007617
478.879172551101	-0.0156582519575078	0.0366809150029594	0.432650501042369	0.743156686516461	Rad51c	protein_coding	ENSMUSG00000007646
11211.3912520442	-0.008722981611613	0.0305089567914176	0.69532232321466	0.889442541445184	Gabrb2	protein_coding	ENSMUSG00000007653
4233.0366273615	0.0062659358567748	0.0286788654305106	0.792055264171799	0.929222617735634	Cav1	protein_coding	ENSMUSG00000007655
31300.8005172128	0.00977344854655987	0.0328495047716857	0.654777068436839	0.868596147606215	Arpp19	protein_coding	ENSMUSG00000007656
10604.0554703896	0.0139441393163198	0.0274805922136343	0.498434687908296	0.784669782246742	Bcl2l1	protein_coding	ENSMUSG00000007659
4522.85324642168	0.00650490348894121	0.0323772751587158	0.746548071130876	0.911650048400204	Khsrp	protein_coding	ENSMUSG00000007670
5298.24116503533	-0.0708908942808149	0.0479630129833624	0.0212203549787591	0.181141962990844	Dio2	protein_coding	ENSMUSG00000007682
7106.14275960674	0.0109026583061017	0.0223339137705937	0.583497863993545	0.834911353315403	Ccdc124	protein_coding	ENSMUSG00000007721
16618.9910620843	0.0414784994105924	0.0420847976835089	0.0741111939478575	0.342322067925518	Cct4	protein_coding	ENSMUSG00000007739
2147.24681283124	0.0936832567553306	0.0501295881512529	0.0047548698607889	0.0808165161980412	0610009B22Rik	protein_coding	ENSMUSG00000007777
2112.63849848505	-0.0454931972563722	0.0315334627868825	0.0536058964970706	0.292489654516609	Cpt1c	protein_coding	ENSMUSG00000007783
15.7858075755858	-5.44988928706561e-05	0.0406424124555003	0.989109759567706	0.99659618215061	Twist2	protein_coding	ENSMUSG00000007805
3454.05672004574	6.48664522807729e-05	0.0302031098089576	0.997219105524974	0.998936890022252	Zfp655	protein_coding	ENSMUSG00000007812
12959.3110642388	0.045281476037808	0.0346579731930131	0.0665488243202352	0.323147905629183	Rhoa	protein_coding	ENSMUSG00000007815
9748.22933631771	0.0195955575633562	0.0374428009563483	0.302416063318946	0.639274939979966	Zmiz1	protein_coding	ENSMUSG00000007817
1370.52815651352	-0.0600194004464628	0.0735861226832167	0.0373159476867521	0.243175409018534	Ankrd26	protein_coding	ENSMUSG00000007827
407.181424325431	0.0158861492510373	0.0439822532940206	0.145081154272311	0.470917060386242	Aldh16a1	protein_coding	ENSMUSG00000007833
25791.3246073304	0.152170906155599	0.0630282183250598	0.000610081602627549	0.0250587049346907	Hnrnpa0	protein_coding	ENSMUSG00000007836
367.307578824376	-0.0172321328449098	0.0429941864749337	0.234227676248166	0.575745534460669	Prrg2	protein_coding	ENSMUSG00000007837
16051.887140687	0.0174370909967196	0.0295960858151424	0.417397604833832	0.733102778035161	Hnrnph1	protein_coding	ENSMUSG00000007850
1502.61297763829	0.136244687622622	0.0498165491403438	0.000481777328407491	0.0215512457553618	Ift43	protein_coding	ENSMUSG00000007867
2099.19315403705	0.0362024778632745	0.0392141623608795	0.154670694043071	0.485430052118134	Id3	protein_coding	ENSMUSG00000007872
6672.36027259327	-0.0294915569098587	0.032839059702304	0.198076933717786	0.534706093488351	Arid1a	protein_coding	ENSMUSG00000007880
1822.413160952	-0.00373064915816283	0.0320516560044163	0.882324620323303	0.961332037879001	Crlf1	protein_coding	ENSMUSG00000007888
11979.4949219647	0.00123039425059368	0.0291071595519217	0.918699310675417	0.974724590428667	Ctsd	protein_coding	ENSMUSG00000007891
47393.875877244	0.0210897309953046	0.0413216160491236	0.269993398436922	0.612746648727443	Rplp1	protein_coding	ENSMUSG00000007892
3157.83869547162	0.00979817464609042	0.031557785014255	0.572666659081808	0.828572502611785	Hmgcll1	protein_coding	ENSMUSG00000007908
9655.37938288737	0.0388694594883423	0.043209994314606	0.179074873194458	0.515915438514852	Ttc9b	protein_coding	ENSMUSG00000007944
10936.6050436723	0.000932187681877326	0.0348940494876925	0.987862541785083	0.996412250644136	Abhd8	protein_coding	ENSMUSG00000007950
3865.02032994221	0.0448118704522074	0.0427211496338234	0.0897597720425821	0.374176842595167	Ift22	protein_coding	ENSMUSG00000007987
63368.1754410957	-0.00809566102354415	0.0281504338660792	0.693792828348567	0.888521235632954	Fzd3	protein_coding	ENSMUSG00000007989
61.2146056483556	0.0140504176977311	0.0431902096096548	0.172774772940528	0.508878126702591	1700008O03Rik	protein_coding	ENSMUSG00000008028
4544.47967350372	-0.00529027963023699	0.026979223269042	0.833300526958807	0.942485159419374	Mid1ip1	protein_coding	ENSMUSG00000008035
25335.874943068	0.0696996840101311	0.0432287025559546	0.0178208170995508	0.164909722054386	Ap2s1	protein_coding	ENSMUSG00000008036
1209.837179766	-0.00529659274617561	0.0334997109775165	0.774750252820974	0.921722711852604	Fgfrl1	protein_coding	ENSMUSG00000008090
155.874675826274	0.193932085687226	0.102136520108333	0.00204620328498976	0.0498717735648704	Brme1	protein_coding	ENSMUSG00000008129
1744.21934221151	-0.00683200041844158	0.0309492988163504	0.745179539141292	0.911183619109419	Fhl2	protein_coding	ENSMUSG00000008136
10622.2285299522	0.0193454949529387	0.0344240694794346	0.487826795247695	0.777833647549143	Emc10	protein_coding	ENSMUSG00000008140
7866.7590365845	-0.0183024903975504	0.0381444277066308	0.361781282179656	0.690971850085735	Clstn3	protein_coding	ENSMUSG00000008153
5042.69094533971	0.0222004733573519	0.0259641429932274	0.280992539348296	0.620769588119956	Fbxw9	protein_coding	ENSMUSG00000008167
3176.4794093989	-0.0165321249988818	0.0375087907655645	0.358932364876063	0.688335277187471	Fnbp4	protein_coding	ENSMUSG00000008200
3472.24654577975	-0.0937206089131928	0.0662276851752684	0.0118905295296409	0.134251797189893	Cers4	protein_coding	ENSMUSG00000008206
431.905292403446	0.00995760184297246	0.0388000997587076	0.58952566539161	0.837275618546171	Scrn3	protein_coding	ENSMUSG00000008226
8255.38255400091	0.0356694159283502	0.0410321933817157	0.137365903773767	0.461311829775595	Phax	protein_coding	ENSMUSG00000008301
5951.53089341914	0.000815539156453204	0.0279914848434688	0.986376560807964	0.99588565087652	Tle1	protein_coding	ENSMUSG00000008305
48.256834953412	-0.00465978854311909	0.0411075691509899	0.401325580447239	0.720195929569846	1700109H08Rik	protein_coding	ENSMUSG00000008307
672.688467244191	0.0112237559082667	0.0381383771781836	0.517424974020422	0.795620871364618	Relt	protein_coding	ENSMUSG00000008318
4694.99310810348	0.040175088828203	0.061465907317099	0.0585370149940459	0.304150236853615	Snrpb2	protein_coding	ENSMUSG00000008333
27034.7635053203	0.0150359894701484	0.0285729305430823	0.474226273442462	0.769406481481053	Ubc	protein_coding	ENSMUSG00000008348
4117.87591855897	0.0197921739199732	0.0295543583688988	0.394248530870833	0.714692701819824	Prpf31	protein_coding	ENSMUSG00000008373
180.022248148566	0.00708793586592975	0.0392834545916044	0.621220733564788	0.852094147975782	Sertad1	protein_coding	ENSMUSG00000008384
23786.9445244635	0.0449413804563155	0.0389195511366398	0.0838635845468833	0.362877910968676	Carhsp1	protein_coding	ENSMUSG00000008393
1375.41033227605	-0.0803224549037324	0.049763202538816	0.0126549751374293	0.138508984936559	Elk3	protein_coding	ENSMUSG00000008398
4943.26418072297	0.0809501391471005	0.0266699829086828	0.000454365253880899	0.0209209970261745	Herpud2	protein_coding	ENSMUSG00000008429
3458.41019963904	0.101519498048151	0.0439613980264095	0.00214851165559161	0.0509654374965768	Rdh13	protein_coding	ENSMUSG00000008435
52.3402096584477	-0.00499820228308285	0.0399646527676162	0.646443258964633	0.864506362660401	Adam21	protein_coding	ENSMUSG00000008438
1698.47250430448	0.123488267707873	0.112432138796045	0.00839184849041799	0.110448521704143	Nutf2	protein_coding	ENSMUSG00000008450
28.2587361236307	0.00511789608443096	0.0411754642105992	0.355733030626475	0.686095131615856	Fut1	protein_coding	ENSMUSG00000008461
42902.6757604448	0.0595141030408794	0.0388601966254878	0.0679111572270954	0.326712196446986	Arpc5	protein_coding	ENSMUSG00000008475
12525.6153820677	-0.0109917945380298	0.0373100733937064	0.775169925504992	0.921920496330965	Elavl2	protein_coding	ENSMUSG00000008489
333.919896177216	-0.00942330916506469	0.0399140323920654	0.47850706157716	0.772279363623436	Pou2f2	protein_coding	ENSMUSG00000008496
588.182092952113	0.0046748235988105	0.0370497702213274	0.774855878230649	0.921722711852604	Mgst1	protein_coding	ENSMUSG00000008540
70155.9938015047	-0.0176652847609425	0.0218258980819311	0.313303354722583	0.649150418991397	Nfib	protein_coding	ENSMUSG00000008575
13080.7611524106	0.013628293178534	0.0236863865266769	0.480002450559267	0.773053184287167	Ubqln4	protein_coding	ENSMUSG00000008604
15562.2040161604	-0.0197435002371941	0.024096353194802	0.328383047171678	0.663417607007221	Rbfox1	protein_coding	ENSMUSG00000008658
37989.7758165746	0.0790971930450326	0.0688814135863068	0.0209577824374254	0.180344655880929	Rps18	protein_coding	ENSMUSG00000008668
10060.9453829233	0.0781622197931052	0.0582260552299821	0.0189201396013773	0.170780878949282	Rpl10	protein_coding	ENSMUSG00000008682
39679.3931252427	0.0982176196831954	0.0836586910793645	0.0131858744893355	0.141563158556954	Rps15a	protein_coding	ENSMUSG00000008683
13929.0846797361	0.0205665765504981	0.0259815108910366	0.254612121772069	0.597855559124342	Ncaph2	protein_coding	ENSMUSG00000008690
11564.5239622317	-0.0175449030668853	0.0182395631153888	0.284296035371108	0.623385412508631	Hipk1	protein_coding	ENSMUSG00000008730
2465.75735001495	0.0124235223806406	0.0359444206328794	0.524777249833347	0.799805665565353	Gprc5b	protein_coding	ENSMUSG00000008734
14303.9999249618	-0.211919380541831	0.0483151076598539	7.57622732415805e-07	0.000357896400752673	Man1a2	protein_coding	ENSMUSG00000008763
1857.27421710984	0.0310085505784873	0.0398115590476175	0.181261215188156	0.517641552497787	Acyp1	protein_coding	ENSMUSG00000008822
17.9498457103171	0.00693381412854346	0.0417572206291373	0.0895433039259773	0.373697437234419	Cd163	protein_coding	ENSMUSG00000008845
9577.09227689624	-0.00552967111459425	0.0338822509913748	0.803923420920748	0.932698049850722	Hdac5	protein_coding	ENSMUSG00000008855
34835.255482958	0.0542094490553256	0.0364533644366922	0.0329852175035002	0.228784474699418	Rala	protein_coding	ENSMUSG00000008859
21331.891007177	0.0709596304045517	0.0432558977124499	0.0202154027586267	0.177456926961932	Vdac3	protein_coding	ENSMUSG00000008892
5.81259783914713	1.44009535000268	0.94994400865019	0.00140494977200833	0.040598681123185	Slc1a7	protein_coding	ENSMUSG00000008932
6226.84381341239	0.0945592327567075	0.0303673214213254	0.000255524414670318	0.0147309154697633	Vps72	protein_coding	ENSMUSG00000008958
3657.39633772123	-0.0185429091818093	0.0362907041747192	0.380926130776528	0.705532280437491	Gabpa	protein_coding	ENSMUSG00000008976
725.480851398547	0.00974353092150208	0.0380892350106115	0.556458987478823	0.819333186027713	Bmp7	protein_coding	ENSMUSG00000008999
68950.9818364693	0.0302444022226678	0.0390686944628291	0.189171419324137	0.526493481506542	Dynll1	protein_coding	ENSMUSG00000009013
3657.61527646269	0.0109048408527027	0.0384679422497548	0.503071641613376	0.786832444924525	Pdcl	protein_coding	ENSMUSG00000009030
2573.05652309146	-0.00974140559749004	0.03663225483299	0.576023118340832	0.830510823080066	Tmem184b	protein_coding	ENSMUSG00000009035
16.2612898749068	0.00280927666485789	0.0410005798083768	0.511589305918396	0.792284006039997	Rsph14	protein_coding	ENSMUSG00000009070
26652.8112483518	-0.0281145777907883	0.0372313059660662	0.329460889551199	0.664090735866313	Nf2	protein_coding	ENSMUSG00000009073
772.669058550354	-0.00551944162359376	0.0349040365351119	0.766981611840798	0.919314440751871	Cabp7	protein_coding	ENSMUSG00000009075
2129.52606457103	0.0978218175595933	0.0468947902260851	0.00324589202950066	0.065029666426025	Zmat5	protein_coding	ENSMUSG00000009076
7213.06267462683	0.050625822761627	0.0746237165594286	0.0410482503349288	0.255588622000721	Ewsr1	protein_coding	ENSMUSG00000009079
5666.46000914396	-0.108146777731505	0.047808170470725	0.00200666397982208	0.0491610428227364	Ap1b1	protein_coding	ENSMUSG00000009090
55.3766450348986	-0.0269042368191021	0.0522503816649007	0.0402900792634629	0.25321272510983	Derl3	protein_coding	ENSMUSG00000009092
36.4010508085055	-0.00143591241070742	0.04005470628132	0.86203232025611	0.954001555150077	Tbx1	protein_coding	ENSMUSG00000009097
8.14431293764689	0.00419046479332815	0.041338694770177	0.0742538930190565	0.342560026708791	Gnat2	protein_coding	ENSMUSG00000009108
5356.52383093121	-0.00521565537068501	0.029688248464547	0.771219208951583	0.920559850495418	Bcl2l13	protein_coding	ENSMUSG00000009112
3907.75720693433	0.0367211600737377	0.043822467571169	0.144850291483422	0.470525938638501	Lnpk	protein_coding	ENSMUSG00000009207
1180.8734109856	0.0130942459190673	0.0355918902736417	0.60944162883939	0.846417383041718	Fam163b	protein_coding	ENSMUSG00000009216
11.8289283929588	0.00333980112027152	0.041012440513055	0.481440925958051	0.7736805746361	Ascl2	protein_coding	ENSMUSG00000009248
52.662997698697	-0.00238438029221311	0.039819633861543	0.829576256694191	0.941356481484452	Rarres2	protein_coding	ENSMUSG00000009281
5084.44490669503	0.0121063301373892	0.0270907234669881	0.68020292724698	0.881535765260569	Pttg1ip	protein_coding	ENSMUSG00000009291
316.121584892954	-0.00371908869269436	0.0406690532589527	0.579882728570298	0.832742951387213	Trpm2	protein_coding	ENSMUSG00000009292
5024.60123241475	0.00425046069243089	0.0326610322100284	0.916766700428093	0.97376587137402	Ube2g2	protein_coding	ENSMUSG00000009293
50.9378091233027	0.00623933035409339	0.0415225827589501	0.179610195036044	0.515915438514852	Lpo	protein_coding	ENSMUSG00000009356
8976.42529936761	0.00796757784872432	0.0287912651745368	0.690181606115335	0.887171824679553	Met	protein_coding	ENSMUSG00000009376
124.458693949521	0.0206878795483791	0.0449722342690765	0.170301746627939	0.505294951675891	Slc16a12	protein_coding	ENSMUSG00000009378
5518.98668336194	0.0251271450102617	0.0304134215822665	0.250322795924607	0.593899990120481	Syn2	protein_coding	ENSMUSG00000009394
6123.96442192153	-0.0119654593679959	0.0328218093570303	0.564891788318453	0.824013382946807	Elk1	protein_coding	ENSMUSG00000009406
13284.0123735807	-0.106588814041706	0.0339368117463218	0.000189420607715267	0.0128259068930765	Nav1	protein_coding	ENSMUSG00000009418
13521.0024717116	-6.63238894608816e-05	0.0265000224009222	0.974566205465244	0.992950580203518	Tnpo1	protein_coding	ENSMUSG00000009470
6890.28885793549	0.0165995633787519	0.036958935256185	0.410478745504937	0.727982739144905	Rnmt	protein_coding	ENSMUSG00000009535
147.173336570701	-0.00198419625295874	0.0405161785131593	0.780424005899248	0.924014663649891	Kcnq1	protein_coding	ENSMUSG00000009545
16907.248408743	0.0324297133804896	0.0416338733762984	0.19425867898043	0.531296082287744	Srp14	protein_coding	ENSMUSG00000009549
210.937428495556	-0.0197257626821175	0.042285948281817	0.272746776184596	0.615187986236028	6330409D20Rik	lncRNA	ENSMUSG00000009551
3951.55917648992	0.0316536283863264	0.0344630396000885	0.146882286504859	0.473425432786519	Cdk9	protein_coding	ENSMUSG00000009555
3099.64956200785	0.0444261854936574	0.0352968051009898	0.0737764410267327	0.341954994597073	Tor2a	protein_coding	ENSMUSG00000009563
618.483527736789	0.0489309520644022	0.046939329303033	0.0682501896650422	0.327414030469489	Fpgs	protein_coding	ENSMUSG00000009566
2790.33767074958	-0.027872350022468	0.0360849890541654	0.223381120331817	0.564016910088264	Mrtfb	protein_coding	ENSMUSG00000009569
70463.7534048443	0.0120010460901325	0.0271255830985953	0.55021380613563	0.815850814465889	Cbx5	protein_coding	ENSMUSG00000009575
139.499100838506	0.0082215074863093	0.0408723457585966	0.489380797482094	0.778853537830933	Apobec3	protein_coding	ENSMUSG00000009585
447.766868848892	0.000165812911282648	0.0390890221009625	0.97383565774054	0.992762548516274	Sardh	protein_coding	ENSMUSG00000009614
5118.97326491996	0.000615961339581265	0.027914646598242	0.978437506046046	0.993105808586431	Vav2	protein_coding	ENSMUSG00000009621
672.341010685097	-0.105489347978589	0.104037468601082	0.0110418358431592	0.129033574014877	Tex15	protein_coding	ENSMUSG00000009628
17682.5337533118	0.0836397530797885	0.0276184967394324	0.000425609920869403	0.0200631887247909	Ppp2cb	protein_coding	ENSMUSG00000009630
174.720242845534	-0.00897000622337985	0.0397197944608773	0.512544881329177	0.792656620092374	G0s2	protein_coding	ENSMUSG00000009633
1458.51244541299	0.0101677889731556	0.0319251958864793	0.629337926242686	0.855401002221115	Dmap1	protein_coding	ENSMUSG00000009640
4816.15544277965	0.00448932216967825	0.0273340310519367	0.772150184924135	0.920559850495418	Mcu	protein_coding	ENSMUSG00000009647
6946.4680668188	-0.0451571961394965	0.0379567012422735	0.0801702564109098	0.35588226678957	Bcr	protein_coding	ENSMUSG00000009681
167.188176783819	-0.0065164626424608	0.0395768166245961	0.609137494214772	0.846382964166033	Fxyd5	protein_coding	ENSMUSG00000009687
266.982383610383	-0.0215087313946935	0.0426111472949837	0.241873635534306	0.585641943613524	Kcnd1	protein_coding	ENSMUSG00000009731
1972.55705330855	-0.00328304794316439	0.0321065771488732	0.87283642218636	0.95800037152411	Tfcp2	protein_coding	ENSMUSG00000009733
111.407764842569	0.0233210598038107	0.0503168704188151	0.0151702034111531	0.152794510018077	Pou6f2	protein_coding	ENSMUSG00000009734
21314.767688256	-0.000884874331442134	0.0327002405621957	0.734217323149027	0.90598298401937	Pou6f1	protein_coding	ENSMUSG00000009739
6751.8187902542	-0.00568200600868901	0.0238010810818804	0.842777653076016	0.947048084295642	Ubp1	protein_coding	ENSMUSG00000009741
251.887130664356	0.0123346621884257	0.0388116780258198	0.466630755346373	0.765259311177723	Nuak2	protein_coding	ENSMUSG00000009772
25033.7883507238	-0.0268717704566035	0.0291599113701815	0.2148004959529	0.554840603105457	Cilk1	protein_coding	ENSMUSG00000009828
14800.1861024998	0.10811034334661	0.0366181688458928	0.000168505426786709	0.0119349190836821	Sdhb	protein_coding	ENSMUSG00000009863
77.2910726392828	0.0119336151310986	0.0419839589155384	0.254414583074564	0.597518700901447	Cox4i2	protein_coding	ENSMUSG00000009876
17276.6431803229	0.0271175725969314	0.0289942338988184	0.173112156638393	0.509366590792784	Snap47	protein_coding	ENSMUSG00000009894
3033.08202431052	0.031697779816315	0.0298402618538549	0.135012974819112	0.45651656552815	Kdsr	protein_coding	ENSMUSG00000009905
2827.82209409009	0.0441707013633792	0.0362482508863003	0.076090557602576	0.346833568874118	Vps4b	protein_coding	ENSMUSG00000009907
42458.4353555379	0.0776386240367755	0.0676673046662647	0.0220766867439914	0.185072315504068	Rps25	protein_coding	ENSMUSG00000009927
8.8695830096788	0.0123798179916245	0.0436624667128202	0.00808250621794962	0.108050346282063	Nxf2	protein_coding	ENSMUSG00000009941
1664.27914019567	-0.00746339198659992	0.0283754073468519	0.743223763900087	0.910397756624791	Tafazzin	protein_coding	ENSMUSG00000009995
56.2481543496752	0.00154451963047733	0.0405006646803691	0.826605183603172	0.940357210280737	Kif19a	protein_coding	ENSMUSG00000010021
2234.3774649833	0.0882565139767078	0.0521323960513689	0.00920222037202738	0.116801071672063	Aldh3a2	protein_coding	ENSMUSG00000010025
125.410148346491	-0.00837639572523618	0.0412386166299338	0.386141659339441	0.708894108837997	Zmynd10	protein_coding	ENSMUSG00000010044
3342.2629976463	0.0221925215119611	0.0324416749934934	0.317615749191355	0.653203613367201	Tmem115	protein_coding	ENSMUSG00000010045
3272.88337061811	-0.000350248423149439	0.0312807408495711	0.981554421355693	0.9942579001424	Hyal2	protein_coding	ENSMUSG00000010047
543.783136994651	0.0929983099725993	0.0921915240650031	0.0163751316547701	0.159408660487713	Ifrd2	protein_coding	ENSMUSG00000010048
102.335841366558	-0.0237582964513829	0.0495844818901822	0.0501134258809451	0.282285619453766	Hyal1	protein_coding	ENSMUSG00000010051
9357.84232606546	0.00342734045854396	0.0288765557124924	0.580189542758563	0.832980478512831	Tusc2	protein_coding	ENSMUSG00000010054
1497.24334919208	0.0366417834418748	0.036168497977533	0.129779809961849	0.448455706104292	Nprl2	protein_coding	ENSMUSG00000010057
1526.63985116092	-0.095715777730901	0.0574006852192998	0.0095734064229743	0.119386645109981	Slc38a3	protein_coding	ENSMUSG00000010064
1918.68111456914	0.0662970278114834	0.0731175647759784	0.0372908393477509	0.243083471358879	Cacna2d2	protein_coding	ENSMUSG00000010066
1399.01815165086	0.00736635592769994	0.0295068009506931	0.698039559646818	0.890604976274561	Rassf1	protein_coding	ENSMUSG00000010067
40.2937965437851	-0.00496841371721406	0.0409605831101735	0.465800117966538	0.765095852922419	Epn3	protein_coding	ENSMUSG00000010080
2075.99012404565	0.00635350746687588	0.0342311563820559	0.744860587534931	0.911099815307589	Rnf112	protein_coding	ENSMUSG00000010086
5401.43312959977	-0.0074171574517944	0.0271194573673336	0.716735963276882	0.899426220504435	Slc3a2	protein_coding	ENSMUSG00000010095
3792.58093547642	0.0119859031061865	0.0316687288774135	0.590830118781142	0.837470427506458	Nxf1	protein_coding	ENSMUSG00000010097
4063.33718854607	-0.00756602262424678	0.0320511159518665	0.721593399784505	0.901066699453439	Stx5a	protein_coding	ENSMUSG00000010110
12.1400099784044	0.00253426638596213	0.0409648507201434	0.560739731298516	0.821964140257358	Slc47a1	protein_coding	ENSMUSG00000010122
94.9656982599861	-0.000363757125718847	0.039942617675944	0.995564340977098	0.9985602943981	Pifo	protein_coding	ENSMUSG00000010136
65.7557197606215	-0.0083921009134783	0.040629731453987	0.475952308856156	0.770632629037465	Tnfrsf13b	protein_coding	ENSMUSG00000010142
3418.52486066083	0.00927622301792906	0.0346396893328776	0.629264845302023	0.855401002221115	Spire2	protein_coding	ENSMUSG00000010154
1222.56080375615	0.0083484789717352	0.0346694343397608	0.664135778730109	0.873159439388886	Prox1	protein_coding	ENSMUSG00000010175
1174.61854823735	-0.042998717714031	0.0604102746171251	0.0669859266482762	0.324403902492572	Raver1	protein_coding	ENSMUSG00000010205
27032.2428112301	-0.0471227366350063	0.0292855427200469	0.0441380465757183	0.265800374143752	Bltp2	protein_coding	ENSMUSG00000010277
8972.0563722005	0.0664459833758467	0.0377119204288739	0.0174080119054925	0.163208795506491	AI597479	protein_coding	ENSMUSG00000010290
936.714823627793	0.0837311949129682	0.0512821418116828	0.0106159755330909	0.126954232546891	Tmem86a	protein_coding	ENSMUSG00000010307
153.858198193703	-0.00447183018631006	0.039753100450547	0.682884724062935	0.882943457512301	Optc	protein_coding	ENSMUSG00000010311
27.9381640337085	0.0110257408147892	0.0428020948024949	0.0803546618032268	0.3562755450497	Tex14	protein_coding	ENSMUSG00000010342
30.0250479744646	0.0223925398819123	0.0496162262007705	0.0135507577380056	0.143443852961827	Ifi35	protein_coding	ENSMUSG00000010358
332.670900336935	0.0147227819227003	0.0375368623285058	0.437503948628354	0.7459904796547	Rdm1	protein_coding	ENSMUSG00000010362
20974.5673609257	0.0415273393160087	0.0434111928121405	0.0838543102417225	0.362877910968676	Nedd8	protein_coding	ENSMUSG00000010376
4826.96872641525	-0.00576118124801289	0.0362255832915477	0.748722181220357	0.912289546060524	Gosr1	protein_coding	ENSMUSG00000010392
4835.78482938303	0.046332777660291	0.0508345323356328	0.0723297970215323	0.338345439157879	Mrpl52	protein_coding	ENSMUSG00000010406
4048.85851152434	-0.0153965308441066	0.035165000954956	0.460614774686157	0.761642109583967	Kansl3	protein_coding	ENSMUSG00000010453
244.944188882954	0.0283747221301531	0.0484384754632401	0.129254732428811	0.447486591743555	Eya4	protein_coding	ENSMUSG00000010461
235.649697712022	0.00639645628851478	0.0394427293002083	0.61917867695805	0.851010226619541	Ebf3	protein_coding	ENSMUSG00000010476
3354.87453683551	-0.0616996972994495	0.0541991917519185	0.0392412818399503	0.249110556190526	Myt1	protein_coding	ENSMUSG00000010505
7393.42614780404	0.0459364965464493	0.0323819404483385	0.0572917495535703	0.300934889858521	Faf1	protein_coding	ENSMUSG00000010517
40.6613923917734	-0.00576453467900588	0.0407238659981586	0.500811266204052	0.786224335464422	Gm266	protein_coding	ENSMUSG00000010529
158.820229740413	0.0126192908354976	0.0405068851052187	0.379040640361728	0.703988870760415	Tsacc	protein_coding	ENSMUSG00000010538
3605.36869907318	0.00306373511792818	0.0330939045934785	0.957021105565811	0.98663466861764	Mettl16	protein_coding	ENSMUSG00000010554
104.289374985467	0.0111551330952003	0.0425989806435033	0.135892903417385	0.45825749728634	Dazl	protein_coding	ENSMUSG00000010592
1720.89138111622	0.000564039460498052	0.0294238504938063	0.93565257222195	0.980235185890224	Pigyl	protein_coding	ENSMUSG00000010607
4362.60990929782	0.0365844122364966	0.04531104704261	0.128717980649748	0.44676720593746	Rbm25	protein_coding	ENSMUSG00000010608
944.237287927391	-0.000221076963269406	0.0358354508189513	0.995165145710236	0.998555358865593	Psen2	protein_coding	ENSMUSG00000010609
38.8359196522779	0.0070908742193304	0.0414751015462672	0.271681193816025	0.614145629378978	Acaa1b	protein_coding	ENSMUSG00000010651
278.093115373992	-0.0358398547310563	0.0496746608884783	0.115140756295185	0.424275543206768	Plcd1	protein_coding	ENSMUSG00000010660
16668.3161362968	-0.0219658063014565	0.0240794483540036	0.266948411283861	0.609756144694253	Fads1	protein_coding	ENSMUSG00000010663
6496.47115314225	0.0336542717106787	0.0270029846162349	0.106032263422443	0.407984598368354	Lmbr1	protein_coding	ENSMUSG00000010721
231.496630446456	-0.0209184333835696	0.0458705369105687	0.139918306465831	0.464390918636517	Tnfrsf22	protein_coding	ENSMUSG00000010751
2168.0036966981	0.00943406225982469	0.0331314825804706	0.648079890687633	0.865647329812338	Cars	protein_coding	ENSMUSG00000010755
99.0336496086087	0.00566080519244648	0.0397743528835473	0.628896908224672	0.855364944363733	Wnt2	protein_coding	ENSMUSG00000010797
3677.7941755169	-0.0147584760119043	0.0373822740308397	0.440722014473605	0.748210264036344	Gabra1	protein_coding	ENSMUSG00000010803
88.8132761112732	-0.319353012794466	0.177816560761103	0.00200311362980381	0.0491610428227364	Grid2ip	protein_coding	ENSMUSG00000010825
124.778797788608	0.000714492092450296	0.0373543610443587	0.966489290810482	0.989826219971731	Kdelr3	protein_coding	ENSMUSG00000010830
1203.34195451059	0.0470564571193723	0.0486207610010883	0.0765460633464511	0.347547751762868	Apip	protein_coding	ENSMUSG00000010911
3223.18894031535	0.00404351759250059	0.0349014836685293	0.852330636439126	0.950701568959947	Pdhx	protein_coding	ENSMUSG00000010914
2965.78145387301	-0.00101961651490325	0.0272748059145668	0.915466523465131	0.973275626394639	Vac14	protein_coding	ENSMUSG00000010936
6668.12544934769	0.0052847313379725	0.0348199916018988	0.759741222994451	0.916100191437522	Akt1s1	protein_coding	ENSMUSG00000011096
2743.38141020145	0.0137309565583837	0.0347142843376159	0.4750578290853	0.769969472870767	Tbrg1	protein_coding	ENSMUSG00000011114
82.7774959761069	-0.0034750322899436	0.0389961814813306	0.761406452127757	0.916858218570028	Adssl1	protein_coding	ENSMUSG00000011148
28.9527007480416	0.00576398196853105	0.0408196992569914	0.48332452747948	0.77517958458483	Cfap161	protein_coding	ENSMUSG00000011154
4416.27252093913	0.0277936297170456	0.0342230549924923	0.254839307482616	0.59813478669685	Brf1	protein_coding	ENSMUSG00000011158
174.1891764275	0.00984491251991017	0.0417852265538203	0.264741826655894	0.608378968225463	Vipr2	protein_coding	ENSMUSG00000011171
31040.1566719009	0.0323863065078831	0.0254584682542426	0.113246537245046	0.421145640138635	Odc1	protein_coding	ENSMUSG00000011179
1817.42294007089	0.0247853267118877	0.0391560754548207	0.247547669620968	0.591320765677674	Thg1l	protein_coding	ENSMUSG00000011254
4347.75337965903	-0.0317251218094846	0.0357356699472497	0.176076901333128	0.51237126226751	Adam19	protein_coding	ENSMUSG00000011256
7181.37500049627	0.0136896834504476	0.0301724139223781	0.569739427694001	0.827025796154984	Pabpc4	protein_coding	ENSMUSG00000011257
13.992938393561	-0.00701271135287302	0.0416021438451859	0.17397543813556	0.510558994942843	Exoc3l2	protein_coding	ENSMUSG00000011263
24.7908736647396	-0.00610705429963971	0.0413672536193071	0.288342548602965	0.626962496220382	Zfp296	protein_coding	ENSMUSG00000011267
43.6952515098435	-0.0116010525475916	0.0425442804118623	0.178171952584564	0.515114335440861	Plin5	protein_coding	ENSMUSG00000011305
1441.01562419717	0.0267842090375915	0.031912595342291	0.196589355887856	0.533165388611909	Sugp1	protein_coding	ENSMUSG00000011306
787.419647927916	-0.140187620244326	0.062010749359633	0.00151198813353997	0.0416152268558379	Dhdh	protein_coding	ENSMUSG00000011382
3460.00659242293	0.00911440356430565	0.0337458487483308	0.698947590937744	0.890814048889564	Zfp790	protein_coding	ENSMUSG00000011427
12.3086915112933	0.00646133107808003	0.0414956740957237	0.217546487546707	0.55870502989937	Cpb1	protein_coding	ENSMUSG00000011463
2525.47728702542	-0.0202062257063348	0.037165859263596	0.332943070363504	0.666730944167893	Fsd1	protein_coding	ENSMUSG00000011589
629.489817552573	-0.0114071751700328	0.0348726977075363	0.553384374353129	0.81774256475711	Fuz	protein_coding	ENSMUSG00000011658
1673.9689164863	-0.0303184264698719	0.0500546923667664	0.117584884771029	0.428565196053141	Sptbn4	protein_coding	ENSMUSG00000011751
24773.757997815	0.0818678063380838	0.025284671193415	8.04308766758158e-05	0.00759556202043665	Pgam1	protein_coding	ENSMUSG00000011752
8565.8160328176	-0.0216379854638807	0.0295668949187426	0.313795294509794	0.649395806150724	Evi5	protein_coding	ENSMUSG00000011831
10902.8002877561	-0.0269806604403054	0.0341809943473051	0.219777356775745	0.559963073809763	Evi5l	protein_coding	ENSMUSG00000011832
2733.40127381473	0.0778899424117752	0.0317369202608414	0.00216063682483067	0.0511744400376293	Snapc2	protein_coding	ENSMUSG00000011837
11937.8412469626	0.0133591136253085	0.0348765538106161	0.609244421279177	0.846382964166033	Git1	protein_coding	ENSMUSG00000011877
767.066322245854	-0.0278977149286141	0.0408254234623545	0.208451796245176	0.547465815333482	Gltp	protein_coding	ENSMUSG00000011884
7111.74018104317	0.0551004364760282	0.0399360637781785	0.040340205888632	0.253235005845331	Bnip2	protein_coding	ENSMUSG00000011958
6345.41296701593	0.00257601891772174	0.027846542371612	0.882246682998494	0.961332037879001	Ccnt1	protein_coding	ENSMUSG00000011960
115.537004240373	-0.00172422244067769	0.0393317576018376	0.878329123221429	0.960405710224927	Scarf2	protein_coding	ENSMUSG00000012017
6750.07610372574	0.045184961450777	0.0326381771246714	0.0542900098163992	0.29458491509766	Brms1l	protein_coding	ENSMUSG00000012076
1807.79605958323	0.0360203315842442	0.0362167069422963	0.135224409445648	0.456700137540873	Med15	protein_coding	ENSMUSG00000012114
3723.85435540938	0.0248345262059177	0.0383054681251919	0.265215045235996	0.608779689376237	Dhdds	protein_coding	ENSMUSG00000012117
190.896669575783	-0.00464469152317924	0.0401628528061247	0.627921524668865	0.854583511457896	Crybg2	protein_coding	ENSMUSG00000012123
227.860220827153	-0.0100419863316197	0.0383956563602567	0.545301174297553	0.812596636932153	Ubxn11	protein_coding	ENSMUSG00000012126
9.16203599923637	-0.00174167195891718	0.0409541147154164	0.651417527587206	0.867013462905624	Tex22	protein_coding	ENSMUSG00000012211
778.803861476695	0.0207277479204825	0.0458184306530735	0.136307858109541	0.459166318369608	Tjap1	protein_coding	ENSMUSG00000012296
18.0178625619574	0.911396761799972	0.804323335164728	0.0020838123040722	0.0504360178481791	Ehf	protein_coding	ENSMUSG00000012350
11.161758906509	-0.000694080461722435	0.0408864120207195	0.803901958632247	0.932698049850722	Nanog	protein_coding	ENSMUSG00000012396
52389.1260963955	0.134078687840136	0.0765741619439435	0.00397314643282292	0.0727411680799675	Rpl15	protein_coding	ENSMUSG00000012405
18051.3520864794	-0.0116869673773964	0.0337476678420027	0.630752483149922	0.856165133454974	Tmem167	protein_coding	ENSMUSG00000012422
2297.38067257378	0.0664943390353993	0.0595407915710053	0.0311994226108471	0.222114961615496	Mplkip	protein_coding	ENSMUSG00000012429
1209.32720347272	-0.00805128654474124	0.0332062709691361	0.697356998640001	0.890456511457928	Kif11	protein_coding	ENSMUSG00000012443
1886.90155500713	0.0856494890419801	0.0731836056038252	0.0165264705721946	0.160106070453466	Rpa3	protein_coding	ENSMUSG00000012483
13.7799963711791	0.0019609971359812	0.0408439386784536	0.695352465465923	0.889442541445184	Mlkl	protein_coding	ENSMUSG00000012519
12690.6814234121	-0.0350472341577892	0.0179418157923902	0.0345713446544862	0.233934585937649	Tnpo3	protein_coding	ENSMUSG00000012535
2522.37713969033	-0.0542105717392952	0.0498185719591299	0.0526557393375703	0.289536337959579	Ttll5	protein_coding	ENSMUSG00000012609
3496.4547724752	-0.00732005295693968	0.0316038176227128	0.710054435279271	0.896052933059295	Zfp715	protein_coding	ENSMUSG00000012640
8.34851056011219	0.00296426976773065	0.0410699668330273	0.432273248786399	0.742855140499405	Retn	protein_coding	ENSMUSG00000012705
84.6550596667356	-0.00402384142998964	0.0411831174939024	0.30065411989519	0.638386016516428	Cdh23	protein_coding	ENSMUSG00000012819
54233.4886258774	0.0541771968609311	0.0722412649448848	0.0421831512933538	0.259066720307901	Rps5	protein_coding	ENSMUSG00000012848
52720.8704077503	-0.0278772768528811	0.0421265010593517	0.20849838624356	0.547465815333482	Adgrl1	protein_coding	ENSMUSG00000013033
4304.66223097957	0.00141216711642246	0.0322468417620112	0.93594744500352	0.980235185890224	Amotl1	protein_coding	ENSMUSG00000013076
4545.14967403585	0.0574138089646517	0.0345110747871762	0.0271367150512877	0.207519942543458	Etv5	protein_coding	ENSMUSG00000013089
7361.86809019958	0.0502439954441753	0.0345495676784786	0.0457587172758218	0.270295678792064	Gfod2	protein_coding	ENSMUSG00000013150
517.670278281152	0.081196355191644	0.0533694047824737	0.0143432699170076	0.148597083275215	Enkd1	protein_coding	ENSMUSG00000013155
18692.0491970245	0.037047555663589	0.0247594366345363	0.0680342651762402	0.326953013553318	Atp6v0d1	protein_coding	ENSMUSG00000013160
57149.7426007731	-0.00786815549369243	0.0324192069444608	0.73906763175702	0.908135927856241	Ptprs	protein_coding	ENSMUSG00000013236
3100.82883212202	0.00275481187337547	0.0241327405024404	0.836376579357611	0.944105986418472	Slc41a1	protein_coding	ENSMUSG00000013275
2941.50327371455	-0.000891213571758022	0.0371741366808752	0.85470771789841	0.951379924630101	Iglon5	protein_coding	ENSMUSG00000013367
1490.1084087904	-0.0310348531495882	0.041917799156595	0.169199685344528	0.504108756470727	Igf2bp1	protein_coding	ENSMUSG00000013415
7008.68899422283	-0.0307422375525024	0.0448694957707854	0.16343387982253	0.496589286299362	Zfp651	protein_coding	ENSMUSG00000013419
6592.66645171562	0.0361566381827189	0.0342657089166531	0.153505819324234	0.483490820328808	Nelfb	protein_coding	ENSMUSG00000013465
5.63081481921242	1.4306839993625	0.54336517921421	0.000254131552526846	0.0147309154697633	Card14	protein_coding	ENSMUSG00000013483
1475.67139135933	0.00666742407783508	0.0281073381858793	0.779133034218048	0.923624365117238	Tmem175	protein_coding	ENSMUSG00000013495
221.087497053784	-0.00523580287420289	0.0385676117120736	0.724879310539856	0.90214274904832	Bcas1	protein_coding	ENSMUSG00000013523
3445.79948237202	0.00753136899523169	0.0302912716643194	0.692201942079351	0.888069656796683	Tango2	protein_coding	ENSMUSG00000013539
52.524279747673	0.00185053848093672	0.0410512479226522	0.581621995115172	0.834264757111195	Aldh1a2	protein_coding	ENSMUSG00000013584
11699.1741622248	0.0368845322170173	0.0325179831451163	0.115746869644505	0.425303346425718	Ndufs2	protein_coding	ENSMUSG00000013593
6888.98937097786	0.0706491108721148	0.0636676979578982	0.0269638338547526	0.206747675406774	Atraid	protein_coding	ENSMUSG00000013622
1494.50753911159	-0.0286608805040514	0.0455334989424315	0.159183586327139	0.490742032736762	Cad	protein_coding	ENSMUSG00000013629
5104.6680895194	0.0126631265932357	0.0279384762149529	0.516205228720307	0.795117472486513	Sh3bp5l	protein_coding	ENSMUSG00000013646
12732.2222739827	0.0187380225996434	0.0287423070592039	0.358745470213922	0.68826336919815	Atad1	protein_coding	ENSMUSG00000013662
52518.7279459095	-0.00558682718575715	0.0290241346252573	0.711325008417075	0.896734556221149	Pten	protein_coding	ENSMUSG00000013663
64470.9539775582	0.00299221928602461	0.029361200892681	0.884977208726524	0.962108733239926	Pea15a	protein_coding	ENSMUSG00000013698
17086.2851232371	0.0439363813700957	0.042805735656203	0.0897578912571548	0.374176842595167	Timm23	protein_coding	ENSMUSG00000013701
39.157733977864	0.020174078329255	0.0471612037352811	0.0524732004163633	0.28928653039007	Tnfaip8l2	protein_coding	ENSMUSG00000013707
3650.13808675586	0.0452200084791653	0.0423808369985977	0.076856822834455	0.348240515147828	Trnt1	protein_coding	ENSMUSG00000013736
554.281212847923	0.028296397917099	0.0468334146713515	0.145751515840185	0.471901110009439	Ly6g6e	protein_coding	ENSMUSG00000013766
17568.6321212291	0.00307293683045144	0.0323268849686402	0.91938125406832	0.974881982186371	Ehmt2	protein_coding	ENSMUSG00000013787
8624.24582289086	0.0254417890439106	0.0351018727619331	0.264535662565699	0.60824495587179	Elof1	protein_coding	ENSMUSG00000013822
2381.36569092368	-0.0215460916174005	0.0319148976390427	0.333773435608292	0.667607293634326	Med16	protein_coding	ENSMUSG00000013833
4579.70134064153	0.00178794599695694	0.0277172313509685	0.928577488346156	0.978489651734838	St3gal1	protein_coding	ENSMUSG00000013846
7295.57866519204	0.00300138173985349	0.0343925904778513	0.876273713658698	0.959259492770984	Tmem259	protein_coding	ENSMUSG00000013858
3231.95492674244	0.0570193577492397	0.038436683512128	0.0267978735180395	0.206128867314629	Rnf170	protein_coding	ENSMUSG00000013878
6990.84251082177	0.00821565776696995	0.0302526629051747	0.713375194102333	0.89806132793481	Clip3	protein_coding	ENSMUSG00000013921
22.1871639715671	-0.0123656567053978	0.0430859120489311	0.113342829468174	0.421374469311526	Myl2	protein_coding	ENSMUSG00000013936
3326.73325316302	0.00484455711066185	0.025669052055096	0.805376524498024	0.932984942255196	Dedd	protein_coding	ENSMUSG00000013973
7.15140855023181	-0.000668922984875919	0.0408891061809458	0.83219192240437	0.94224926918493	Mcemp1	protein_coding	ENSMUSG00000013974
3172.87469970023	0.0223020167625849	0.0271456101096919	0.300111052905433	0.638000005119145	Nit1	protein_coding	ENSMUSG00000013997
23.4655985769134	0.000674770931002245	0.0410650449947731	0.584482292077828	0.83522019160485	Pax5	protein_coding	ENSMUSG00000014030
1491.70271010252	0.0232146485587769	0.0450900569702202	0.201532041671067	0.538637525017808	Prdm15	protein_coding	ENSMUSG00000014039
8142.03633298138	0.0245035486869316	0.0281299945357997	0.250994374979157	0.594406663975277	Rnf168	protein_coding	ENSMUSG00000014074
1287.7585594799	0.094038874295377	0.049172707485945	0.00542538791163929	0.0864516634251894	Dynlt2b	protein_coding	ENSMUSG00000014075
10748.8466476104	0.0146844604014911	0.0227128707934521	0.464305234326702	0.764002846011065	Chp1	protein_coding	ENSMUSG00000014077
30.7676562812172	0.0106647257481269	0.0424759761849456	0.145561343066964	0.471723660465312	Trpv4	protein_coding	ENSMUSG00000014158
1506.04021211979	-0.0100520970647206	0.0307720609116479	0.632330150419267	0.856623373973182	Klhl3	protein_coding	ENSMUSG00000014164
3370.97284208415	0.127894498157856	0.0535500884203252	0.0010376283576951	0.0341721482091598	Tvp23b	protein_coding	ENSMUSG00000014177
5524.04992089208	0.00876337910571736	0.0315171229485659	0.665284870812283	0.873734997932356	Dnajc7	protein_coding	ENSMUSG00000014195
16885.0045435948	0.105032938509086	0.0448302060980864	0.00267164454051005	0.0576542979064365	Cacybp	protein_coding	ENSMUSG00000014226
2664.43132633886	0.0161745914723245	0.0299996523728844	0.452008899129428	0.75540220308858	Cluap1	protein_coding	ENSMUSG00000014232
431.918157582758	0.0246326691690596	0.0459107366412567	0.166239361429702	0.500178481208561	Zswim7	protein_coding	ENSMUSG00000014243
537.005020027798	0.010012204506176	0.0335791930370668	0.617209658076984	0.850109523931887	Pigl	protein_coding	ENSMUSG00000014245
8467.52128086854	0.00900230159282166	0.0365337200722427	0.599395317096808	0.841763497381416	Ndufa2	protein_coding	ENSMUSG00000014294
2021.12530475046	0.0313889572230109	0.0462709649494087	0.150035201375323	0.478216916196724	Pam16	protein_coding	ENSMUSG00000014301
1312.51045859778	0.103802453444529	0.0611083970855796	0.00632675951797	0.0936996089616007	Glis2	protein_coding	ENSMUSG00000014303
24951.2167609429	0.0281265608009953	0.034547464818311	0.264024822844635	0.607878780498098	Cox6c	protein_coding	ENSMUSG00000014313
344.243403456198	0.0215944243398706	0.044868299122464	0.182258549101583	0.519057126523771	Bicc1	protein_coding	ENSMUSG00000014329
9509.12694816302	0.0567445281493088	0.029210291340464	0.0192336223972867	0.172100569522956	Ube2z	protein_coding	ENSMUSG00000014349
2948.97689017992	0.0138055985635017	0.0287125309135107	0.507936662262241	0.789355367540185	Tmem87b	protein_coding	ENSMUSG00000014353
9677.08035361544	-0.0176793532897414	0.0400355964432821	0.379479463143646	0.704339104919299	Anapc1	protein_coding	ENSMUSG00000014355
277.706137294157	-0.00510531784073437	0.0363704957777203	0.767568087926176	0.919401882180675	Mertk	protein_coding	ENSMUSG00000014361
19204.4801371794	0.0775985026710473	0.035441906493346	0.00458921246950139	0.0797267430432718	Tsg101	protein_coding	ENSMUSG00000014402
1339.60332817525	0.0264653594062472	0.0382279602853557	0.229214698672326	0.569570045121	Hps5	protein_coding	ENSMUSG00000014418
3066.87447387669	-0.00516480326527733	0.0280833771638046	0.796160421041325	0.930106622337099	Map3k4	protein_coding	ENSMUSG00000014426
735.388691898214	0.0109529168007451	0.0400538934293828	0.454021072550627	0.75680453052906	Piezo1	protein_coding	ENSMUSG00000014444
2319.60519842046	0.00487884095980334	0.0352019874231101	0.786710159063245	0.926275010872372	Rnf166	protein_coding	ENSMUSG00000014470
7387.38967221075	0.0101699811114195	0.0287337470468028	0.592235525567071	0.838333267822762	Ankrd28	protein_coding	ENSMUSG00000014496
3028.73032008168	-0.0113707612247995	0.028617647633574	0.579614543999941	0.832593613755212	Ankrd52	protein_coding	ENSMUSG00000014498
14.1585930324594	-0.000727801406310258	0.0408514451304911	0.868533449901961	0.956681962512442	Pkd2l2	protein_coding	ENSMUSG00000014503
3548.89478352532	-0.0144862156293307	0.0258456784280596	0.466731001228244	0.765259311177723	Srp19	protein_coding	ENSMUSG00000014504
4897.15334557911	0.0104342081398574	0.0228208276284166	0.588544505394001	0.836831572735146	Wdfy2	protein_coding	ENSMUSG00000014547
5889.19390431145	0.00840644824223004	0.0334420433327714	0.678265424904013	0.880882385543761	Rbsn	protein_coding	ENSMUSG00000014550
3356.55222566112	0.0576468946728686	0.0501529057725458	0.0438353944898723	0.265087326381271	Mrps25	protein_coding	ENSMUSG00000014551
1481.27003552619	0.0274607357304598	0.0379327718300803	0.249552962326776	0.593279634575806	Dguok	protein_coding	ENSMUSG00000014554
7354.17861290998	-0.00793479633291658	0.0307237474709609	0.838942475574887	0.945189702521355	Camta1	protein_coding	ENSMUSG00000014592
614.542989325024	-0.200051523685118	0.061816075444427	7.4170913257185e-05	0.00731709304088069	Csf1	protein_coding	ENSMUSG00000014599
6423.81255026224	0.00659150142537675	0.0251990218507525	0.733453282679189	0.905871374952198	Strip1	protein_coding	ENSMUSG00000014601
35014.2431990022	-0.0495313476746424	0.0424836446080287	0.0573436932597694	0.301063775891017	Kif1a	protein_coding	ENSMUSG00000014602
26.3290620448347	0.00876791590354927	0.0422029205593073	0.0687313076950074	0.328468856633746	Alx3	protein_coding	ENSMUSG00000014603
9924.05957341779	0.0894229181976264	0.0242115811911859	3.38032335192734e-05	0.0043683266333854	Slc25a11	protein_coding	ENSMUSG00000014606
10.5677738745685	0.00476877108397174	0.0412629976529869	0.256641462510911	0.599816291757389	Chrne	protein_coding	ENSMUSG00000014609
858.585049298892	0.0169690768005531	0.0363464527648104	0.376391440821656	0.702755392252147	Cmc2	protein_coding	ENSMUSG00000014633
9915.87587264239	0.00200345429981998	0.0269639605271226	0.853096184471154	0.950701568959947	Chfr	protein_coding	ENSMUSG00000014668
65.6614198979223	0.0134848652075414	0.0419117364005852	0.297397319923108	0.635640388399346	Adam28	protein_coding	ENSMUSG00000014725
5520.57248194046	0.0048882298902751	0.0347486211720489	0.79511738008616	0.929614758586223	Tex261	protein_coding	ENSMUSG00000014748
5198.97865637674	-0.0336278142725234	0.0308430113570937	0.136820563243789	0.460472251989224	Fam120b	protein_coding	ENSMUSG00000014763
3556.55657463726	0.0296909317227901	0.0399009459960729	0.196202554767763	0.532577659293992	Tbp	protein_coding	ENSMUSG00000014767
16825.2915949905	0.0868568626786522	0.0445395346103609	0.00479893344246618	0.0811236238177025	Psmb1	protein_coding	ENSMUSG00000014769
2073.0829997248	0.112076055244964	0.0822793616464697	0.00859233936222791	0.112351192441723	Pdcd2	protein_coding	ENSMUSG00000014771
2126.48590845572	-0.0288552845204734	0.0401970227917003	0.224850814384577	0.565818598213392	Dll1	protein_coding	ENSMUSG00000014773
72.0593553152887	-0.0140232488401275	0.0428629679544345	0.206980544106354	0.545415700412855	Nol3	protein_coding	ENSMUSG00000014776
47.3649510665362	-0.00562377224804391	0.0408840721139432	0.465131485924614	0.764410325762374	Fhod1	protein_coding	ENSMUSG00000014778
60.320773648046	0.00244054026045343	0.0397373619340299	0.849708858871331	0.949878117037366	Plekhg4	protein_coding	ENSMUSG00000014782
614.490496561869	0.0113224718164188	0.037753862284449	0.486493725131998	0.777088228535738	Slc9a5	protein_coding	ENSMUSG00000014786
16.4336522863396	-0.00114098175235151	0.0409384104675169	0.756156258839948	0.914884619821982	Elmo3	protein_coding	ENSMUSG00000014791
560.510375231821	0.00227487124500126	0.0359338544713024	0.895212790093097	0.965655190641279	Stc1	protein_coding	ENSMUSG00000014813
12266.4604771571	-0.00255131385732656	0.0248914245533865	0.92829499488566	0.978489651734838	Matcap1	protein_coding	ENSMUSG00000014837
1498.17084116365	0.000910615437297198	0.0362355792685342	0.953197868067218	0.985029910133952	Tppp3	protein_coding	ENSMUSG00000014846
2563.33237251218	0.0449049830063875	0.0277468732957855	0.0411908461387912	0.255827801566894	Msh3	protein_coding	ENSMUSG00000014850
31.8823075119551	0.00371474738913428	0.0411166069007304	0.355726865318587	0.686095131615856	Adamts13	protein_coding	ENSMUSG00000014852
2866.20169902756	0.0309202315755236	0.0266630134054462	0.144689950223861	0.470525938638501	Tmem208	protein_coding	ENSMUSG00000014856
2313.42505889821	-0.00344716397633326	0.0307836695371804	0.859414757951013	0.953070688686098	E2f4	protein_coding	ENSMUSG00000014859
14145.4908997038	0.0349916833632475	0.0292372748839323	0.089966319367863	0.374331712557152	Surf4	protein_coding	ENSMUSG00000014867
3029.06765828918	0.0159589258440275	0.0295913595761799	0.394512111794328	0.71511185681495	Surf2	protein_coding	ENSMUSG00000014873
2001.96400720052	0.0526453473352627	0.0596453904296077	0.060844798206904	0.310337995971244	Dnajb9	protein_coding	ENSMUSG00000014905
726.551553406256	-0.013499999517824	0.0357603376019171	0.497429272879711	0.78373723261188	Naf1	protein_coding	ENSMUSG00000014907
3570.00354276468	-0.0128965069248778	0.0331426521556319	0.523221005498311	0.798931576803598	Yes1	protein_coding	ENSMUSG00000014932
35471.8480102913	0.0183425625535176	0.037306306457172	0.368333855398316	0.696095231043528	Ppp1cb	protein_coding	ENSMUSG00000014956
13387.0112012372	0.0291700895125437	0.0263475029842354	0.172163575452445	0.508143540850558	Gorasp2	protein_coding	ENSMUSG00000014959
1983.26515666165	0.127560557836153	0.040343452092165	0.000138593294541035	0.0105296606973882	Tsen15	protein_coding	ENSMUSG00000014980
6929.05799983431	-0.00388944556750051	0.0187304256769478	0.821330976134894	0.938605182826839	Efr3a	protein_coding	ENSMUSG00000015002
6464.13141082916	0.0190027169463605	0.0340617121107745	0.386511325545881	0.709317782598428	Trappc2l	protein_coding	ENSMUSG00000015013
453.40979265414	0.00169231359296204	0.0329506660968435	0.932072275812992	0.97922989457791	Acsf3	protein_coding	ENSMUSG00000015016
2909.79790458315	0.00441179851012698	0.0336185615166231	0.826626340100673	0.940357210280737	Ddx19a	protein_coding	ENSMUSG00000015023
456.014182851702	0.0156116446113696	0.0350019387891518	0.451913772639589	0.75540220308858	Galns	protein_coding	ENSMUSG00000015027
36.3049143110914	-0.00118772999495559	0.0408820160279739	0.775261716299053	0.921920496330965	Gata2	protein_coding	ENSMUSG00000015053
55.4311901838357	0.0154179643387525	0.0435198583063592	0.17531014694242	0.51162151006652	C8g	protein_coding	ENSMUSG00000015083
252.719274935672	0.00134363092123099	0.0387079432121367	0.918802137394973	0.97477985655356	Entpd2	protein_coding	ENSMUSG00000015085
7816.93298838734	-0.00751354456557246	0.0314032316653547	0.795164139040349	0.929614758586223	Rabl6	protein_coding	ENSMUSG00000015087
1119.72592260377	0.00404312061940846	0.0413044416385215	0.105885651952847	0.407641313040767	Ptgds	protein_coding	ENSMUSG00000015090
7734.15742884988	0.0822906506952148	0.0234897019477792	8.29116757173371e-05	0.00771618909507134	Edf1	protein_coding	ENSMUSG00000015092
14892.2384800853	0.0619603591153182	0.0435089383625086	0.0342718427614755	0.233027440413257	Npdc1	protein_coding	ENSMUSG00000015094
10393.1529580968	0.0167283260779086	0.0307098915949155	0.534603988106244	0.805272988525148	Fbxw5	protein_coding	ENSMUSG00000015095
282.208499734916	0.00642426251998545	0.0387130040882514	0.655809547167735	0.86916219557985	Slc25a13	protein_coding	ENSMUSG00000015112
29263.184638552	0.0868559018495516	0.0399454751142887	0.00557117518952127	0.0872573891111386	Ube2i	protein_coding	ENSMUSG00000015120
2019.2334228431	0.0202810593580809	0.0293681715523942	0.369757922070231	0.697295661538484	Tsr3	protein_coding	ENSMUSG00000015126
1883.84961155067	0.00508487231004235	0.0316576368645182	0.797640448266901	0.930392178255043	Unkl	protein_coding	ENSMUSG00000015127
77.2551629890389	0.0100049248739844	0.0410901617384187	0.378094241071488	0.703603042255422	Lrrk1	protein_coding	ENSMUSG00000015133
515.398994280465	0.0321747721245241	0.0484426346195577	0.172960116759466	0.509164766577747	Aldh1a3	protein_coding	ENSMUSG00000015134
1044.93518757632	-0.0229650332120164	0.0415117476341547	0.24521627284476	0.588806823570955	Actn1	protein_coding	ENSMUSG00000015143
6210.85648015932	0.00226489828190925	0.0247646065336606	0.978177762500316	0.993105808586431	Sirt2	protein_coding	ENSMUSG00000015149
15545.0161181065	0.0490257279792847	0.0352914190778458	0.0467324335796293	0.272628262066402	Hnrnpl	protein_coding	ENSMUSG00000015165
2555.60848314113	-0.0191490206820743	0.0320684958893327	0.406947418848712	0.72469369503738	Nolc1	protein_coding	ENSMUSG00000015176
9571.99273248854	0.0784018149918191	0.0464886231642597	0.0132534806244566	0.141897003313586	Casd1	protein_coding	ENSMUSG00000015189
158.510028917982	-0.000808131600491304	0.0390256452535343	0.951651144504264	0.984701095057751	Cnksr3	protein_coding	ENSMUSG00000015202
4173.53820207727	0.0407404868452418	0.0340611152264965	0.0840843880646952	0.363122299678256	Mtmr1	protein_coding	ENSMUSG00000015214
19658.441748714	0.0837170027391067	0.0459575068151914	0.00745827104409367	0.102815267331492	Hmgb3	protein_coding	ENSMUSG00000015217
121099.919489964	-0.0636616912946976	0.0387228527700516	0.0204348988602968	0.177977661487245	Map2	protein_coding	ENSMUSG00000015222
289.336665438417	-0.0493557445197511	0.0550788377384829	0.0777812303842013	0.350419903981668	Cyp2j9	protein_coding	ENSMUSG00000015224
4209.860816923	-0.101429371551462	0.0364248565059919	0.000579949485568181	0.0242720633059177	Abca1	protein_coding	ENSMUSG00000015243
7925.61320175835	0.106120145923907	0.0387262736449356	0.000652082578301633	0.025916764056312	Nipsnap3b	protein_coding	ENSMUSG00000015247
2821.76537770901	0.0107112540549083	0.0354637763525551	0.567366334972123	0.825324859708499	Lage3	protein_coding	ENSMUSG00000015289
5381.806848219	0.0375935971690707	0.0331281746141232	0.101666092952791	0.399611761307502	Ubl4a	protein_coding	ENSMUSG00000015290
20541.1078988608	0.0195350164875906	0.0314887452346752	0.347225906866765	0.678707519491865	Gdi1	protein_coding	ENSMUSG00000015291
1286.79185884719	-0.201000786602832	0.092789736317879	0.00129559329954181	0.0388994846919498	Sash1	protein_coding	ENSMUSG00000015305
113.872424947172	-0.00265000332690452	0.0387782791485948	0.833202598397258	0.942485159419374	Gadd45b	protein_coding	ENSMUSG00000015312
28.2182885039188	0.0119428548879234	0.0428076967112819	0.142831990812156	0.46830962612067	Slamf1	protein_coding	ENSMUSG00000015316
809.177898093782	0.0137226510667875	0.0355994503138541	0.499099225390821	0.784779792149219	Zdhhc12	protein_coding	ENSMUSG00000015335
551.18320513086	0.0350103009649666	0.049776059362233	0.127393786968399	0.445165759206086	Endog	protein_coding	ENSMUSG00000015337
14.7619172453673	0.00532935543505128	0.0414916589901457	0.0758011761723912	0.34625647507748	Cybb	protein_coding	ENSMUSG00000015340
17176.7174237263	0.0352523221878453	0.0360591702402556	0.16635563767539	0.500178481208561	Golga7	protein_coding	ENSMUSG00000015341
2609.88995482046	0.00597085870708991	0.0318267565270598	0.608679357730888	0.846342143653807	Xk	protein_coding	ENSMUSG00000015342
180.537127783966	0.000745780417056992	0.0396347510786689	0.936388252180069	0.980235185890224	Pcolce2	protein_coding	ENSMUSG00000015354
21.8884219415304	0.00416634633322935	0.0408235737695854	0.54402461092827	0.811958385269007	Cd48	protein_coding	ENSMUSG00000015355
1715.18503941103	0.00865533241439542	0.0318757116718735	0.658276611481982	0.870167886614156	Clpx	protein_coding	ENSMUSG00000015357
2294.22450633569	0.0302545707417202	0.0336867254543394	0.179655614971406	0.515915438514852	Trabd	protein_coding	ENSMUSG00000015363
1472.02654782523	-0.0193535418888185	0.0317593909876453	0.371480413909461	0.699063529481771	Dennd6b	protein_coding	ENSMUSG00000015377
960.247753738008	0.00973340036710825	0.0322446472424126	0.576084078357747	0.830510823080066	Cd83	protein_coding	ENSMUSG00000015396
10.8578087284819	-0.00691938050514719	0.041587242499196	0.198189422682522	0.534722928082164	Ace2	protein_coding	ENSMUSG00000015405
56.3673279059493	-0.00953445724429488	0.0424677562237734	0.0455105595279558	0.269865214228051	C4a	lncRNA	ENSMUSG00000015451
8.29217340894332	0.00699038553722888	0.0418497219979211	0.0341683292099249	0.232753310382528	Ager	protein_coding	ENSMUSG00000015452
3340.18214945711	0.00327745858370546	0.0297483306758389	0.86278295587854	0.954145193044968	Atf6b	protein_coding	ENSMUSG00000015461
54.1353601230333	0.0103537826828636	0.0419708469979255	0.240073325149533	0.583120064888343	Egfl8	protein_coding	ENSMUSG00000015467
521.455906887248	-0.0320234943173312	0.0571383859680873	0.0368756840342657	0.242163110189956	Notch4	protein_coding	ENSMUSG00000015468
818.657387609036	-0.109687714941502	0.0485034043028601	0.00209240068405633	0.0505290441198351	Ppt2	protein_coding	ENSMUSG00000015474
321.990707420917	-0.00523267302011702	0.0388735017009869	0.70506333001523	0.89347915280861	Prrt1	protein_coding	ENSMUSG00000015476
3773.26358229623	-0.018564185152278	0.0331292975174951	0.429929826088479	0.741364752001811	Rnf5	protein_coding	ENSMUSG00000015478
779.444105269941	-0.0335527042815406	0.0521123776817578	0.102638517798184	0.401422399764846	Fam163a	protein_coding	ENSMUSG00000015484
6492.06362472079	-0.0356502994722475	0.0409206944711435	0.139196997867172	0.464178651137359	Cacfd1	protein_coding	ENSMUSG00000015488
25663.6637174543	-0.0742775349580869	0.0275884434520743	0.0013989851028943	0.040598681123185	Hivep2	protein_coding	ENSMUSG00000015501
1605.76500336774	0.0203103565798194	0.0332463186334561	0.347263934831991	0.678707519491865	Arnt	protein_coding	ENSMUSG00000015522
110.177547990464	-0.0189161442856306	0.0470525242642273	0.0199176309702688	0.175682570920536	Itga2	protein_coding	ENSMUSG00000015533
7762.36210065141	0.0392581322898345	0.0333129042674024	0.101157443927352	0.398747270051128	Mocs2	protein_coding	ENSMUSG00000015536
863.834655597452	0.0259495809748465	0.0349724645636129	0.231760646717818	0.57286876635015	Nat9	protein_coding	ENSMUSG00000015542
4429.0764045446	-0.110470916856767	0.0490356533374721	0.00205446141266722	0.0499717875298857	Lpl	protein_coding	ENSMUSG00000015568
3155.95535816962	0.00768127563001613	0.0334015075800651	0.69173268805368	0.887980920994072	Atp6v0e	protein_coding	ENSMUSG00000015575
6591.38413771481	-0.0153868823459512	0.0318745740433736	0.502639059306555	0.786804415425108	Zfp318	protein_coding	ENSMUSG00000015597
8874.23356385186	-0.0199437327513952	0.0390221672695996	0.325861302573963	0.660995324424401	Ttbk1	protein_coding	ENSMUSG00000015599
3461.72366455821	-0.0130570121067707	0.0388051913473978	0.450007345484775	0.753752923559658	Srf	protein_coding	ENSMUSG00000015605
6.0853018725201	-0.0022199770748597	0.0411290643115211	0.251018326917245	0.594406663975277	Gata3	protein_coding	ENSMUSG00000015619
277.514549791738	0.00222182293249449	0.0405160710378056	0.762696828444602	0.917348895829133	Lama5	protein_coding	ENSMUSG00000015647
28.5108217187762	-0.00430546195038969	0.0403160314393313	0.63668907602515	0.859045738663021	Steap1	protein_coding	ENSMUSG00000015652
722.171909787743	-0.0765856090174848	0.0675007341219132	0.0233658982732806	0.190601557786251	Steap2	protein_coding	ENSMUSG00000015653
115120.642011165	0.0138954598895311	0.0351706086493863	0.49204392552006	0.780109192952459	Hspa8	protein_coding	ENSMUSG00000015656
1028.81889800284	0.0128672153945438	0.0352252802544458	0.521005781614903	0.797729938083925	Serac1	protein_coding	ENSMUSG00000015659
4075.02238093878	0.0293680179626064	0.0361288720052887	0.208591213150183	0.547505479058408	Pdzd11	protein_coding	ENSMUSG00000015668
14918.211385597	0.13082663566285	0.0449849593420403	0.000278300912794804	0.0155575635185602	Psma2	protein_coding	ENSMUSG00000015671
3731.61614272842	0.050974394868052	0.0526246007048677	0.0634463358420793	0.315774128251862	Mrpl32	protein_coding	ENSMUSG00000015672
5016.24677712178	-0.00688816322962736	0.0279048175436017	0.729400582791447	0.904118323218528	Setdb1	protein_coding	ENSMUSG00000015697
22.9086301775161	-0.00553099937205451	0.0409369708173024	0.450633403378622	0.754229868049746	Anxa9	protein_coding	ENSMUSG00000015702
22723.6335605584	0.0339297565663897	0.0292707268100763	0.104321263288451	0.404863237820194	Arnt2	protein_coding	ENSMUSG00000015709
7205.23264263195	0.0269096555150197	0.0244645079873366	0.151313747790245	0.480047667470986	Prune1	protein_coding	ENSMUSG00000015711
3947.6480155157	-0.0183009156872429	0.0265727733825708	0.337606441189553	0.67075887388615	Cers2	protein_coding	ENSMUSG00000015714
9.20050426390442	0.0130932048086444	0.0439946164377894	0.00590702144623553	0.0905852601796758	Nlrp5	protein_coding	ENSMUSG00000015721
28366.6495094027	0.0267068559943487	0.038946047877115	0.233209335848642	0.574842153216207	Capza2	protein_coding	ENSMUSG00000015733
8681.89403060664	0.0158527863591329	0.025990507764397	0.426526027345814	0.73888949044015	Plekho1	protein_coding	ENSMUSG00000015745
2145.95162876631	0.000111832155690319	0.0346396659461764	0.97166098789018	0.991689858483106	Vps45	protein_coding	ENSMUSG00000015747
713.753327946542	-0.114275619390721	0.0877402764562387	0.00915462779491084	0.116598827096219	Prpf3	protein_coding	ENSMUSG00000015748
6806.64190964732	-0.00701367982133886	0.0330760641348293	0.72659668148429	0.902851046767174	Anp32e	protein_coding	ENSMUSG00000015749
7965.37901704424	0.0383987281576446	0.0414512642181454	0.121212100252117	0.435181964479495	Aph1a	protein_coding	ENSMUSG00000015750
8045.4412011521	-0.0407134967874986	0.035119742646705	0.0929805485644145	0.380708571831838	Tab2	protein_coding	ENSMUSG00000015755
3426.35750613562	-0.00058743359490511	0.0304838441285138	0.919670207670643	0.974915165912563	Ppil4	protein_coding	ENSMUSG00000015757
7343.35168415021	0.0502572415858514	0.0435069669738067	0.0673384662715277	0.32551830816697	Cnih1	protein_coding	ENSMUSG00000015759
1433.71878582455	0.0182362209476823	0.0397741677378024	0.355706551042805	0.686095131615856	Eps8	protein_coding	ENSMUSG00000015766
8817.30963870802	0.129002887095118	0.0404781901120889	0.000116767131577628	0.0095567410133423	Med22	protein_coding	ENSMUSG00000015776
4198.90243385878	0.0907079877558083	0.047449308693778	0.00593286563971613	0.0907297334992714	Surf1	protein_coding	ENSMUSG00000015790
10285.5352245854	0.0417749799259844	0.0512799187892081	0.0850123968003714	0.365054847183202	Med28	protein_coding	ENSMUSG00000015804
4386.86361340039	0.0685918643675216	0.0480754957226864	0.0203078638483219	0.177769897480216	Qdpr	protein_coding	ENSMUSG00000015806
10.0595879960769	-0.00630298147870848	0.0416508297499847	0.0799902180472336	0.355801899840533	Gnrh1	protein_coding	ENSMUSG00000015812
8471.41303176412	-0.105371877517455	0.0466757420192898	0.0021875360015419	0.051568155434737	Tnr	protein_coding	ENSMUSG00000015829
8655.88034865424	-0.0120036286124628	0.0301901869161338	0.622485000429725	0.852747520657917	Sqstm1	protein_coding	ENSMUSG00000015837
374.131308988237	0.00462879390582225	0.035714998224032	0.836523572376289	0.944105986418472	Nfe2l2	protein_coding	ENSMUSG00000015839
404.579699534142	-0.00550162585805727	0.0410977889643489	0.398007351608467	0.717858518717841	Rxrg	protein_coding	ENSMUSG00000015843
1841.68614751161	0.036877308175639	0.0417656828623916	0.131811116061685	0.451662408278525	Rxra	protein_coding	ENSMUSG00000015846
54.6847306800482	-0.00245096635925471	0.0411074706256897	0.310088398297594	0.646441512856358	Adamtsl4	protein_coding	ENSMUSG00000015850
649.588003339058	-0.0326147664415383	0.0498585340317375	0.124582427228889	0.4407656863439	Fcrls	protein_coding	ENSMUSG00000015852
6450.25369340336	0.0582649464587154	0.0271279181666056	0.008333363806093	0.110180568008599	Prpsap1	protein_coding	ENSMUSG00000015869
367.337627688375	-0.0080781373408796	0.0361832978360727	0.669291581991302	0.876081351667089	Fam184b	protein_coding	ENSMUSG00000015879
314.507901901621	-0.0314342031258378	0.0447070625134343	0.157340120037234	0.488946979691015	Ncapg	protein_coding	ENSMUSG00000015880
10157.1398739236	-0.00181592101513629	0.0340330636550556	0.953957144470484	0.985440584260881	Lcorl	protein_coding	ENSMUSG00000015882
1927.55936913885	0.0353053352256692	0.0410019959910931	0.141478489908036	0.466764824409613	Lta4h	protein_coding	ENSMUSG00000015889
98.5257299239649	-0.0241320035845949	0.0476864339891987	0.114550976959794	0.42309000315185	Amdhd1	protein_coding	ENSMUSG00000015890
44122.7962906927	0.0429410019014059	0.0395970352815197	0.0962804964073593	0.388674901280568	Dstn	protein_coding	ENSMUSG00000015932
11396.8464483672	0.0957093479027229	0.0288176086427417	0.00016949191152103	0.0119662372549257	Macroh2a1	protein_coding	ENSMUSG00000015937
1123.16899735674	0.00594799786159455	0.0362757727267022	0.756274479709532	0.914884619821982	Gtf2ird2	protein_coding	ENSMUSG00000015942
1669.62596457329	0.104580866633255	0.0402951161581857	0.000943663447366045	0.0324325108032025	Bola1	protein_coding	ENSMUSG00000015943
10499.2823942627	-0.0157084696848607	0.0259822051294439	0.441527507235471	0.748858304926659	Castor2	protein_coding	ENSMUSG00000015944
70.4141029976492	0.0210327173672701	0.0475561988364358	0.0569317279524049	0.29982603622712	Fcgr1	protein_coding	ENSMUSG00000015947
120.405102163329	-0.0305177173222917	0.0542096237340649	0.0568459046800025	0.299589983691556	Ncf1	protein_coding	ENSMUSG00000015950
27.8660705627825	0.00550201081166894	0.0412116499160876	0.338345074987158	0.67146380485552	Wnt11	protein_coding	ENSMUSG00000015957
13822.2017281029	0.0327855073348815	0.0302594632604963	0.134284272150088	0.455823939473523	Adss	protein_coding	ENSMUSG00000015961
110.487726862562	0.000483288866351918	0.0393857837313559	0.97017445194132	0.990845081989152	Il17rb	protein_coding	ENSMUSG00000015966
3897.3298091775	-0.0579705974719273	0.0593133082145135	0.0463320141873063	0.271793164191955	Cacna1d	protein_coding	ENSMUSG00000015968
188.539884324932	-0.0654926664198495	0.119551077479513	0.0191818802485352	0.171983188599873	Chdh	protein_coding	ENSMUSG00000015970
2444.88830954426	0.0635949562964957	0.0321489458696073	0.0117124047211536	0.133550422873092	Actr8	protein_coding	ENSMUSG00000015971
527.294366821409	0.00772384751359417	0.0381859413452001	0.629670236780084	0.855464400875104	Lrrc27	protein_coding	ENSMUSG00000015980
2975.88324960983	0.024300924130144	0.037550119718373	0.273743205719383	0.615567045892634	Stk32c	protein_coding	ENSMUSG00000015981
6361.20379428297	0.0793083187522853	0.0523814891635068	0.0159122772579099	0.156837423213779	Fnta	protein_coding	ENSMUSG00000015994
2512.98408401356	-0.0277080217021012	0.0351543203493276	0.229165474338377	0.569570045121	Mtrex	protein_coding	ENSMUSG00000016018
16.1395051368745	0.00939869129195933	0.0424966426942487	0.0238559141202537	0.192889861042578	Lbp	protein_coding	ENSMUSG00000016024
3279.9690058709	-0.0539993724792509	0.0762551928052677	0.0389502735182122	0.248300597010558	Celsr1	protein_coding	ENSMUSG00000016028
528.296357685814	-0.00243100924602734	0.0369200813685531	0.863964316279471	0.954976163522597	Fli1	protein_coding	ENSMUSG00000016087
470.663002753193	-0.000819375508498791	0.0394383701122811	0.92164356983614	0.975440919059873	Stard13	protein_coding	ENSMUSG00000016128
7197.25410078693	-0.108262542251319	0.043189294464749	0.00116951313296236	0.0362467057674646	Tenm1	protein_coding	ENSMUSG00000016150
2171.10528397586	-0.0110016051782667	0.0287961599075665	0.612959927448745	0.848597513055784	Camk1g	protein_coding	ENSMUSG00000016179
1446.40405588719	0.0119920239535542	0.0403956595607388	0.404921184346639	0.723124966194604	Utp25	protein_coding	ENSMUSG00000016181
166.773152395635	-0.00148857235714255	0.0388281469287114	0.897264820683783	0.966572323289292	Hsd11b1	protein_coding	ENSMUSG00000016194
5856.07683544873	-0.0244048449750703	0.0297817962283589	0.282949825346813	0.622168529664335	Syt14	protein_coding	ENSMUSG00000016200
25.1053332220151	-0.012892135742461	0.0434797287336029	0.0720158676649837	0.337328758094845	H2-M3	protein_coding	ENSMUSG00000016206
191.180774247088	-0.1809044346626	0.141289911843247	0.00565543800901342	0.0881338992406054	Lonrf3	protein_coding	ENSMUSG00000016239
18663.6368248648	0.0163907970908053	0.0394277140136958	0.368578307106125	0.696190004022812	Atp5e	protein_coding	ENSMUSG00000016252
1992.55236713562	0.0355572357817202	0.0396055730408791	0.142544779595859	0.46830962612067	Nelfcd	protein_coding	ENSMUSG00000016253
9.10867820201426	-0.00633983092823276	0.0415414501809778	0.18082494331014	0.517047359989671	Tubb1	protein_coding	ENSMUSG00000016255
3906.45595893268	0.00944573748152975	0.0300992416082665	0.666005883795021	0.874290843808144	Ctsz	protein_coding	ENSMUSG00000016256
7974.17700072318	-0.00318586407948862	0.0277465436992568	0.85740955104278	0.952351659157745	Prelid3b	protein_coding	ENSMUSG00000016257
4452.61558544907	-0.00135764200245652	0.0333851687718432	0.935654154254444	0.980235185890224	Sertad4	protein_coding	ENSMUSG00000016262
5069.57984661362	0.0555097001856701	0.0415835441873445	0.0294355479333704	0.215958412427496	Ube2a	protein_coding	ENSMUSG00000016308
10544.1317499881	0.0311061203689989	0.0360159512347508	0.227529657776141	0.568544240496742	Slc25a5	protein_coding	ENSMUSG00000016319
15579.2126479546	0.0324595606063146	0.044784296838149	0.149815558833947	0.477930448839695	Ppdpf	protein_coding	ENSMUSG00000016344
24107.8922081953	-0.0302953884925274	0.0318729410352819	0.191264405635963	0.528899945689688	Kcnq2	protein_coding	ENSMUSG00000016346
8829.52522724001	0.00369051728605823	0.030429560936264	0.885012290837856	0.962108733239926	Eef1a2	protein_coding	ENSMUSG00000016349
10.0450650088216	0.00327313551488071	0.0410755342514273	0.410519275085762	0.727982739144905	Col20a1	protein_coding	ENSMUSG00000016356
2640.34056819187	0.0173249593222265	0.0307532129063239	0.431670673799963	0.742339186741757	Pls3	protein_coding	ENSMUSG00000016382
11898.6006059882	-0.00784377751204742	0.0249687211364278	0.657127811563711	0.86953674008563	Mpped2	protein_coding	ENSMUSG00000016386
2610.28038932721	0.0102262251172219	0.0373477881815002	0.546452545289226	0.813159741135928	Nkap	protein_coding	ENSMUSG00000016409
5593.26370852407	-0.0018296788176728	0.029916710860756	0.884030403608346	0.961872186361138	Ndufa1	protein_coding	ENSMUSG00000016427
5.03101917994778	-0.00369680788832558	0.0412038803466115	0.250747703949066	0.594275285485463	Wt1	protein_coding	ENSMUSG00000016458
2186.36664243768	-0.0285819507619724	0.0287715943286395	0.184542120492882	0.522034018106237	E2f3	protein_coding	ENSMUSG00000016477
2668.04522808345	0.0232828050014309	0.0330213580180984	0.288900137639785	0.627616520012187	Cr1l	protein_coding	ENSMUSG00000016481
1637.30072404581	-0.0181213050309764	0.0367359611911033	0.408296175841441	0.726276172723509	Ppfibp1	protein_coding	ENSMUSG00000016487
148.209480433713	-0.0156661089714781	0.0440080730920418	0.137826603378634	0.46216878322626	Cd46	protein_coding	ENSMUSG00000016493
2114.87274957801	0.0324370116417185	0.0381575567352564	0.16303456491049	0.49611088675206	Cd34	protein_coding	ENSMUSG00000016494
3830.27600139901	0.0210761404153697	0.033205530712316	0.253368038825534	0.596709679416673	Plgrkt	protein_coding	ENSMUSG00000016495
323.179738803858	0.00193598678136902	0.0360026180957916	0.891109074436798	0.963649381441494	Cd274	protein_coding	ENSMUSG00000016496
13.4304537328951	0.0159706702782148	0.0452942591540584	0.0161680334375164	0.15822905354395	Pdcd1lg2	protein_coding	ENSMUSG00000016498
9649.09890553369	0.0243568569876152	0.034069973859284	0.313149827947981	0.649150418991397	Gtf3a	protein_coding	ENSMUSG00000016503
1172.67528927881	0.0729578712653507	0.0726994285109196	0.0267105641540141	0.206025695737702	Mtif3	protein_coding	ENSMUSG00000016510
2263.77525500241	0.0181863910140739	0.0277711530466161	0.390060992199938	0.711708443640129	Lnx2	protein_coding	ENSMUSG00000016520
1359.48286726323	-0.014415477962846	0.0371974027286091	0.524305915109255	0.799667268018939	Dyrk3	protein_coding	ENSMUSG00000016526
6777.88290662985	0.0688672671688188	0.0319792694969021	0.00642135065681072	0.0939239537116631	Mapkapk2	protein_coding	ENSMUSG00000016528
6.49128822349336	0.00328014725097668	0.0411252722627287	0.360600324717501	0.68958738057704	Il10	protein_coding	ENSMUSG00000016529
3653.24403533917	0.0246648868591729	0.0327832108196428	0.267534252269255	0.610614739376782	Lamp2	protein_coding	ENSMUSG00000016534
16929.9136435495	0.0255716028145871	0.0298770774883626	0.248801693896402	0.592431271542355	Atxn10	protein_coding	ENSMUSG00000016541
3941.56832683389	-0.0141711650515966	0.0268765609596936	0.487396835959536	0.777605782403952	Foxred2	protein_coding	ENSMUSG00000016552
5990.22336157052	0.0300878129771547	0.0398399617183169	0.173777860974751	0.510453698234754	Eif3d	protein_coding	ENSMUSG00000016554
119034.985590652	0.127008437841598	0.0379955265447113	7.19976669254016e-05	0.00719911512994355	H3f3b	protein_coding	ENSMUSG00000016559
3048.35311216072	0.0558668981589387	0.0329474284188772	0.0216839636982713	0.18345031768928	Nup50	protein_coding	ENSMUSG00000016619
3073.32212845953	-0.0182712922902743	0.0380582345556171	0.359073565416694	0.688486563867949	Phf21b	protein_coding	ENSMUSG00000016624
3164.96203969729	0.0601621187278076	0.0361860195415111	0.0221019575944028	0.185143691782075	Ift27	protein_coding	ENSMUSG00000016637
837.670140860657	-0.00916398101487986	0.0382659192259517	0.590983326800761	0.837630246174376	Pacsin2	protein_coding	ENSMUSG00000016664
151.421445449182	0.00773116646208777	0.0378467982630307	0.619218553611703	0.851010226619541	Cmah	protein_coding	ENSMUSG00000016756
2962.99206080131	0.000693585749692066	0.0271522074980353	0.961799585855983	0.988045523139115	Ttll12	protein_coding	ENSMUSG00000016757
20.3722168142563	3.3851602176075e-05	0.0404322255504751	0.996728516255338	0.998817605619256	Bik	protein_coding	ENSMUSG00000016758
5783.01903791075	-0.00494348105569054	0.0314752151505201	0.806690643455466	0.933374737536742	Scube1	protein_coding	ENSMUSG00000016763
6933.7432773033	0.00343504424834745	0.0347536541035188	0.861498034074227	0.953872309698981	Tox4	protein_coding	ENSMUSG00000016831
4569.60391317862	0.0685851196379448	0.0438332859461307	0.011903836573346	0.134251797189893	Mrps18c	protein_coding	ENSMUSG00000016833
787.705199548914	0.0195593809889334	0.0431648317251002	0.240582710871268	0.583898599103051	Sulf1	protein_coding	ENSMUSG00000016918
12026.9312923514	0.0490293345680763	0.0270677240163876	0.0231883116565983	0.189783448513892	Srsf6	protein_coding	ENSMUSG00000016921
9697.03216169165	0.0141808280410336	0.0246242483640422	0.513186184780703	0.792867811737675	Plcg1	protein_coding	ENSMUSG00000016933
3451.50102999902	0.0678948495107472	0.0349813572046978	0.0124399393057063	0.137639047737993	Kctd2	protein_coding	ENSMUSG00000016940
5.61448555548542	-0.000316617595019949	0.0410619626394615	0.797049672330592	0.930251193509024	Tmprss6	protein_coding	ENSMUSG00000016942
9984.71252651323	0.0557257631359742	0.0399909214867229	0.0324165071109395	0.226879959339287	Kctd5	protein_coding	ENSMUSG00000016946
1557.49175653751	0.0289346651351932	0.0335012531848567	0.209675446304524	0.548981991994948	Etaa1	protein_coding	ENSMUSG00000016984
243.190179824487	-0.00366286132276233	0.039434236113791	0.753309457249926	0.913997275918787	Matn4	protein_coding	ENSMUSG00000016995
9.12043652347869	-0.0112162162311581	0.0430263554371917	0.0429596282158973	0.262097521748381	Slpi	protein_coding	ENSMUSG00000017002
5.9574758330698	0.00013132544734013	0.0410205347739195	0.955004951263184	0.986071232436189	Rbpjl	protein_coding	ENSMUSG00000017007
451.549224604486	-0.0439748351890671	0.0532347313359585	0.0840293249341365	0.363061795334249	Sdc4	protein_coding	ENSMUSG00000017009
353.438337351621	-0.00953909951609807	0.0354789903313142	0.605337251767659	0.844704634349693	Il13ra1	protein_coding	ENSMUSG00000017057
10200.9485224813	-0.00366698428980692	0.0280698084103031	0.858888346120047	0.952961424101962	Nbr1	protein_coding	ENSMUSG00000017119
6463.17199898756	0.0140106808403361	0.0288173649403492	0.500561774185653	0.786224335464422	Cyth1	protein_coding	ENSMUSG00000017132
6560.83985536441	0.017490735358831	0.0303499614343135	0.415758541733706	0.732241352931492	Rnd3	protein_coding	ENSMUSG00000017144
448.346736643095	-0.00122036109825722	0.0365350007945487	0.912892189392299	0.972572153176695	Brca1	protein_coding	ENSMUSG00000017146
52.7337514677196	-0.00489905479203501	0.0407845146984905	0.512516317192121	0.792656620092374	Cntnap1	protein_coding	ENSMUSG00000017167
5703.09578723053	-0.00277272959166885	0.0239117460864865	0.869558815138277	0.957090735514552	Nt5c3b	protein_coding	ENSMUSG00000017176
8693.94774197269	0.0732207657626619	0.044149753695131	0.0147526931013794	0.150649266245047	Coa3	protein_coding	ENSMUSG00000017188
3499.52682312866	-0.0290336755250435	0.0364602670517755	0.206833522012183	0.545288376213938	Med24	protein_coding	ENSMUSG00000017210
6143.70936722799	0.0397025117822818	0.0377553267740551	0.104772780623032	0.405973856953841	Psmd3	protein_coding	ENSMUSG00000017221
3952.34808312996	-0.0100880962192905	0.029486881998116	0.617893253286583	0.850422936995866	Exosc10	protein_coding	ENSMUSG00000017264
3624.27121640703	0.0413065186363403	0.0504988309225195	0.124653319645008	0.440797207729958	Glod4	protein_coding	ENSMUSG00000017286
3663.35896326511	-0.0192878916103432	0.0369719450597502	0.375483733281711	0.701864281683238	Vps53	protein_coding	ENSMUSG00000017288
48292.4492605318	-0.0387049153885251	0.0370653390879895	0.11413417807105	0.422312162627539	Taok1	protein_coding	ENSMUSG00000017291
2240.93217580523	0.0868077527458052	0.0467580957834539	0.00662440381790012	0.0956969661300471	Dnttip1	protein_coding	ENSMUSG00000017299
514.429713192412	0.105904494763914	0.0560622681762138	0.00466817950689443	0.0800911729373859	Acot8	protein_coding	ENSMUSG00000017307
1407.62302410391	0.00777097520634724	0.0365584881116356	0.674488310306002	0.87871964869367	Mpp2	protein_coding	ENSMUSG00000017314
474.461438120323	0.00290241718726387	0.0385194086341512	0.810496296061133	0.935216098906441	Vtn	protein_coding	ENSMUSG00000017344
7856.25227638431	-0.0129977718438564	0.0255222390374359	0.540634884374125	0.809693407055792	Nlk	protein_coding	ENSMUSG00000017376
11685.6917501891	-0.000549485583381563	0.0312640640476659	0.956487498187359	0.986348440661918	Traf4	protein_coding	ENSMUSG00000017386
5906.84171149403	0.0197250884069806	0.0353118321324429	0.353076007264116	0.683851499913392	Aldoc	protein_coding	ENSMUSG00000017390
768.910929391673	0.00907365346091081	0.0362198034975226	0.693251013482701	0.888317216431958	Stac2	protein_coding	ENSMUSG00000017400
53984.2869674401	0.0708731811534422	0.0652227365096822	0.0279335562420956	0.20999209826748	Rpl19	protein_coding	ENSMUSG00000017404
143.306628962896	-0.351725059526499	0.111368959988913	6.50742374515093e-05	0.00694658784981084	Nek8	protein_coding	ENSMUSG00000017405
7493.23699611511	-0.0127375460393296	0.0353779611015845	0.519168985358221	0.796750702407473	Cacnb4	protein_coding	ENSMUSG00000017412
31.5767744055855	-0.00899266669715386	0.0414640437921849	0.320613375308202	0.656107598953396	Plxdc1	protein_coding	ENSMUSG00000017417
11498.9932987569	0.00899165964010691	0.0345277775397232	0.647896571675149	0.865611755796702	Arl5b	protein_coding	ENSMUSG00000017418
9085.0376050449	0.0117597325290947	0.0332482331283655	0.590206045219072	0.83727673237956	Zfp207	protein_coding	ENSMUSG00000017421
5562.10782442971	0.0121659307936951	0.0352462806503221	0.613456512190879	0.848812659655533	Psmd11	protein_coding	ENSMUSG00000017428
265.019099561674	-0.013010543705913	0.037556111541423	0.476444114793586	0.771089940582149	C1qtnf1	protein_coding	ENSMUSG00000017446
100.371784604312	-0.00716773118501131	0.0407960705021886	0.463408030790787	0.763404844333709	Pipox	protein_coding	ENSMUSG00000017453
22252.5516583324	0.0706207587181885	0.0362922897760365	0.00726720766185494	0.10125520486234	Timp2	protein_coding	ENSMUSG00000017466
2160.99357624703	-0.0166937669636903	0.038126830576421	0.39324626061207	0.71398865064543	Zc3h18	protein_coding	ENSMUSG00000017478
16709.7677329273	-0.11611403957199	0.0445568616724779	0.000858577456115983	0.0309508068927422	Top2b	protein_coding	ENSMUSG00000017485
387.931912015486	-0.00888980207942008	0.0418865534148074	0.206912083737369	0.545300325155442	Rarb	protein_coding	ENSMUSG00000017491
5861.55982111265	0.00140953556225053	0.0284120670915601	0.977113425890916	0.993105808586431	Igfbp4	protein_coding	ENSMUSG00000017493
128.496438027565	-0.00835750548199546	0.0395775889409686	0.538702318492783	0.808184286639257	Cdc6	protein_coding	ENSMUSG00000017499
7404.56039071964	0.00437783994773151	0.0333769149028329	0.823424356525111	0.939634982209755	Suz12	protein_coding	ENSMUSG00000017548
974.860024870305	-0.0452128659022975	0.0424691458348379	0.0784519392857491	0.351662540326779	Atad5	protein_coding	ENSMUSG00000017550
1018.52671528072	0.0298281296904926	0.0475976502669215	0.142387117646339	0.468024225605539	Crlf3	protein_coding	ENSMUSG00000017561
11.9627993535307	-0.00169356657667575	0.0409565552181449	0.639085832264335	0.860027935045202	Tns4	protein_coding	ENSMUSG00000017607
11280.45633075	0.0290171135672659	0.0254531575877417	0.157091365012122	0.488586204649946	Tnfaip1	protein_coding	ENSMUSG00000017615
42054.9047981509	-0.00454302324645535	0.0205214055427855	0.693018482654888	0.888149160093951	Abr	protein_coding	ENSMUSG00000017631
31447.3602881372	-0.00950031132418431	0.0326895552682469	0.642800593122217	0.862296333807731	Rab11fip4	protein_coding	ENSMUSG00000017639
137.267302783553	-0.0228482832862769	0.0481042650780313	0.0813740908440558	0.357999542774746	Cd40	protein_coding	ENSMUSG00000017652
3235.89714509915	-0.0566823433115968	0.0427782754156349	0.0436748536918375	0.264345909855444	Slc35c2	protein_coding	ENSMUSG00000017664
4535.3004785212	-0.00174539916039168	0.0255800831539788	0.908611705708937	0.970941379011148	Zfp334	protein_coding	ENSMUSG00000017667
4559.63592980317	-0.00223650812046082	0.033196204067102	0.900458334629225	0.967582216320769	Elmo2	protein_coding	ENSMUSG00000017670
6475.16988664888	0.0383438143341936	0.0313382902192745	0.0955650480953325	0.386887444953311	Wsb1	protein_coding	ENSMUSG00000017677
9494.98290355345	0.00659454618683925	0.0246060284151621	0.726950566362268	0.902887028688457	Ttpal	protein_coding	ENSMUSG00000017679
11772.4421144161	0.021265509711441	0.0280992935738495	0.336169382978707	0.669853113170736	Rhot1	protein_coding	ENSMUSG00000017686
2558.07095326585	0.000736567335503173	0.0338070006898887	0.965330952236896	0.989476079781723	Rhbdl3	protein_coding	ENSMUSG00000017692
332.823555009627	0.0127780290083238	0.0361623521152614	0.511174413978639	0.792094520208765	Ada	protein_coding	ENSMUSG00000017697
10830.9180847705	0.0244841357145939	0.0355126659628417	0.318550998831058	0.653938457468258	Serinc3	protein_coding	ENSMUSG00000017707
125.150925423601	0.0627973913919728	0.150550349254819	0.00843566263013119	0.110893083165163	Tha1	protein_coding	ENSMUSG00000017713
4627.6731555108	0.0114632647134277	0.029136698338884	0.566787085940602	0.82512063679497	Pgs1	protein_coding	ENSMUSG00000017715
1229.84538833553	0.0190297935375858	0.0322721718162901	0.388250468622406	0.710404807122458	Birc5	protein_coding	ENSMUSG00000017716
335.460355795895	0.000907586551571851	0.0378940758828248	0.957329619106965	0.98663466861764	Afmid	protein_coding	ENSMUSG00000017718
8615.77752853621	0.0325387111404605	0.0408028027417625	0.127498424929696	0.445165759206086	Pigt	protein_coding	ENSMUSG00000017721
87.4893796515376	0.0165610590526063	0.0437029767867079	0.179310015509282	0.515915438514852	Wfdc2	protein_coding	ENSMUSG00000017723
1867.79291537609	-0.0193738142410778	0.0344197344533522	0.366618819581682	0.695172702515533	Etv4	protein_coding	ENSMUSG00000017724
1860.12566287689	-0.0549564670707948	0.0815598573057144	0.0342327760856169	0.232848091497325	Dbndd2	protein_coding	ENSMUSG00000017734
352.394279238971	0.00859894517172888	0.0383277611560837	0.583815772781726	0.834977489785112	Mmp9	protein_coding	ENSMUSG00000017737
3916.47731987197	-0.0140350727974326	0.0380684324193772	0.541013803993569	0.809816638938555	Slc12a5	protein_coding	ENSMUSG00000017740
339.31152257546	-0.0268861542040187	0.048131119506967	0.128875166298949	0.446945828612194	Ghdc	protein_coding	ENSMUSG00000017747
380.863777705277	-0.0167778192732611	0.0416964083801745	0.287405243861944	0.625845593108123	Pltp	protein_coding	ENSMUSG00000017754
765.63453968311	-0.130349696576197	0.0826597933001292	0.00556148115938293	0.0872573891111386	Slc12a7	protein_coding	ENSMUSG00000017756
2585.71581177204	-0.0489825682259802	0.0521245706458581	0.0644650689090485	0.318050701663799	Ctsa	protein_coding	ENSMUSG00000017760
1854.14804724241	0.0320813276653869	0.0332523389640375	0.179375957372861	0.515915438514852	Zswim1	protein_coding	ENSMUSG00000017764
981.945427988911	0.00832405886240751	0.0371058529254046	0.623221853944629	0.852911161730873	Slc12a4	protein_coding	ENSMUSG00000017765
1766.8366965556	0.00102813543182261	0.0296320369608666	0.97893068592719	0.993212396069927	Myo1c	protein_coding	ENSMUSG00000017774
30214.8090282364	0.0496817355273309	0.0303896839689286	0.0360423150350302	0.239178101394624	Crk	protein_coding	ENSMUSG00000017776
14883.7706627794	0.0205010630019439	0.0332086514662755	0.279559769484528	0.620100855997758	Cox7c	protein_coding	ENSMUSG00000017778
27464.526714131	0.0155903793141274	0.0254165558593948	0.492470677884591	0.780468944139346	Pitpna	protein_coding	ENSMUSG00000017781
4533.42447605293	0.118328445234563	0.0537445355375788	0.00170510762627311	0.0446439198168047	Mlx	protein_coding	ENSMUSG00000017801
9722.62583289197	0.0170729616456604	0.0283306635817255	0.426924512433149	0.739054120323016	Retreg3	protein_coding	ENSMUSG00000017802
41.557403926394	0.0107380520720935	0.0422202529809143	0.205973119702131	0.54477486525167	Jph2	protein_coding	ENSMUSG00000017817
21.6386859678104	0.00551000380060967	0.0414764865551172	0.117512495686072	0.428533429605758	Dhx58	protein_coding	ENSMUSG00000017830
11772.1292894655	0.044147830595396	0.0451647009373598	0.0832968438519549	0.362041868327433	Rab5a	protein_coding	ENSMUSG00000017831
8048.67445181356	0.0100830789322376	0.0290964214742287	0.603393686031319	0.84380418136439	Nkiras2	protein_coding	ENSMUSG00000017837
19421.6735800729	0.022843646032396	0.0301223025508263	0.447642552982043	0.752615930830915	Ppp2r5c	protein_coding	ENSMUSG00000017843
1965.61348437689	0.00497887929093682	0.0309715860285731	0.787121580843974	0.92646755477543	Ift52	protein_coding	ENSMUSG00000017858
476.710837705	0.0156417934452627	0.0395277246239106	0.378250636367245	0.703603042255422	Mybl2	protein_coding	ENSMUSG00000017861
236.682998803485	0.0153540450766313	0.0434877481280522	0.179553908083019	0.515915438514852	Eya2	protein_coding	ENSMUSG00000017897
10879.134321972	-0.0312021862390137	0.0366120617322176	0.183899891673135	0.521126118116088	B4galt5	protein_coding	ENSMUSG00000017929
7349.44677163452	0.0658843351543794	0.0229406319819111	0.00100563214127775	0.0333670556425762	Gdap1l1	protein_coding	ENSMUSG00000017943
77.7325648053499	0.0124452985794065	0.0411521204938832	0.339839001231078	0.672616412826186	Ptgis	protein_coding	ENSMUSG00000017969
2361.40555583302	-0.0499732516330377	0.0305852505300684	0.0330497221466756	0.229159949795179	Cadps2	protein_coding	ENSMUSG00000017978
1896.80157560109	-0.0624442123326349	0.0498934443832823	0.0343709836465841	0.233414258335039	Ddx27	protein_coding	ENSMUSG00000017999
18354.2089929075	0.0547807610198202	0.0383653423980938	0.0257261267519549	0.202738386466434	Cyth3	protein_coding	ENSMUSG00000018001
228.460661906625	0.0177875169893401	0.0438027216270785	0.211641083687237	0.551059817052029	Cyth4	protein_coding	ENSMUSG00000018008
27140.9093796596	0.0184053361095479	0.0322599167053589	0.403311138495592	0.7217962028986	Rac3	protein_coding	ENSMUSG00000018012
10689.2826227047	0.0182576456477783	0.0259983552114724	0.382546936455013	0.706426052358149	Rrp7a	protein_coding	ENSMUSG00000018040
8623.81450639824	0.00696606579430298	0.0298799748172282	0.760394624316466	0.916261353020611	Cyb5r3	protein_coding	ENSMUSG00000018042
1686.85053877205	-0.125923268613521	0.0822392001848406	0.00589038758174469	0.0903929060981903	Ints2	protein_coding	ENSMUSG00000018068
15783.4858419705	-0.0289653676636887	0.0238210638296849	0.134485050784684	0.456131283297955	Med13l	protein_coding	ENSMUSG00000018076
7496.76438425147	0.0451289009597455	0.0417368135564571	0.083599870771909	0.362446526254198	H2bc4	protein_coding	ENSMUSG00000018102
408.480654281179	-0.00384121681086972	0.0392396071623701	0.738990746518888	0.908124051930232	Baiap2l2	protein_coding	ENSMUSG00000018126
2253.58143971617	0.0406347017362756	0.0350298942458407	0.091997192558377	0.378965070785065	Mafk	protein_coding	ENSMUSG00000018143
10367.0588925796	-0.0307729775719991	0.0266287577701989	0.139768933222126	0.46437817887403	Med1	protein_coding	ENSMUSG00000018160
64.1339164371867	-0.0312819357115226	0.0578097891285629	0.0204216425039558	0.177965577112254	Erbb3	protein_coding	ENSMUSG00000018166
2167.17240737724	-0.00897149546657968	0.0282290969534212	0.631442849137744	0.856259395099067	Stard3	protein_coding	ENSMUSG00000018167
2221.4835796962	-0.0481718901303175	0.0381593238423555	0.0588520688429525	0.305069907879794	Mfng	protein_coding	ENSMUSG00000018169
5996.31724326141	0.0056147619007084	0.0326061459276674	0.847021404209559	0.948667261867228	Vmp1	protein_coding	ENSMUSG00000018171
2198.59872771368	0.0742530043149279	0.0401998536860864	0.00793833662771567	0.106964245609305	Uchl5	protein_coding	ENSMUSG00000018189
10195.1061374772	0.0283068763959167	0.0300747151192889	0.21631849501005	0.557263476653308	Glrx2	protein_coding	ENSMUSG00000018196
13615.2516000142	0.0178182442766548	0.03470532423401	0.45730809754131	0.75926348589881	Ro60	protein_coding	ENSMUSG00000018199
8473.86141969883	0.0411620055838609	0.0385546522742933	0.100935834084265	0.398300010998943	Stk4	protein_coding	ENSMUSG00000018209
1028.89744765633	0.00836808734260104	0.0341487458924258	0.655318754449253	0.868741604825524	Pmp22	protein_coding	ENSMUSG00000018217
182.671159911499	-0.0139857843407782	0.0419809536020526	0.288026462630184	0.626620768649745	Gdf9	protein_coding	ENSMUSG00000018238
361.56891516328	0.0229484425959407	0.046780020031938	0.130131984176015	0.448953960914067	Zcchc10	protein_coding	ENSMUSG00000018239
19873.8426909136	0.114325707263337	0.0299977236354636	1.49576186327686e-05	0.00256464740329207	Psmb6	protein_coding	ENSMUSG00000018286
4574.131629666	0.108129247664981	0.0367400437957009	0.000439030881481887	0.0204981379947552	Spag7	protein_coding	ENSMUSG00000018287
22215.3704376769	0.0652185602958987	0.0364156225106019	0.0136812655969481	0.144378513448596	Pfn1	protein_coding	ENSMUSG00000018293
3087.67696533883	0.0248092321603559	0.0289059241999117	0.246013371777055	0.589313752082721	Tomm34	protein_coding	ENSMUSG00000018322
35019.4054239735	0.00719647902545427	0.0261948005825681	0.624924578420675	0.853497115818299	Ywhab	protein_coding	ENSMUSG00000018326
1592.7643732504	-0.0224784232755382	0.036413977265349	0.300557728573152	0.638364749569537	Ksr1	protein_coding	ENSMUSG00000018334
453.588363716452	-0.00218205697080251	0.034837667154035	0.955415474599115	0.986071232436189	Gpx3	protein_coding	ENSMUSG00000018339
1651.95411561715	-0.0768237887892208	0.0562189316623647	0.020301584443346	0.177769897480216	Anxa6	protein_coding	ENSMUSG00000018340
1132.196828165	-0.00744844340946787	0.0300495306960803	0.71515971900864	0.898506011129241	Zkscan6	protein_coding	ENSMUSG00000018347
185.676715099662	0.0183961868010825	0.0463731604879482	0.0364822795005299	0.240992432701646	Kpna2	protein_coding	ENSMUSG00000018362
9974.58145713891	0.011079231757874	0.0277322926136233	0.580137941171726	0.832980478512831	Smurf2	protein_coding	ENSMUSG00000018363
511.04698744358	-0.0988394180404597	0.0758408822387233	0.0121452783511262	0.135754355590889	Cep95	protein_coding	ENSMUSG00000018372
10872.6537502602	0.0225393239133334	0.0243565948286166	0.324821378943023	0.660052987793687	Vezf1	protein_coding	ENSMUSG00000018377
3636.81294516312	-0.0129541867570439	0.0383456306176652	0.425656613576504	0.738496245227156	Cuedc1	protein_coding	ENSMUSG00000018378
35805.5783225794	0.0656936539077077	0.0388804911149779	0.017433155492508	0.163374838877625	Srsf1	protein_coding	ENSMUSG00000018379
44.9772819842378	0.000153816994727824	0.0406366466900999	0.977589384170343	0.993105808586431	Abi3	protein_coding	ENSMUSG00000018381
140.999795344917	0.00224850546378704	0.0399893784511085	0.814259910783641	0.936388553993606	Shroom1	protein_coding	ENSMUSG00000018387
5636.94682744735	-0.0512628213017539	0.0259722900697249	0.0140729131291103	0.146690204871263	Kif3a	protein_coding	ENSMUSG00000018395
5929.3114044477	0.0421886843345786	0.0287405448472497	0.0514097638089976	0.286087373621563	Septin8	protein_coding	ENSMUSG00000018398
9591.3148500439	1.00329164848799e-05	0.0194091023534481	0.984399143285669	0.995242960870691	Mtmr4	protein_coding	ENSMUSG00000018401
1054.73262943015	0.0231749240769744	0.045911713289143	0.133474659433555	0.454214234802607	Mrm1	protein_coding	ENSMUSG00000018405
67010.67121761	-0.0138349379610895	0.0324092608703306	0.637758429331231	0.8594450344107	Mapt	protein_coding	ENSMUSG00000018411
11014.0935898266	-0.0188460179454833	0.0206508997664093	0.297014388375799	0.635313517987456	Kansl1	protein_coding	ENSMUSG00000018412
6319.13035338606	0.00799711296303141	0.0237980385513659	0.592576439929372	0.83840762240842	Gid4	protein_coding	ENSMUSG00000018415
4147.47150141344	-0.0511589936867219	0.0319785326010251	0.0339137893025836	0.231662106957803	Myo1b	protein_coding	ENSMUSG00000018417
3122.28745992579	0.0162360306360784	0.0368732208027497	0.417903806817787	0.733389320446273	Dhx40	protein_coding	ENSMUSG00000018425
1131.43240185508	0.0193923813764133	0.0442941133775369	0.197790871704751	0.534467961883661	Ypel2	protein_coding	ENSMUSG00000018427
5048.10223547399	0.00166247375367783	0.0337053918088144	0.919614361426697	0.974915165912563	Akap1	protein_coding	ENSMUSG00000018428
2489.12774162844	0.0404582259366724	0.0435011721869416	0.107907857202643	0.411700820305607	Nol11	protein_coding	ENSMUSG00000018433
4465.18780933612	0.0971206619039938	0.0433603283520579	0.00274869140983975	0.0587319928872834	Derl2	protein_coding	ENSMUSG00000018442
4835.24933593786	0.146402155018841	0.0361075507982214	3.16449504002135e-06	0.000930971859224716	C1qbp	protein_coding	ENSMUSG00000018446
1145.01205919619	0.024701466676735	0.0419321642534734	0.228815598616414	0.569308943283733	Rpain	protein_coding	ENSMUSG00000018449
40398.986635268	0.14562410829841	0.0357784556087799	2.91310201415997e-06	0.000881831894642562	6330403K07Rik	protein_coding	ENSMUSG00000018451
412.654587426319	0.0156862901565655	0.0420897240141835	0.28632721272488	0.625157390010525	Slc13a3	protein_coding	ENSMUSG00000018459
346.581062989279	-0.0380286127195319	0.0518489558799521	0.0929136624470194	0.380549145707611	Kcnab3	protein_coding	ENSMUSG00000018470
58867.695347701	-0.0206895164183323	0.04089340383556	0.282898858965521	0.622168529664335	Chd3	protein_coding	ENSMUSG00000018474
2398.07948733745	0.00415703317511127	0.0324763872847322	0.862632621027281	0.954118532669823	Kdm6b	protein_coding	ENSMUSG00000018476
57.3405028300842	-0.00197960857076894	0.0395153543808163	0.915210249301058	0.973211880518492	Chct1	protein_coding	ENSMUSG00000018479
10565.0590898523	-0.0227599147348517	0.0282185070665794	0.223648253541691	0.564304533770757	Appbp2	protein_coding	ENSMUSG00000018481
43.6983569520566	0.0206760413167832	0.0479546417941444	0.0292777528077859	0.21573202040266	Adora2b	protein_coding	ENSMUSG00000018500
21704.1891214792	-0.090467484636212	0.032761728653682	0.000839830402655796	0.0305139389545548	Ncor1	protein_coding	ENSMUSG00000018501
2730.88235320517	-0.0417772791793153	0.0275637830301194	0.0534970755769492	0.29218447259007	Trpv2	protein_coding	ENSMUSG00000018507
8488.55162435932	0.0499902782199398	0.0260428431101962	0.019065678166481	0.171335240391581	Cenpv	protein_coding	ENSMUSG00000018509
2225.85684471856	-0.00499306402697606	0.0257443843183698	0.784982238125007	0.925503084864866	Pcgf2	protein_coding	ENSMUSG00000018537
993.932832776699	-0.0325245259011813	0.0328460364346876	0.156470745892619	0.487865116143486	Cwc25	protein_coding	ENSMUSG00000018541
6.81449019870407	-0.0108286690820115	0.0430019839846874	0.0153693788569154	0.153285364177881	1700001P01Rik	protein_coding	ENSMUSG00000018543
37513.9805939002	0.0103809889751398	0.0292708215736513	0.587684796377322	0.836526439331157	Pip4k2b	protein_coding	ENSMUSG00000018547
28533.0585873565	-0.00617525486410945	0.0230206838499321	0.830962308336995	0.941737093774264	Trim37	protein_coding	ENSMUSG00000018548
125.843010045962	0.0143346632035889	0.0418239946292405	0.310294120287736	0.646509472951008	Ybx2	protein_coding	ENSMUSG00000018554
3046.34627071007	-0.0113129040215199	0.0304101402184321	0.698505074819016	0.890814048889564	Ctdnep1	protein_coding	ENSMUSG00000018559
12915.34646389	0.0279168001704757	0.0301688665054486	0.22325812562029	0.564016910088264	Elp5	protein_coding	ENSMUSG00000018565
236.348992146286	-0.00313325251810319	0.0379410217597868	0.828312935848299	0.94100588764907	Slc2a4	protein_coding	ENSMUSG00000018566
31156.7765784501	0.104442468514407	0.041459273415934	0.00199592565854352	0.0491157741675887	Gabarap	protein_coding	ENSMUSG00000018567
1232.35944984921	0.12723876465468	0.0545188758915999	0.00135069732882395	0.0397340725499221	2810408A11Rik	protein_coding	ENSMUSG00000018570
5211.08138121322	0.0189820533783931	0.0340006396465622	0.379041523409694	0.703988870760415	Phf23	protein_coding	ENSMUSG00000018572
1324.35297290431	0.0684859585445377	0.0374774083382619	0.0125089075594039	0.137797527042725	Acadvl	protein_coding	ENSMUSG00000018574
42.2577805543613	-0.839703711371169	0.262615394064661	4.48772450980548e-05	0.00540918043486439	Dnah11	protein_coding	ENSMUSG00000018581
11101.0485786882	0.0210038745471487	0.0249725169594478	0.292482545527589	0.630810003032272	G3bp1	protein_coding	ENSMUSG00000018583
8405.1650287497	0.0241166119914509	0.0419961604586575	0.266099198857422	0.609122420345428	Atox1	protein_coding	ENSMUSG00000018585
11187.8527283621	0.027343387586525	0.0334932764294228	0.225125070930728	0.566091695201095	Glra2	protein_coding	ENSMUSG00000018589
6210.8230606811	-0.05315528583073	0.0524499985119474	0.052756464797352	0.289858866009917	Sparc	protein_coding	ENSMUSG00000018593
1726.51579521366	-0.0445087267411449	0.0469651835927379	0.0855983553847564	0.366650989977195	Mief2	protein_coding	ENSMUSG00000018599
43.7132274409211	0.00529187059964315	0.0409956124024333	0.428864445136867	0.740622997074525	Tbx3	protein_coding	ENSMUSG00000018604
1352.94211400894	-0.00212413222748575	0.0368743166795721	0.898784053514842	0.966911543477483	Crhr1	protein_coding	ENSMUSG00000018634
947.637457553084	0.0748301908351728	0.0582776693239331	0.0208623625536864	0.179836710413433	Dusp14	protein_coding	ENSMUSG00000018648
1820.4080187912	0.0112916684775739	0.0304544333023365	0.586583470997558	0.836126099601152	Tada2a	protein_coding	ENSMUSG00000018651
168.741523800253	-0.583196503958126	0.212478239694836	0.000214197023291644	0.0137997837338156	Ikzf1	protein_coding	ENSMUSG00000018654
1477.61827529647	0.104168980056448	0.0314930998512792	0.000107397743475297	0.00902386059055939	Pnpo	protein_coding	ENSMUSG00000018659
2739.28707207734	0.0670358775566089	0.0355866045393337	0.0120125787506771	0.134885144935194	Cog1	protein_coding	ENSMUSG00000018661
12552.9089904739	0.0450469484962632	0.034410782408446	0.0481945409985389	0.276552315498757	Cbx1	protein_coding	ENSMUSG00000018666
3611.29157764022	0.00831418381263645	0.0242715259169391	0.707316139269716	0.894436168559781	Cdk5rap3	protein_coding	ENSMUSG00000018669
200.767219815158	0.0104422707929967	0.0407728276646908	0.401890475261281	0.720858419019788	Copz2	protein_coding	ENSMUSG00000018672
6311.41810311966	-0.0563733881408007	0.0486485123752104	0.0450813385061829	0.268521960331225	Slc25a39	protein_coding	ENSMUSG00000018677
360.836276835514	-0.0073257950132707	0.0378634090435639	0.669119822302446	0.875939981279566	Sp2	protein_coding	ENSMUSG00000018678
1851.14666030936	0.0128831184923148	0.0344352916884012	0.528462722005777	0.801412081720216	Aatf	protein_coding	ENSMUSG00000018697
39.524101953099	-0.0272904106892668	0.0541788320312989	0.0104151127011022	0.125580995090365	Lhx1	protein_coding	ENSMUSG00000018698
24727.4550390036	-0.186312637991023	0.0472741548446714	5.26748678821711e-06	0.00130787553984294	Dync1h1	protein_coding	ENSMUSG00000018707
1430.05485334824	-0.0236170305373223	0.0443242872510582	0.18694498111656	0.523674129075099	Pex12	protein_coding	ENSMUSG00000018733
9981.51257875612	0.0164136673780904	0.0279168315798437	0.430209836118857	0.741673970865542	Ndel1	protein_coding	ENSMUSG00000018736
21.6293770560027	-0.00608004538628866	0.0412907368783774	0.314430988038027	0.649920117263522	Slc25a35	protein_coding	ENSMUSG00000018740
2399.41387077318	-0.0360136329071803	0.0482002224250151	0.120192348543519	0.433210001323549	Zbtb4	protein_coding	ENSMUSG00000018750
58.4615315800207	0.578780150104757	0.305897506194378	0.00119322654927527	0.0366221115081735	Tnfsfm13	protein_coding	ENSMUSG00000018752
6173.23603016247	0.03016987715133	0.036241129736805	0.197063080078713	0.533769850897455	Mpdu1	protein_coding	ENSMUSG00000018761
3748.17969134118	0.0020771473604156	0.0342724977192597	0.945975698227678	0.983076493057735	Fxr2	protein_coding	ENSMUSG00000018765
17880.1743929397	0.15116863368329	0.0438933297492986	6.78259534651374e-05	0.00696324280657647	Atp5g3	protein_coding	ENSMUSG00000018770
179.184727442165	0.0160934289141879	0.0415594194129064	0.314726423320242	0.650287471017364	Cd68	protein_coding	ENSMUSG00000018774
2712.69075844653	0.0178093743132306	0.0318407465793567	0.403017163925728	0.721660451220086	Acsl1	protein_coding	ENSMUSG00000018796
3581.38978828931	-0.00540065889018088	0.0371155043116278	0.794611610265831	0.929476721102694	Abca5	protein_coding	ENSMUSG00000018800
1412.3215897944	-0.0084958261705045	0.033684138099085	0.675355529357821	0.879218223521638	Smyd4	protein_coding	ENSMUSG00000018809
325.101072596903	0.0210668971202066	0.0431168917554071	0.23824839991185	0.580295145782877	Lsp1	protein_coding	ENSMUSG00000018819
3766.62546292676	-0.0296425443583195	0.0425474476326062	0.196162644289588	0.532577659293992	Zfyve27	protein_coding	ENSMUSG00000018820
463.109957479381	0.00518927087746699	0.0311229289347245	0.797150475416087	0.930251193509024	Avpi1	protein_coding	ENSMUSG00000018821
50.1795146966022	0.00167864289063336	0.0402920015398356	0.827980530454794	0.940905678275356	Sfrp5	protein_coding	ENSMUSG00000018822
42.944016361759	-0.0099407675333288	0.0421668498572164	0.180788862006307	0.517047359989671	Myh11	protein_coding	ENSMUSG00000018830
2697.05206256334	0.0911986743102962	0.0492373965674969	0.00511337956951338	0.0835765249460848	Rad51d	protein_coding	ENSMUSG00000018841
34.2697084571869	0.00377797784933845	0.0409676372465356	0.500399467393175	0.786224335464422	Unc45b	protein_coding	ENSMUSG00000018845
32374.5111767378	0.040133295017507	0.0432812109180217	0.134809865197967	0.456486117245583	Pank3	protein_coding	ENSMUSG00000018846
3596.31399411111	-0.0132081029971079	0.0267304272081362	0.519541831426349	0.796750702407473	Rars	protein_coding	ENSMUSG00000018848
10512.320688952	-0.0204274919990704	0.0329487611648436	0.35525919003737	0.685754505716788	Wwc1	protein_coding	ENSMUSG00000018849
4927.44868535076	0.0686339038865384	0.0424638235053727	0.0211128962616995	0.181057324953783	Mrpl58	protein_coding	ENSMUSG00000018858
1073.40805459655	0.0253281899796779	0.0381229418766645	0.245086830831689	0.588751906480995	Fdxr	protein_coding	ENSMUSG00000018861
6.89965885840998	0.000562380627018926	0.0409047563028149	0.885935370488963	0.962220682103469	Otop3	protein_coding	ENSMUSG00000018862
14454.8473314985	0.00523037326826518	0.0323367180815257	0.795165995420255	0.929614758586223	Sult4a1	protein_coding	ENSMUSG00000018865
4042.91149707673	0.132230310760142	0.0462577416411309	0.000334786102630602	0.0172449960278113	Mrpl45	protein_coding	ENSMUSG00000018882
77.9888835837176	-0.00226938316065007	0.0398882942173344	0.81646559110284	0.936542031458211	Irf1	protein_coding	ENSMUSG00000018899
1555.21749986366	0.00962260481073676	0.035673849867021	0.619499216488364	0.85119030566187	Slc22a5	protein_coding	ENSMUSG00000018900
183.392278075903	0.0218170227504852	0.0482351449028824	0.0446596835040896	0.267235377125172	P4ha2	protein_coding	ENSMUSG00000018906
26542.2927863626	-0.00315528788392936	0.027809343043636	0.931077639373803	0.979022480081057	Arrb1	protein_coding	ENSMUSG00000018909
38.008729295051	-0.00243149220845606	0.0407161015235674	0.686326585038929	0.885269955416195	Tm4sf5	protein_coding	ENSMUSG00000018919
29.1286319621269	0.000468686957166946	0.0406016124581276	0.945682372023747	0.982958092990628	Cxcl16	protein_coding	ENSMUSG00000018920
1722.14999472163	0.0107541097822057	0.033816128798487	0.588436006454028	0.836831572735146	Pelp1	protein_coding	ENSMUSG00000018921
2990.29990592616	0.0150023185235477	0.0324636489485791	0.488608760497971	0.778518738876931	Med11	protein_coding	ENSMUSG00000018923
85.9871735767683	-0.0178715773886199	0.0451653620548995	0.1080142156345	0.411889238497185	Ccl6	protein_coding	ENSMUSG00000018927
8.00960982285327	0.00331532687140331	0.0411068117941021	0.385531182903763	0.708616382426755	Ccl4	protein_coding	ENSMUSG00000018930
6747.03124728432	0.0347688117220887	0.0339847834416561	0.139041565193771	0.464178651137359	Natd1	protein_coding	ENSMUSG00000018931
1020.95446638676	0.0250458961443895	0.0405399998865196	0.234652688860052	0.57600091729001	Map2k3	protein_coding	ENSMUSG00000018932
40533.5245529128	0.041553574844509	0.0404974358353699	0.0985315964684631	0.393023685696768	Ywhah	protein_coding	ENSMUSG00000018965
1698.6350811251	-0.00695726002417457	0.0357169054764129	0.70710014253381	0.894341828892558	Sart3	protein_coding	ENSMUSG00000018974
261.886485003955	0.00500089537577095	0.0400450939227892	0.63494304671073	0.858117350063294	E2f2	protein_coding	ENSMUSG00000018983
39.7180964838826	0.00699563890481592	0.0408474508906864	0.440345503260668	0.748059265917454	Slfn3	protein_coding	ENSMUSG00000018986
882.538890299501	0.0401248044531301	0.0598162259783526	0.0639369665342995	0.317073403607484	Nars2	protein_coding	ENSMUSG00000018995
4474.18763478228	0.0272834929504997	0.0367875073053161	0.247781875549981	0.591496584844277	Slc35b4	protein_coding	ENSMUSG00000018999
219.535599577986	-0.00613077110421418	0.0389939603020067	0.651499812945785	0.867070758038783	Dnah1	protein_coding	ENSMUSG00000019027
3457.06083260449	0.051278853958225	0.0445161195435698	0.0583483595879036	0.303741354575617	Dalrd3	protein_coding	ENSMUSG00000019039
15398.8061454526	0.0178695289990324	0.0334730095200534	0.402996931987457	0.721660451220086	Fis1	protein_coding	ENSMUSG00000019054
651.204805949173	-0.0513575134488345	0.0589743115456611	0.0588070054362891	0.30490783813494	Plod1	protein_coding	ENSMUSG00000019055
5766.0450200753	-0.00518541373789371	0.0304685626096434	0.691408151326349	0.887627800383992	Rab3d	protein_coding	ENSMUSG00000019066
400.313420568653	0.00930146124136032	0.0410817807109397	0.376518772301413	0.702755392252147	Mfsd3	protein_coding	ENSMUSG00000019080
6032.33150992964	0.000744154031440226	0.0260168705495976	0.823620659257341	0.939699443905022	Slc25a22	protein_coding	ENSMUSG00000019082
12607.2153985455	0.0129678943853074	0.0339339564191537	0.501304987447938	0.786314439378172	Atp6ap1	protein_coding	ENSMUSG00000019087
59.3720308531141	0.00728239790836033	0.0413173186213156	0.334448007119995	0.668327124290244	Dnase1l1	protein_coding	ENSMUSG00000019088
61.0799576538691	-0.00302496279699044	0.0396118914050075	0.782825203532904	0.924433011398508	Aldh3a1	protein_coding	ENSMUSG00000019102
289.94720568318	-0.462588504256243	0.189563865861133	0.000491686697095786	0.0218617557996432	Ccl9	protein_coding	ENSMUSG00000019122
18605.0154735325	-0.00620419932523953	0.0312818861783541	0.761629295639073	0.916987951311915	Scrn1	protein_coding	ENSMUSG00000019124
40603.4805723345	0.0295841263861295	0.0295864604672895	0.171836738429146	0.50761430627495	BC005537	protein_coding	ENSMUSG00000019132
1353.2524384478	-0.018540740131906	0.0401461232410629	0.336258244460938	0.669909365858079	Isyna1	protein_coding	ENSMUSG00000019139
1570.28750647686	-0.00116623325804692	0.0290419082253154	0.95536557879933	0.986071232436189	Hars2	protein_coding	ENSMUSG00000019143
3893.53369860549	-0.0260571301833845	0.0395137051253938	0.232257848141471	0.573584480133017	Cacng2	protein_coding	ENSMUSG00000019146
2544.15309831742	0.0157775791367373	0.0341360777678989	0.449943578644022	0.753714713078236	Tmem160	protein_coding	ENSMUSG00000019158
20133.0985284064	0.042716178900477	0.0304121891098963	0.0645110469092398	0.318135486409369	Rab5c	protein_coding	ENSMUSG00000019173
10.7394682405476	-0.00211095671629408	0.0409316523329208	0.62523438081085	0.853867458572287	Styxl1	protein_coding	ENSMUSG00000019178
9389.01465173584	0.0780818516532069	0.0480053433958457	0.01473549400577	0.150612833737051	Mdh2	protein_coding	ENSMUSG00000019179
8645.09000932241	0.0273792170321893	0.0332256564822861	0.247916487582396	0.591498439062382	H13	protein_coding	ENSMUSG00000019188
18587.3035914828	0.0411176667359324	0.0311066978912277	0.0714001535722535	0.335345503430321	Rnf145	protein_coding	ENSMUSG00000019189
2166.56103168197	0.00878861631253519	0.033621896580112	0.677563479460433	0.880649204159313	Scn1b	protein_coding	ENSMUSG00000019194
11890.2047359912	0.0311850316942086	0.0360488895902946	0.192914160047389	0.530345847465031	Atp6v1e1	protein_coding	ENSMUSG00000019210
127.183043155896	-0.00244323952306729	0.0398146691463193	0.816838010360165	0.936714392991122	Chtf18	protein_coding	ENSMUSG00000019214
218.189896046735	0.0163345343054333	0.044487958654449	0.113620349173353	0.421794192391798	Lhx9	protein_coding	ENSMUSG00000019230
1358.9157143724	0.00679392942658993	0.032249655499713	0.799642110938338	0.930951035319602	Rps6kl1	protein_coding	ENSMUSG00000019235
4295.85537535092	-0.0120930517492308	0.0319732601035313	0.468660316319392	0.766122479122631	Ppp1r12c	protein_coding	ENSMUSG00000019254
594.714662925447	-0.00549882856442106	0.0391464364180674	0.668162053162292	0.875276842182721	Ahr	protein_coding	ENSMUSG00000019256
1603.48140378112	0.0295164107767134	0.0395165575378565	0.192346972017478	0.529739408764878	Map1s	protein_coding	ENSMUSG00000019261
1660.19474159454	-0.00353224429269434	0.0315774958015781	0.858575036799887	0.952879873597705	Tmem129	protein_coding	ENSMUSG00000019295
3067.13716140309	0.073639941221624	0.0377180316204858	0.00942063363027976	0.118282478387456	Nop9	protein_coding	ENSMUSG00000019297
14251.7658362427	0.0145207364767572	0.027174545080934	0.445088672552381	0.751667518995988	Atp6v0a1	protein_coding	ENSMUSG00000019302
1610.15475324402	0.00618959151287353	0.0255214946497889	0.758860560914945	0.915798475332408	Psmc3ip	protein_coding	ENSMUSG00000019303
45.8784855562164	0.0189361522384532	0.0469983035806439	0.0187101857576458	0.169797817196081	Grb7	protein_coding	ENSMUSG00000019312
362.21788275864	0.00554363506976278	0.0385601713213177	0.703225426896571	0.892898890267533	Noxo1	protein_coding	ENSMUSG00000019320
1587.70159272374	-0.00573025404988073	0.0326363717378567	0.778710644137806	0.923272229539502	Zfp687	protein_coding	ENSMUSG00000019338
300.492680200999	-0.0209476893127823	0.0455032064144099	0.161043698874992	0.493614572445005	Gdpd2	protein_coding	ENSMUSG00000019359
7205.68214788864	0.0429110273200522	0.0461878263821764	0.102451024910441	0.401282737240934	D8Ertd738e	protein_coding	ENSMUSG00000019362
167631.510265751	0.0362699337432262	0.0314269827370931	0.114244907469945	0.422312473280502	Calm3	protein_coding	ENSMUSG00000019370
6940.68663274966	0.0265376741128218	0.0328980735318339	0.25833612720192	0.60174045946116	Cops3	protein_coding	ENSMUSG00000019373
31236.8040236588	0.0217457484619557	0.033678927977896	0.33145704030228	0.665538851395496	Fkbp8	protein_coding	ENSMUSG00000019428
9027.36704970335	0.00935338744613017	0.0299469246444123	0.655991760547155	0.869175316259206	Ddx39b	protein_coding	ENSMUSG00000019432
7526.06813384842	-0.000285322389255895	0.0333794421500321	0.99342687618079	0.998278581605701	Gipc1	protein_coding	ENSMUSG00000019433
647.921505040495	0.0101654410757891	0.0385942134729641	0.545060891012499	0.812491349041346	Tlcd1	protein_coding	ENSMUSG00000019437
1232.61423483421	0.00230069212982144	0.029179134723395	0.909343414955306	0.971179294557167	Plscr3	protein_coding	ENSMUSG00000019461
23.173567474567	0.00868854266810463	0.0421617715513741	0.0631612364069133	0.315420791439541	Ptger1	protein_coding	ENSMUSG00000019464
5742.74812351174	0.0416142524405863	0.0375973331568512	0.0943779383625307	0.384081709380332	Arhgef25	protein_coding	ENSMUSG00000019467
1321.33480631985	0.0327369375037703	0.0356204067922333	0.165597928699992	0.499847429096082	Xab2	protein_coding	ENSMUSG00000019470
4648.55019590542	0.0690921786091295	0.0430645360366085	0.0184599850003348	0.168400024715884	Cdc37	protein_coding	ENSMUSG00000019471
5767.86392075927	0.00638704167910617	0.0283213073618715	0.765992597400908	0.918692234321046	Rab4a	protein_coding	ENSMUSG00000019478
204.120480448851	0.0039978713757057	0.038364286851159	0.751419621088513	0.913429405206206	Trip10	protein_coding	ENSMUSG00000019487
6505.87145935107	0.0486722247114331	0.0345314139024173	0.0492163027375949	0.279296830481605	Cops6	protein_coding	ENSMUSG00000019494
50060.8656378682	0.0402642127297656	0.0355083375026345	0.113627515037939	0.421794192391798	Ubb	protein_coding	ENSMUSG00000019505
1819.77568422626	0.0500441413333807	0.0505759888772981	0.0576919958982133	0.30138953318173	Ap4m1	protein_coding	ENSMUSG00000019518
3760.22160270847	0.106058716101237	0.0310884390610278	7.6184702100225e-05	0.0074492457832335	Gyg	protein_coding	ENSMUSG00000019528
725.228404092857	-0.0143399148449654	0.0368549979879463	0.469232483435067	0.766198756872025	Rcn3	protein_coding	ENSMUSG00000019539
5573.99974980222	-0.027942317248238	0.0369721558535511	0.237832676064317	0.579930096523757	Slc6a8	protein_coding	ENSMUSG00000019558
698.63642561268	0.0298509121345443	0.0376008828166942	0.212618505961254	0.551913983875461	Arid3a	protein_coding	ENSMUSG00000019564
165.950721746088	-0.00242948405258297	0.0401790208814439	0.780521002957212	0.924059868747131	Pdk4	protein_coding	ENSMUSG00000019577
8460.03538584478	0.0213598981159593	0.0261853485108017	0.302512060107	0.639274939979966	Ubxn6	protein_coding	ENSMUSG00000019578
6833.61418388529	0.024389329813452	0.0323441634410981	0.25923917687267	0.60282724724111	Mydgf	protein_coding	ENSMUSG00000019579
1665.76596592748	0.00882739844792158	0.0339492301711675	0.656829594299533	0.86953674008563	Cyb561	protein_coding	ENSMUSG00000019590
4226.99526106774	-0.0322334562857122	0.0443829944784163	0.158411718464288	0.490012228005449	Sema6a	protein_coding	ENSMUSG00000019647
3799.27105308606	0.0394850455324966	0.0360808768819533	0.13439219947913	0.45605018797448	Ccdc12	protein_coding	ENSMUSG00000019659
2536.65640892326	0.0111706085076018	0.0340327246433252	0.595928012674156	0.839885305392886	Fmc1	protein_coding	ENSMUSG00000019689
83779.5153495401	-0.0251308138006794	0.0322999284689095	0.258641203257558	0.602163555346241	Akt3	protein_coding	ENSMUSG00000019699
2703.49042776732	0.0675591350934627	0.04470360535288	0.0217362289243464	0.183611309927449	Mrpl24	protein_coding	ENSMUSG00000019710
9755.14713490611	0.0109823240215095	0.0304344375062381	0.59929080477438	0.841688585477581	Gle1	protein_coding	ENSMUSG00000019715
218.014496293768	0.0114338496069706	0.0392584334992043	0.472670440859428	0.768575583734705	L3hypdh	protein_coding	ENSMUSG00000019718
3356.14921398239	-0.0183096200968295	0.0400891326222599	0.248507566915633	0.592181813910737	Lyst	protein_coding	ENSMUSG00000019726
9212.07635767203	-0.0136909554055429	0.0330847274468051	0.528451506831784	0.801412081720216	Slc35e1	protein_coding	ENSMUSG00000019731
75.8055282104648	-0.0493765234985995	0.0847282168463444	0.0217359731861116	0.183611309927449	Calr3	protein_coding	ENSMUSG00000019732
47.3057035206603	-0.00291382392613503	0.0407968456422488	0.624248945840451	0.853387830494053	Tmc4	protein_coding	ENSMUSG00000019734
14.4531587355795	0.00373941836303418	0.0410981584393755	0.403805257289464	0.722359759052543	Syne4	protein_coding	ENSMUSG00000019737
5430.57374115921	0.0124284635067603	0.0337578381513084	0.555058152860957	0.818435775140947	Polr2i	protein_coding	ENSMUSG00000019738
94.9875278216692	0.0176118516998006	0.0437237417235699	0.194284032933559	0.531296082287744	Prl8a1	protein_coding	ENSMUSG00000019756
452.12491474274	0.0250763989094409	0.0403012065643995	0.242247472689334	0.586091824572315	Krt10	protein_coding	ENSMUSG00000019761
43.3127166678648	-0.0128981575625823	0.0428876498542441	0.173949766841412	0.510558994942843	Iyd	protein_coding	ENSMUSG00000019762
2519.50033224251	0.0464982155901134	0.0446639636317864	0.0761426474949802	0.346999427581785	Rmnd1	protein_coding	ENSMUSG00000019763
31.8179484952847	-0.0178368660486846	0.0455731241425122	0.0767226429555186	0.347849192456104	Ccdc170	protein_coding	ENSMUSG00000019767
421.403654350543	-0.0465584537250714	0.0602272206396059	0.0708103478990516	0.334128442948069	Esr1	protein_coding	ENSMUSG00000019768
165.93275286249	-0.00344044652880937	0.0384069159346679	0.793026298348096	0.929406569036129	Vip	protein_coding	ENSMUSG00000019772
571.549050484237	0.00411046766679677	0.039515392373724	0.722779434799044	0.901442583250608	Fbxo5	protein_coding	ENSMUSG00000019773
565.883346163799	0.0105824934036751	0.0404161490617442	0.430976134762475	0.742096647072788	Mtrf1l	protein_coding	ENSMUSG00000019774
5902.31874967649	0.00615334132433152	0.0323858968679707	0.774422727420009	0.921600163203584	Rgs17	protein_coding	ENSMUSG00000019775
25651.43661169	0.0204825672693482	0.0325889890709985	0.348054040718144	0.679503329957552	Hdac2	protein_coding	ENSMUSG00000019777
31.1716373202592	0.00690192117748358	0.0416158565138855	0.179496022666267	0.515915438514852	Frk	protein_coding	ENSMUSG00000019779
10139.2975531978	0.0529181215234319	0.0369942993600789	0.0401581270453053	0.2529687261822	Rwdd1	protein_coding	ENSMUSG00000019782
1838.12226271434	-0.000987621592789199	0.0330748468485639	0.985336799415438	0.995569869770816	Clvs2	protein_coding	ENSMUSG00000019785
307.63471948533	0.00224651741671679	0.0353237369678936	0.90169366190697	0.968104400439411	Hey2	protein_coding	ENSMUSG00000019789
6140.66040886145	-0.0653326584895346	0.0207007836671837	0.00142177692258042	0.0406447948708696	Stxbp5	protein_coding	ENSMUSG00000019790
1744.21262863764	-0.00258618422940385	0.0322011404008471	0.894221294520858	0.965179202070287	Hint3	protein_coding	ENSMUSG00000019791
1122.59186964602	0.0128649986256281	0.0334020294532194	0.534244719371616	0.805119616810369	Trmt11	protein_coding	ENSMUSG00000019792
1673.36401855211	0.0250440191594832	0.0358494486565443	0.298609957554811	0.637056933440255	Katna1	protein_coding	ENSMUSG00000019794
9768.3640244505	0.0731468089203611	0.0284353514708129	0.00192961467731468	0.048400255549716	Pcmt1	protein_coding	ENSMUSG00000019795
12614.4744190467	0.0277192895731975	0.0344815988176363	0.218891714825851	0.5594645151987	Lrp11	protein_coding	ENSMUSG00000019796
3395.52971915943	0.0309579306056316	0.0301731917346828	0.165515624888795	0.499803809619102	Mtres1	protein_coding	ENSMUSG00000019797
6180.27122751897	-0.0872499942933544	0.054425092754205	0.0108468549470043	0.127973198408383	Sec63	protein_coding	ENSMUSG00000019802
1108.20142553688	0.0188577305125575	0.0430587231166127	0.22310200203126	0.563892032584558	Nr2e1	protein_coding	ENSMUSG00000019803
15518.9127099443	0.0347536412758795	0.0314361990127354	0.132882950244107	0.453295374265865	Snx3	protein_coding	ENSMUSG00000019804
5901.63610118629	0.106120030721011	0.0364897339040701	0.000426957401581407	0.0200742652343531	Aig1	protein_coding	ENSMUSG00000019806
777.878105956604	0.299020006235161	0.0722788991341641	1.34755538588624e-06	0.000541423253042075	Adat2	protein_coding	ENSMUSG00000019808
3532.63705735545	0.0185943447415363	0.0344303442534954	0.386353206955464	0.709223556014442	Pex3	protein_coding	ENSMUSG00000019809
2140.72257672738	0.0326635179374532	0.0351356508786352	0.158325414595046	0.490012228005449	Fuca2	protein_coding	ENSMUSG00000019810
596.772074871993	0.0605878429199911	0.0516073146703412	0.0390115638816061	0.248300597010558	Cep57l1	protein_coding	ENSMUSG00000019813
1164.90293766794	0.0119653908572273	0.0405176818128795	0.386137433877732	0.708894108837997	Ltv1	protein_coding	ENSMUSG00000019814
1912.09547405855	-0.00354900564939365	0.0340185948898439	0.919076316853404	0.974881982186371	Plagl1	protein_coding	ENSMUSG00000019817
4857.13946787097	0.091573646524593	0.0406670429952474	0.0027436063737165	0.0586913975279643	Cd164	protein_coding	ENSMUSG00000019818
1859.37901914827	-0.0287800590231146	0.0326117451978217	0.208501778525051	0.547465815333482	Utrn	protein_coding	ENSMUSG00000019820
670.833648008947	-0.00962336535558915	0.0326004322270129	0.634411627286569	0.857980814959672	Smpd2	protein_coding	ENSMUSG00000019822
2995.27336273156	-0.0722112983473415	0.0784069932060118	0.0258717959760026	0.203240294162	Mical1	protein_coding	ENSMUSG00000019823
1070.52744565801	-0.0308446429102314	0.039613528955218	0.187101419224412	0.5236943840432	Zbtb24	protein_coding	ENSMUSG00000019826
1734.45753390112	0.00301481293586829	0.0354421263832578	0.867411619797605	0.956353631037882	Grm1	protein_coding	ENSMUSG00000019828
7353.80080486344	0.00748141746071064	0.0300211702573992	0.795409447342932	0.929801246725044	Wasf1	protein_coding	ENSMUSG00000019831
163.463274020238	0.00556134431514194	0.0382717665017989	0.687981482486743	0.886111488021917	Rab32	protein_coding	ENSMUSG00000019832
9.58839055555337	-0.00106592410217548	0.0409834848855064	0.738490603838666	0.907931754958653	Amd-ps4	processed_pseudogene	ENSMUSG00000019836
7425.30048781734	0.0696930416624299	0.043654427304778	0.0194443157354118	0.173048928361309	Gtf3c6	protein_coding	ENSMUSG00000019837
221.840634996969	-0.047715041112185	0.0860567166220711	0.0135655684250923	0.143500206346429	Slc16a10	protein_coding	ENSMUSG00000019838
23430.9975593921	-0.10784941730289	0.0341124177518991	0.000168508224912156	0.0119349190836821	Rev3l	protein_coding	ENSMUSG00000019841
39.0450862031196	0.00774010334993227	0.0419001889277907	0.101840269943002	0.400148414485993	Traf3ip2	protein_coding	ENSMUSG00000019842
27146.6015293153	0.0326651304803595	0.0228754450819163	0.0512592412634836	0.285707429919191	Fyn	protein_coding	ENSMUSG00000019843
348.136594667097	0.00447781781186893	0.0371582649891425	0.782467117587395	0.924433011398508	Tube1	protein_coding	ENSMUSG00000019845
1059.10628455796	-0.0348447408003869	0.0454576513627727	0.142923621407481	0.46830962612067	Lama4	protein_coding	ENSMUSG00000019846
126.023203754697	0.0196918739273149	0.0438177353613053	0.205747001581524	0.544567881296984	Popdc3	protein_coding	ENSMUSG00000019848
3593.36225022719	0.00347962771536434	0.0251623867814519	0.949920154702667	0.984122624407854	Prep	protein_coding	ENSMUSG00000019849
248.823113580981	-0.018643927462567	0.0437714896602962	0.213719692508643	0.553381732181667	Tnfaip3	protein_coding	ENSMUSG00000019850
449.282422656487	0.0104584146383442	0.0365594467934765	0.576631764579746	0.830827980288402	Perp	protein_coding	ENSMUSG00000019851
6961.05792516527	-0.1562360026695	0.0413991420660609	1.18005095256983e-05	0.0021913248697385	Arfgef3	protein_coding	ENSMUSG00000019852
559.779412931119	0.0142118332094434	0.0394571918500277	0.406190191248195	0.724220666150565	Hebp2	protein_coding	ENSMUSG00000019853
5336.77039901533	0.00822462535772188	0.0250284939878122	0.712685470149613	0.897630294634719	Reps1	protein_coding	ENSMUSG00000019854
858.745007490568	-0.103448096172918	0.120744443731564	0.0168886663775404	0.161116900183123	Fam184a	protein_coding	ENSMUSG00000019856
4515.16373352039	0.0821814530029045	0.0472882129276477	0.00698804142608247	0.0988615489331437	Asf1a	protein_coding	ENSMUSG00000019857
4505.03860052425	-0.00173751040820027	0.0271832348974401	0.795486769047763	0.929842191082648	Gopc	protein_coding	ENSMUSG00000019861
896.660845940558	-0.0117547054533432	0.0323463643356732	0.571098363985195	0.827821032951448	Qrsl1	protein_coding	ENSMUSG00000019863
458.898640626403	0.00727729616206796	0.0363177969730452	0.713021606930143	0.89795130050392	Rtn4ip1	protein_coding	ENSMUSG00000019864
79.7812904234529	0.0209255768599207	0.0467000782071834	0.101356935616181	0.399077488307337	Nmbr	protein_coding	ENSMUSG00000019865
19.4000639046773	0.00175472904786803	0.0408949916620028	0.687749384854069	0.885919503558294	Crybg1	protein_coding	ENSMUSG00000019866
28.575701486516	-0.0110433161023022	0.0422445257263028	0.235094389862168	0.576402510504181	Gje1	protein_coding	ENSMUSG00000019867
7739.30046796442	0.0962577175937171	0.0315897015317894	0.000263080827602603	0.0149997227330135	Vta1	protein_coding	ENSMUSG00000019868
1625.70303002153	-0.0149530677738095	0.0301716291050658	0.478375710277359	0.772123763473018	Smpdl3a	protein_coding	ENSMUSG00000019872
12036.0619579879	-0.0703674305418926	0.0257595812911743	0.00177459919294552	0.0457243502159868	Reep3	protein_coding	ENSMUSG00000019873
94005.6122139029	0.0609071043647204	0.0407362831250557	0.0428182936188407	0.261453067805787	Fabp7	protein_coding	ENSMUSG00000019874
377.052236317266	-0.00743546752546855	0.0406139863395488	0.513111090877781	0.792867811737675	Pkib	protein_coding	ENSMUSG00000019876
42544.8269957364	0.0338355268823365	0.0357058069518726	0.155419364382488	0.486594011578133	Serinc1	protein_coding	ENSMUSG00000019877
4091.97197019897	0.0309968940565441	0.0385472958733133	0.182154780906864	0.51894792420915	Hsf2	protein_coding	ENSMUSG00000019878
2136.51590455937	0.00968710836141027	0.033857969276209	0.648942408647816	0.865921944468502	Rspo3	protein_coding	ENSMUSG00000019880
1664.85897337194	-0.00706576846482428	0.0351134969484026	0.71762065637982	0.899590496067691	Echdc1	protein_coding	ENSMUSG00000019883
1115.60452061346	-0.000977942082237262	0.0335493786319461	0.96603888882673	0.989621453710998	Mgat4c	protein_coding	ENSMUSG00000019888
16166.3885933882	-0.0220558271151237	0.0278074733314866	0.30238043086421	0.639274939979966	Ptprk	protein_coding	ENSMUSG00000019889
7194.27225309108	0.030249840959186	0.0385172845288709	0.196273202918481	0.532577659293992	Nts	protein_coding	ENSMUSG00000019890
1989.17768871928	-0.00616770607988454	0.0301216667067354	0.762162610643203	0.917035248284521	Dcbld1	protein_coding	ENSMUSG00000019891
79.8314033244172	0.00666021962979507	0.0412870581492071	0.34100747213132	0.673661998851949	Lrriq1	protein_coding	ENSMUSG00000019892
10923.6480053153	-0.0143342086192579	0.0271798204528313	0.391181904532663	0.712456414574429	Slc6a15	protein_coding	ENSMUSG00000019894
2561.02508101843	0.0063890832007384	0.0323656508839193	0.590660358882917	0.837428476092422	Ccdc59	protein_coding	ENSMUSG00000019897
1128.29119161072	0.00530762009460108	0.0353367437161323	0.771753869046186	0.920559850495418	Lama2	protein_coding	ENSMUSG00000019899
1175.68903365738	-0.0161190397831176	0.0340962834990061	0.447798159601972	0.752615930830915	Lin7a	protein_coding	ENSMUSG00000019906
5576.98153764767	-0.03587632970123	0.0304952772701604	0.118877883956152	0.430597621208488	Ppp1r12a	protein_coding	ENSMUSG00000019907
27.5075991983166	0.0100921841081102	0.0423843167841642	0.117893042517226	0.42885435285782	Fam162b	protein_coding	ENSMUSG00000019909
9.69655767796543	-0.000574045223731962	0.0410477178695956	0.755046965841411	0.914395506858331	Sim1	protein_coding	ENSMUSG00000019913
2382.25701828276	-0.0115907248255151	0.0336220524155938	0.564227570619196	0.823743737926456	P4ha1	protein_coding	ENSMUSG00000019916
945.943851346816	-0.0111141534269747	0.0345320751957093	0.556183875840185	0.819323363439702	Septin10	protein_coding	ENSMUSG00000019917
4918.05000819144	0.0222986876937499	0.0379717258724879	0.267239208207462	0.610130387743413	Lims1	protein_coding	ENSMUSG00000019920
24799.1625157124	0.0430670134613714	0.0317873846706851	0.0594426619088778	0.306302561720268	Zwint	protein_coding	ENSMUSG00000019923
14195.0220725471	0.0177461758823952	0.0327011621720838	0.390152742762149	0.711708443640129	Ube2d1	protein_coding	ENSMUSG00000019927
207.403094638635	0.349405228285365	0.136580823271087	0.00030716474583246	0.016481220721555	Dcn	protein_coding	ENSMUSG00000019929
23.6403787035326	-0.00947244788906229	0.0420165633797248	0.200777182433558	0.537681350545932	Kera	protein_coding	ENSMUSG00000019932
8.59080327609001	0.0034496049931523	0.0411456035474378	0.327258509441065	0.662430937219809	Mrln	protein_coding	ENSMUSG00000019933
160.752906641163	-0.00997256428999884	0.0407716707540158	0.410322505563335	0.727888474587668	Slc17a8	protein_coding	ENSMUSG00000019935
1418.72551052459	0.0268263486935942	0.0381485429343685	0.221999492532153	0.562908179687381	Cdk1	protein_coding	ENSMUSG00000019942
25259.6782340586	-0.0713596025556405	0.032246276274713	0.00530445215730193	0.0856844872146852	Atp2b1	protein_coding	ENSMUSG00000019943
1926.90796467585	0.0279819092949901	0.0285373859883404	0.196142717683083	0.532577659293992	Rhobtb1	protein_coding	ENSMUSG00000019944
19.8807711652526	-0.00174533764226595	0.0405473671623617	0.793174910580127	0.929406569036129	Cabcoco1	protein_coding	ENSMUSG00000019945
2481.70782858771	-0.0382756652429203	0.0461580110714016	0.128655661952436	0.44676720593746	Arid5b	protein_coding	ENSMUSG00000019947
2090.60071368161	0.0341752540016041	0.0430672804460819	0.146307327811908	0.472401284413434	Actr6	protein_coding	ENSMUSG00000019948
8122.62263883442	-0.0344239236780702	0.0265236443422014	0.0986171891785214	0.393294106924195	Uhrf1bp1l	protein_coding	ENSMUSG00000019951
3250.62949930145	-0.00456937874521301	0.0310681027395723	0.81943225044473	0.937937111277719	Poc1b	protein_coding	ENSMUSG00000019952
4158.16167786643	-0.00755635559908783	0.0296498635760786	0.629756832807788	0.855464400875104	Dusp6	protein_coding	ENSMUSG00000019960
7925.2036512724	0.0181208035239942	0.0318919070844637	0.388084060982373	0.710328861375254	Tmpo	protein_coding	ENSMUSG00000019961
16430.1785185865	0.0333661836148152	0.0409563279371582	0.156256598121415	0.487705975323026	Kitl	protein_coding	ENSMUSG00000019966
5735.52087828175	-0.0247015404818147	0.0327360584752428	0.277127797597708	0.61884483148762	Psen1	protein_coding	ENSMUSG00000019969
4322.58391530839	-0.00346297811394593	0.0336447616386015	0.813446946742147	0.93636668130768	Sgk1	protein_coding	ENSMUSG00000019970
795.34164868582	-0.235494271496594	0.0531899490994503	5.29272507633473e-07	0.000271996834271732	Cep290	protein_coding	ENSMUSG00000019971
688.183362958373	-0.00705213088277829	0.0368643038624803	0.68552743937199	0.884600604685678	Ikbip	protein_coding	ENSMUSG00000019975
9124.23375641313	0.0383106611892245	0.0319771097649865	0.108068701196859	0.411918932166108	Hbs1l	protein_coding	ENSMUSG00000019977
1678.15914200306	-0.0192228511416249	0.0404174079106197	0.327888172788651	0.66282089676743	Epb41l2	protein_coding	ENSMUSG00000019978
4075.51702829241	0.028720921580196	0.0337464870914894	0.195764515413058	0.532577659293992	Apaf1	protein_coding	ENSMUSG00000019979
253.133140166777	-0.0148958787282144	0.0409980169366678	0.358286512112326	0.687992296199007	Myb	protein_coding	ENSMUSG00000019982
3609.6669900449	0.0235775316793839	0.0375306544926735	0.270956129468165	0.613473089137264	Med23	protein_coding	ENSMUSG00000019984
9207.55665630271	-0.016203416628122	0.0350328777257827	0.479915767689252	0.773053184287167	Ahi1	protein_coding	ENSMUSG00000019986
14.3629330257356	-0.0189011814253816	0.0473292194834411	0.00431323787973112	0.076736803081808	Arg1	protein_coding	ENSMUSG00000019987
889.443431092644	-0.00647621175082924	0.0360000190613598	0.770768985247092	0.920559850495418	Nedd1	protein_coding	ENSMUSG00000019988
112.508200514519	0.0176663672013964	0.0454403549256342	0.0807802954109877	0.356730670032032	Enpp3	protein_coding	ENSMUSG00000019989
351.286147249931	-0.0368523786904694	0.0603314631815402	0.0491228137112706	0.279065331150489	Pde7b	protein_coding	ENSMUSG00000019990
83.1990702640001	0.0204592691805968	0.0472764257127856	0.0560581298100802	0.298211977020499	Mtfr2	protein_coding	ENSMUSG00000019992
440.025843505877	0.0119427454204905	0.0399186250397537	0.437643249401121	0.74599201830191	Map7	protein_coding	ENSMUSG00000019996
1139.90240018836	0.0175623703326614	0.0331335918536499	0.424072313030279	0.737826621365288	Ccn2	protein_coding	ENSMUSG00000019997
28978.8062229775	0.0458517080041228	0.0385800068242884	0.0724257222968774	0.338579143498285	Stx7	protein_coding	ENSMUSG00000019998
176.963545613381	0.0029934702263536	0.0382341905425121	0.833944574519534	0.942974684972185	Moxd1	protein_coding	ENSMUSG00000020000
2026.86009828862	0.0378221010445549	0.0299871138290699	0.0963664575191832	0.388717972967749	Pex7	protein_coding	ENSMUSG00000020003
618.942651922252	0.0405280698836054	0.0521490405345459	0.0924093021222635	0.379462564701639	Ifngr1	protein_coding	ENSMUSG00000020009
251.714977787639	-0.00864950836111728	0.0412598682775279	0.365478235256034	0.693962712037106	Cfap54	protein_coding	ENSMUSG00000020014
13342.2882147244	0.0615150736997247	0.0314959886839483	0.0116584458997827	0.133084808624046	Cdk17	protein_coding	ENSMUSG00000020015
4.1768978897571	-0.000740123027148283	0.0410534412443675	0.687343456062745	0.885599422312083	Hal	protein_coding	ENSMUSG00000020017
4957.64951284691	0.0664682789994568	0.058823711700181	0.0314991524340279	0.22335706694731	Snrpf	protein_coding	ENSMUSG00000020018
1789.34906133096	-0.178436476828471	0.0706553497590322	0.000677838970332503	0.0266054805797649	Ntn4	protein_coding	ENSMUSG00000020019
20.1701306131848	-0.000173549296524036	0.0408880049908141	0.960353379358818	0.987799710345892	Usp44	protein_coding	ENSMUSG00000020020
393.805215162829	0.00674551475573887	0.0399378233808175	0.569842616831507	0.827025796154984	Fgd6	protein_coding	ENSMUSG00000020021
10574.462379325	0.0581600260904543	0.0428380885835209	0.0367447469988834	0.24159042522503	Ndufa12	protein_coding	ENSMUSG00000020022
1005.74729228416	0.0110340156158251	0.0359099082061154	0.565207062767417	0.824124859003919	Tmcc3	protein_coding	ENSMUSG00000020023
3049.38671648224	-0.0493839899242389	0.0365560701812879	0.0687320116333806	0.328468856633746	Cep83	protein_coding	ENSMUSG00000020024
11667.3882358418	0.0314794948695721	0.0289201922662818	0.140372736537407	0.464956724538503	Socs2	protein_coding	ENSMUSG00000020027
41490.7233661663	0.0210802880655391	0.0288693998893046	0.552416691253837	0.817293458387834	Nudt4	protein_coding	ENSMUSG00000020029
13625.1891929325	0.00269586627913022	0.0292382701080541	0.882330364388719	0.961332037879001	Nuak1	protein_coding	ENSMUSG00000020032
1087.64547140739	0.0468219372347558	0.0401874078192324	0.069760333773063	0.331519108756375	Tcp11l2	protein_coding	ENSMUSG00000020034
286.572911118664	-0.0288728023464649	0.0491068160855355	0.122703914562386	0.437764143364481	Rfx4	protein_coding	ENSMUSG00000020037
2322.71975283274	0.0119027493260506	0.0296962226243287	0.578034382223789	0.831999765521737	Cry1	protein_coding	ENSMUSG00000020038
1627.65298765354	0.013147139423857	0.0293563089578974	0.524250702057872	0.799667268018939	Abtb3	protein_coding	ENSMUSG00000020042
4538.29883418988	-0.012536267392553	0.0291974211188134	0.544433894859564	0.81215931249685	Timp3	protein_coding	ENSMUSG00000020044
16374.3258489411	-0.0178625781495159	0.0340397697446949	0.291005814403935	0.629653038940385	Hsp90b1	protein_coding	ENSMUSG00000020048
5.04922414134	0.00542759141822069	0.0415677200893445	0.0156786044248937	0.155506909313721	Pah	protein_coding	ENSMUSG00000020051
1096.33104182347	0.00717771173700123	0.032826779098905	0.722123666176327	0.901206931989125	Ascl1	protein_coding	ENSMUSG00000020052
1146.93490337145	-0.016199882716991	0.0402247574441739	0.35009074956713	0.681057429902352	Igf1	protein_coding	ENSMUSG00000020053
2050.62396457037	0.0561837735680446	0.0450192638698694	0.0444258492242209	0.266696559858115	Washc3	protein_coding	ENSMUSG00000020056
70.3648604324692	-0.0146619930434978	0.0443204495862908	0.0481597466797772	0.276474724795918	Dram1	protein_coding	ENSMUSG00000020057
12.2832844341975	0.0050508989569145	0.0412574268634171	0.289177903270758	0.627726258003655	Sycp3	protein_coding	ENSMUSG00000020059
20.2327255683736	0.00363345478671936	0.0411227039325132	0.348231741545491	0.679620819995872	Mybpc1	protein_coding	ENSMUSG00000020061
13.3485644904068	0.00212887234086042	0.04060184935848	0.751476472173622	0.913429405206206	Slc5a8	protein_coding	ENSMUSG00000020062
1715.06817891973	-0.0277467642786353	0.0365080903268135	0.221526928898147	0.562427277639809	Sirt1	protein_coding	ENSMUSG00000020063
2091.66697124717	0.00482255457723029	0.033549041142152	0.760441361860712	0.916261353020611	Herc4	protein_coding	ENSMUSG00000020064
[truncated: 20,122 more rows]

## Sheet: DTE_All_Polysome_fractions
TranscriptID	poly.baseMean	poly.log2FoldChange	poly.lfcSE	poly.pvalue	poly.padj	GeneID	GeneSymbol	Chromosome	Start	End	TranscriptName	Class	Strand	Length	transcript_length	gene_biotype
ENSMUST00000000001	19264.0940696369	0.0330780766810443	0.0341862539755443	0.22812548580364	0.66597352379362	ENSMUSG00000000001	Gnai3	chr3	108014596	108053462	Gnai3-201	protein_coding	-	38866	3262	protein_coding
ENSMUST00000000028	618.768820740295	0.0155763481139882	0.0531551524707982	0.395110525731039	0.795185383815945	ENSMUSG00000000028	Cdc45	chr16	18599197	18630722	Cdc45-201	protein_coding	-	31525	2143	protein_coding
ENSMUST00000000033	1348.16565950746	0.00719136604099662	0.0493267293812254	0.73921533326478	0.938590556115887	ENSMUSG00000048583	Igf2	chr7	142204503	142211233	Igf2-201	protein_coding	-	6730	3708	protein_coding
ENSMUST00000000058	1817.19049290036	0.0315780063542829	0.0416225622660958	0.28064585851734	0.713151676309497	ENSMUSG00000000058	Cav2	chr6	17281184	17289114	Cav2-201	protein_coding	+	7930	2733	protein_coding
ENSMUST00000000080	11951.5737208057	-0.0411144679635495	0.0364105414214205	0.170041094119649	0.598149608145172	ENSMUSG00000000078	Klf6	chr13	5911481	5920393	Klf6-201	protein_coding	+	8912	4225	protein_coding
ENSMUST00000000087	2343.76388238871	0.0964650325169804	0.0745779386912204	0.0232131996618585	0.249148558606311	ENSMUSG00000000085	Scmh1	chr4	120262504	120387381	Scmh1-201	protein_coding	+	124877	3353	protein_coding
ENSMUST00000000090	17854.2856381701	0.150455064793332	0.0409529664892378	2.50212785657423e-05	0.00370880435678737	ENSMUSG00000000088	Cox5a	chr9	57428562	57439709	Cox5a-201	protein_coding	+	11147	645	protein_coding
ENSMUST00000000094	646.810489997016	-0.00900706094046735	0.045355435826157	0.737858139700756	0.938324043385599	ENSMUSG00000061689	Dlgap4	chr2	156562990	156604823	Dlgap4-201	protein_coding	+	41833	1411	protein_coding
ENSMUST00000000095	112.205395728792	-0.00186705626029884	0.0488662382384045	0.931608691694851	0.986168468452895	ENSMUSG00000000093	Tbx2	chr11	85723377	85732774	Tbx2-201	protein_coding	+	9397	3626	protein_coding
ENSMUST00000000096	4.58356489435531	-0.00100037768754686	0.0542733629486872	0.331145683671343	0.753665727428277	ENSMUSG00000000094	Tbx4	chr11	85780889	85806923	Tbx4-201	protein_coding	+	26034	3011	protein_coding
ENSMUST00000000109	1816.04656047339	0.0124352088181394	0.0548784905014278	0.308086935598054	0.735670923261275	ENSMUSG00000055022	Cntn1	chr15	92026069	92239834	Cntn1-201	protein_coding	+	213765	5646	protein_coding
ENSMUST00000000122	1106.32077120392	0.0430182547626183	0.0622225049495791	0.137028940152656	0.551910652464213	ENSMUSG00000000120	Ngfr	chr11	95459644	95478561	Ngfr-201	protein_coding	-	18917	3446	protein_coding
ENSMUST00000000127	186.16549231078	-0.015499466569415	0.0483924886306015	0.528723904187126	0.863504694852782	ENSMUSG00000000125	Wnt3	chr11	103664976	103708783	Wnt3-201	protein_coding	+	43807	3076	protein_coding
ENSMUST00000000129	1856.20466523267	-0.0271428711207775	0.0412638801473779	0.321414547091562	0.745821330171348	ENSMUSG00000000127	Fer	chr17	64203017	64446458	Fer-201	protein_coding	+	243441	2973	protein_coding
ENSMUST00000000137	23826.9525717043	-0.00720345792707493	0.0380968686913716	0.790840667122176	0.954059201683288	ENSMUSG00000020152	Actr2	chr11	20012304	20062913	Actr2-201	protein_coding	-	50609	3631	protein_coding
ENSMUST00000000153	19132.7803989989	-0.0081490376785436	0.0366680282801887	0.763003269185562	0.945970560480131	ENSMUSG00000000149	Gna12	chr5	140744163	140816186	Gna12-201	protein_coding	-	72023	3416	protein_coding
ENSMUST00000000163	17.2374849483267	-0.0126919546343698	0.0559107040955567	0.10299874693353	0.493199262248596	ENSMUSG00000000159	Igsf5	chr16	96162994	96205228	Igsf5-201	protein_coding	+	42234	1851	protein_coding
ENSMUST00000000171	51.0525498150758	0.00691564085164367	0.0547342622799465	0.0959777305631934	0.479909362964258	ENSMUSG00000000167	Pih1d2	chr9	50528621	50536297	Pih1d2-201	protein_coding	+	7676	1256	protein_coding
ENSMUST00000000175	11648.9493349843	0.0882300600352016	0.0302787755629769	0.00124678860933032	0.0465490067365333	ENSMUSG00000000171	Sdhd	chr9	50507657	50515112	Sdhd-201	protein_coding	-	7455	1231	protein_coding
ENSMUST00000000186	15.6676106171273	-0.00140639588090151	0.0524891261049215	0.950318533585444	0.989073570501048	ENSMUSG00000000182	Fgf23	chr6	127049865	127058371	Fgf23-201	protein_coding	+	8506	1814	protein_coding
ENSMUST00000000188	22628.3529693009	-0.0277807896607886	0.025334623368663	0.205221691782461	0.641100085263793	ENSMUSG00000000184	Ccnd2	chr6	127102125	127128023	Ccnd2-201	protein_coding	-	25898	6330	protein_coding
ENSMUST00000000194	10.5025281558439	0.0087546575608589	0.0550556356906011	0.0938302100930175	0.475498508911386	ENSMUSG00000035352	Ccl12	chr11	81992671	81994226	Ccl12-201	protein_coding	+	1555	537	protein_coding
ENSMUST00000000199	41997.2964021332	-0.000312166465954822	0.0360865204895852	0.989969179138259	0.998124400222386	ENSMUSG00000062661	Ncs1	chr2	31135835	31186001	Ncs1-201	protein_coding	+	50166	4653	protein_coding
ENSMUST00000000201	2994.01362246996	-0.0047905403591921	0.0405000852902375	0.859995839502623	0.970359551623393	ENSMUSG00000000197	Nalcn	chr14	123514046	123864556	Nalcn-201	protein_coding	-	350510	7122	protein_coding
ENSMUST00000000206	455.819154317165	-0.0136127924267341	0.0438089928237017	0.606068930175463	0.896459496753928	ENSMUSG00000000202	Btbd17	chr11	114682043	114686723	Btbd17-201	protein_coding	-	4680	1717	protein_coding
ENSMUST00000000219	11.7653767186729	0.00199871893805938	0.0538833828950256	0.770900588797475	0.948727536191549	ENSMUSG00000000214	Th	chr7	142446489	142453751	Th-201	protein_coding	-	7262	1829	protein_coding
ENSMUST00000000228	120.518344525283	0.00183699714104514	0.0535889051121737	0.834427685142274	0.964676086520214	ENSMUSG00000000223	Drp2	chrX	133324579	133354149	Drp2-201	retained_intron	+	29570	4389	protein_coding
ENSMUST00000000253	10943.4051526501	0.0273904845630098	0.0303798121090688	0.279287538778679	0.711949163956781	ENSMUSG00000000247	Lhx2	chr2	38240771	38259745	Lhx2-201	protein_coding	+	18974	2840	protein_coding
ENSMUST00000000260	1060.22356811261	0.0294940594602882	0.0387333915681248	0.296852721973886	0.726129751097137	ENSMUSG00000000253	Gmpr	chr13	45660920	45699858	Gmpr-201	protein_coding	+	38938	1580	protein_coding
ENSMUST00000000275	91.8350518243595	0.0456096935743943	0.0754367078066584	0.0565564613388892	0.380971807724866	ENSMUSG00000038257	Glra3	chr8	56393544	56583105	Glra3-201	protein_coding	+	189561	6508	protein_coding
ENSMUST00000000285	2177.40300472416	-0.026531016946372	0.0513601060808594	0.326492367405446	0.749827735318732	ENSMUSG00000000276	Dgke	chr11	88928408	88951574	Dgke-201	protein_coding	-	23166	5208	protein_coding
ENSMUST00000000287	1953.62208791281	0.00372552505758781	0.030386894966343	0.820308370683494	0.962288812425966	ENSMUSG00000000278	Scpep1	chr11	88814846	88846291	Scpep1-201	protein_coding	-	31445	2097	protein_coding
ENSMUST00000000291	1524.45520687266	0.0111673102898086	0.0359822528062093	0.674754879980972	0.918300828550458	ENSMUSG00000000282	Mnt	chr11	74721746	74736551	Mnt-201	protein_coding	+	14805	4590	protein_coding
ENSMUST00000000299	20.1315433844854	0.000617428108493623	0.0541556469787741	0.859238879953578	0.970301579331643	ENSMUSG00000000290	Itgb2	chr10	77366086	77401520	Itgb2-201	protein_coding	+	35434	2970	protein_coding
ENSMUST00000000304	2856.82081746537	0.0761221224133531	0.0400623403009072	0.0163836436129243	0.209444306120499	ENSMUSG00000000295	Hddc2	chr10	31189379	31204200	Hddc2-201	protein_coding	+	14821	858	protein_coding
ENSMUST00000000305	209.571417511438	0.0296179385672365	0.0638478299273167	0.063498739780673	0.401393984546975	ENSMUSG00000000296	Tpd52l1	chr10	31208372	31321954	Tpd52l1-201	protein_coding	-	113582	1308	protein_coding
ENSMUST00000000310	99.5918281560078	0.0028193637391945	0.0542540514756042	0.44567058982284	0.824059884920443	ENSMUSG00000000301	Pemt	chr11	59861440	59937303	Pemt-201	protein_coding	-	75863	953	protein_coding
ENSMUST00000000312	14.0310415860029	0.00384956525979877	0.0543666954031987	0.288422836689634	0.719457317813478	ENSMUSG00000000303	Cdh1	chr8	107329983	107396878	Cdh1-201	protein_coding	+	66895	4430	protein_coding
ENSMUST00000000314	8149.90930031446	0.00130479598344091	0.0436824720172799	0.955711169885082	0.990466997826408	ENSMUSG00000000305	Cdh4	chr2	179084224	179541166	Cdh4-201	protein_coding	+	456942	6388	protein_coding
ENSMUST00000000317	1334.32570367207	0.0209095458905242	0.0440711655000449	0.451449209926553	0.826941055362305	ENSMUSG00000000308	Ckmt1	chr2	121189091	121194218	Ckmt1-201	protein_coding	+	5127	1620	protein_coding
ENSMUST00000000326	1135.07962871881	-0.03982882423385	0.0287400831389895	0.108877481723658	0.504807246505846	ENSMUSG00000000317	Bcl6b	chr11	70114954	70120565	Bcl6b-201	protein_coding	-	5611	3366	protein_coding
ENSMUST00000000335	2637.83386212111	-0.00453104887431082	0.0365864620339222	0.866518214593091	0.971401605977416	ENSMUSG00000000326	Comt	chr16	18226294	18245354	Comt-201	protein_coding	-	19060	1397	protein_coding
ENSMUST00000000348	8466.34716729129	0.0915683165683582	0.0375213392916135	0.0028479183382005	0.0781300659175306	ENSMUSG00000000339	Rtca	chr3	116282612	116301857	Rtca-201	protein_coding	-	19245	1594	protein_coding
ENSMUST00000000349	2208.71664580977	-0.0136634541929093	0.0334566428909199	0.513811784343038	0.85721752545725	ENSMUSG00000000340	Dbt	chr3	116306719	116343630	Dbt-201	protein_coding	+	36911	3301	protein_coding
ENSMUST00000000356	9845.21381668	0.0583264124027594	0.0260188000307824	0.0116706830339455	0.176182962682697	ENSMUSG00000000346	Dazap2	chr15	100513230	100518642	Dazap2-201	protein_coding	+	5412	2135	protein_coding
ENSMUST00000000365	3356.57630408947	0.0731734199501542	0.0511747435175542	0.0374419791060835	0.31576661856823	ENSMUSG00000000355	Mcts1	chrX	37689532	37702303	Mcts1-201	protein_coding	+	12771	783	protein_coding
ENSMUST00000000369	7.74163040256775	-0.00343951307873439	0.0543067375107434	0.335467264067918	0.756810138602518	ENSMUSG00000000359	Rem1	chr2	152468871	152477114	Rem1-201	protein_coding	+	8243	1663	protein_coding
ENSMUST00000000384	16472.8512900415	-0.00457860826276557	0.0193713231111523	0.843807299761658	0.967008423746914	ENSMUSG00000000374	Trappc10	chr10	78022559	78080475	Trappc10-201	protein_coding	-	57916	5047	protein_coding
ENSMUST00000000388	3851.86876651094	-0.00168129050521172	0.0319477978217714	0.911166294668743	0.98112573338055	ENSMUSG00000000378	Ccm2	chr11	6496887	6546744	Ccm2-201	protein_coding	+	49857	1858	protein_coding
ENSMUST00000000394	1228.27627258211	-0.0265209893780283	0.0474459450079857	0.35732249874324	0.772722332348714	ENSMUSG00000000384	Tbrg4	chr11	6566423	6576043	Tbrg4-201	protein_coding	-	9620	2290	protein_coding
ENSMUST00000000402	17.8077367940375	3.68385839972041e-06	0.0542522576842079	0.994399355415932	0.999043936361144	ENSMUSG00000000392	Fap	chr2	62331528	62404195	Fap-201	protein_coding	-	72667	2187	protein_coding
ENSMUST00000000412	158.286801614285	-0.0543289423795952	0.0749405162100605	0.0767046102081672	0.437185463019707	ENSMUSG00000000402	Egfl6	chrX	165306003	165368716	Egfl6-201	protein_coding	-	62713	2704	protein_coding
ENSMUST00000000421	29.7443670366999	-0.00928778441684403	0.0543536680704193	0.373054610449364	0.782663241440274	ENSMUSG00000000411	Tssk3	chr4	129382807	129384815	Tssk3-201	protein_coding	-	2008	1280	protein_coding
ENSMUST00000000430	274.7979538221	-0.00809348439125406	0.0541868406867748	0.410495794803396	0.804413150237445	ENSMUSG00000000420	Galnt1	chr18	24338401	24419875	Galnt1-201	protein_coding	+	81474	3977	protein_coding
ENSMUST00000000449	8488.12498546985	0.0203252339631213	0.0227226818217645	0.323895039257663	0.747560934233541	ENSMUSG00000000439	Mkrn2	chr6	115578863	115599585	Mkrn2-201	protein_coding	+	20722	6230	protein_coding
ENSMUST00000000450	4.25662780749145	0.00119010283845435	0.0542705831220082	0.368567161809063	0.779899916435103	ENSMUSG00000000440	Pparg	chr6	115399027	115467360	Pparg-201	protein_coding	+	68333	1767	protein_coding
ENSMUST00000000451	17309.3341083377	0.0570044554491443	0.0304903051592776	0.0296773396087824	0.281115859779715	ENSMUSG00000000441	Raf1	chr6	115595530	115653596	Raf1-201	protein_coding	-	58066	3070	protein_coding
ENSMUST00000000466	1089.46947157203	-0.0119274725178569	0.034650675406485	0.664666822230745	0.914813362922191	ENSMUSG00000028494	Plin2	chr4	86574802	86588297	Plin2-201	protein_coding	-	13495	1888	protein_coding
ENSMUST00000000476	5358.3454242343	-0.133341433539729	0.0381144266367195	6.48303658944398e-05	0.00708786015802571	ENSMUSG00000029231	Pdgfra	chr5	75312967	75358876	Pdgfra-201	protein_coding	+	45909	6549	protein_coding
ENSMUST00000000500	625.90206801814	-0.00524614590128522	0.0453206553200305	0.827598138461358	0.963782015069214	ENSMUSG00000000489	Pdgfb	chr15	79880075	79899009	Pdgfb-201	protein_coding	-	18934	2944	protein_coding
ENSMUST00000000505	5386.02701316287	0.027273890421146	0.0335705570240531	0.307850605439898	0.735536100803231	ENSMUSG00000029730	Mcm7	chr5	138162845	138170684	Mcm7-201	protein_coding	-	7839	2962	protein_coding
ENSMUST00000000543	559.610345178601	0.013657788683587	0.045294193429222	0.603584530707184	0.895819542175725	ENSMUSG00000000531	Tamalin	chr15	101122069	101130637	Tamalin-201	protein_coding	+	8568	2033	protein_coding
ENSMUST00000000544	12829.7907198951	-0.016035039117488	0.0371058808717707	0.56779855087178	0.881824307660615	ENSMUSG00000000532	Acvr1b	chr15	101071948	101111565	Acvr1b-201	protein_coding	+	39617	4418	protein_coding
ENSMUST00000000572	122.360723171626	-0.0085112295717936	0.0550124886501942	0.11691061853937	0.519046179582383	ENSMUSG00000000560	Gabra2	chr5	71118404	71251983	Gabra2-201	nonsense_mediated_decay	-	133579	2245	protein_coding
ENSMUST00000000573	55.7999876933633	-0.00274759404334366	0.0527376445651873	0.829220494349036	0.964190580678651	ENSMUSG00000074340	Ovgp1	chr3	105881027	105894739	Ovgp1-201	protein_coding	+	13712	2616	protein_coding
ENSMUST00000000574	19.3445564201958	0.00260360095709907	0.0540247749263638	0.663772748398711	0.914620664393205	ENSMUSG00000000562	Adora3	chr3	105811737	105816242	Adora3-201	protein_coding	+	4505	2370	protein_coding
ENSMUST00000000579	798.84122466454	-0.0498409663866784	0.0477688066247832	0.119401832113506	0.523248490054029	ENSMUSG00000000567	Sox9	chr11	112673050	112678586	Sox9-201	protein_coding	+	5536	4135	protein_coding
ENSMUST00000000590	1104.54608610593	-0.00484681359527863	0.053425093391804	0.65474301309569	0.912303732845456	ENSMUSG00000032050	Rdx	chr9	51959415	52000029	Rdx-201	protein_coding	+	40614	4380	protein_coding
ENSMUST00000000594	7911.3075729091	0.0567466929196554	0.0597001619271203	0.0884663464971661	0.463772417650766	ENSMUSG00000000581	C1d	chr11	17207594	17219176	C1d-201	protein_coding	+	11582	2981	protein_coding
ENSMUST00000000608	6680.08960787139	-0.0381234456058237	0.0253737376777688	0.0852195487755556	0.457615679884062	ENSMUSG00000000594	Gm2a	chr11	54988941	55003855	Gm2a-201	protein_coding	+	14914	4127	protein_coding
ENSMUST00000000619	25510.5088440673	0.00655556526315229	0.0259564755698953	0.75696144594313	0.944422818145589	ENSMUSG00000000605	Clcn4	chr7	7285308	7302532	Clcn4-201	protein_coding	-	17224	4607	protein_coding
ENSMUST00000000632	1213.61752364639	-0.00275933472765314	0.051009776368499	0.872513179908871	0.972957101977493	ENSMUSG00000044807	Zfp354c	chr11	50705391	50717285	Zfp354c-201	protein_coding	-	11894	1683	protein_coding
ENSMUST00000000641	3010.81951495786	0.0103708861122823	0.0385231683644616	0.707928322690993	0.930150962756049	ENSMUSG00000000627	Sema4f	chr6	82888866	82916750	Sema4f-201	protein_coding	-	27884	4086	protein_coding
ENSMUST00000000642	219.984971045224	-0.0280757962594453	0.0512350779905133	0.305851608641593	0.733934080261564	ENSMUSG00000000628	Hk2	chr6	82702006	82751435	Hk2-201	protein_coding	-	49429	5513	protein_coding
ENSMUST00000000645	27.1454212920088	-0.00227275691746858	0.0543231121862465	0.162391337591843	0.587908579200508	ENSMUSG00000000631	Myo18a	chr11	77668091	77756806	Myo18a-201	protein_coding	+	88715	7307	protein_coding
ENSMUST00000000646	7008.8756036387	0.0152035281343325	0.0454618888500002	0.575096401677532	0.885180202539227	ENSMUSG00000000632	Sez6	chr11	77821838	77869866	Sez6-201	protein_coding	+	48028	3964	protein_coding
ENSMUST00000000696	36.8163205166512	-0.00118241843159568	0.052434331253768	0.929926924699013	0.985822008986797	ENSMUSG00000000682	Cd52	chr4	133820847	133822393	Cd52-201	protein_coding	-	1546	514	protein_coding
ENSMUST00000000707	190.473830750743	-0.0297005867799492	0.0613640547482205	0.13118330618494	0.543253772524256	ENSMUSG00000000693	Loxl3	chr6	83011154	83029543	Loxl3-201	protein_coding	+	18389	4098	protein_coding
ENSMUST00000000724	1988.39714326686	0.00174243654272605	0.0318592793135056	0.94170290082067	0.987782757589609	ENSMUSG00000000708	Kat2b	chr17	53873999	53979748	Kat2b-201	protein_coding	+	105749	4653	protein_coding
ENSMUST00000000727	25959.9092123577	0.0139295490343552	0.0247168232446567	0.502530355556447	0.851450190430365	ENSMUSG00000000711	Rab5b	chr10	128513044	128532133	Rab5b-201	protein_coding	-	19089	3180	protein_coding
ENSMUST00000000755	29.4365294566624	0.00501017689354203	0.0535154779039277	0.647931421954154	0.910142494817831	ENSMUSG00000000739	Sult5a1	chr8	123866931	123885009	Sult5a1-201	protein_coding	-	18078	3805	protein_coding
ENSMUST00000000756	47648.9108553946	0.0824939321487672	0.0707030121607514	0.0358142619252057	0.308218047362509	ENSMUSG00000000740	Rpl13	chr8	123829089	123831983	Rpl13-201	protein_coding	+	2894	780	protein_coding
ENSMUST00000000759	18725.6445553016	0.0355387709365165	0.0393523137834181	0.220451676992133	0.65789513500118	ENSMUSG00000000743	Chmp1a	chr8	123931003	123939499	Chmp1a-201	protein_coding	-	8496	2140	protein_coding
ENSMUST00000000767	1841.20222523401	0.0075513160897777	0.0367961647267299	0.778232305118411	0.950655829807534	ENSMUSG00000000751	Rpa1	chr11	75191176	75239136	Rpa1-201	protein_coding	-	47960	2942	protein_coding
ENSMUST00000000769	136.280384245162	0.00493995904674054	0.0542097936513729	0.431656057509267	0.81570461073238	ENSMUSG00000000753	Serpinf1	chr11	75300595	75313527	Serpinf1-201	protein_coding	-	12932	1832	protein_coding
ENSMUST00000000776	3348.02502546072	0.0358845292321242	0.0313209273225913	0.181516168386991	0.613508410828805	ENSMUSG00000000759	Tubgcp3	chr8	12664277	12722248	Tubgcp3-201	protein_coding	-	57971	3797	protein_coding
ENSMUST00000000793	1722.82319660324	0.0462147608117909	0.0430032673291224	0.135052027220186	0.549107670795027	ENSMUSG00000000776	Polr3d	chr14	70676197	70680887	Polr3d-201	protein_coding	-	4690	2016	protein_coding
ENSMUST00000000804	16795.0559555945	0.0260335556697489	0.0379031164916708	0.37611355574405	0.784365526047845	ENSMUSG00000000787	Ddx3x	chrX	13147209	13160291	Ddx3x-201	protein_coding	+	13082	4692	protein_coding
ENSMUST00000000809	253.582632935921	-0.0167291867645516	0.0457466037492593	0.571808901850618	0.883672664998909	ENSMUSG00000000792	Slc5a5	chr8	71335533	71345401	Slc5a5-201	protein_coding	-	9868	2928	protein_coding
ENSMUST00000000811	363.416068723434	-0.0583890127617337	0.0796669851581009	0.0670870446750449	0.412138314927516	ENSMUSG00000000794	Kcnn3	chr3	89427471	89575068	Kcnn3-201	protein_coding	+	147597	2884	protein_coding
ENSMUST00000000821	1992.80676906738	-0.234263291702241	0.0694307007179622	3.41400315093981e-05	0.00465362100092223	ENSMUSG00000000804	Usp32	chr11	84876473	84919961	Usp32-201	nonsense_mediated_decay	-	43488	3362	protein_coding
ENSMUST00000000828	1307.25578517769	0.0489993695459429	0.0348381036973572	0.0818003653471298	0.450357072028203	ENSMUSG00000000811	Txnrd3	chr6	89620970	89652511	Txnrd3-201	protein_coding	+	31541	2836	protein_coding
ENSMUST00000000834	7.50015849894771	0.00368582566316364	0.0540974941454856	0.554459545250808	0.876065153113458	ENSMUSG00000000817	Fasl	chr1	161608258	161616064	Fasl-201	protein_coding	-	7806	1937	protein_coding
ENSMUST00000000844	772.792326881446	0.00999948687308738	0.0520613352509569	0.577357276966848	0.886079928832159	ENSMUSG00000000827	Tpd52l2	chr2	181138974	181159164	Tpd52l2-201	protein_coding	+	20190	2950	protein_coding
ENSMUST00000000881	2338.75016494418	-0.214320862901473	0.0663469810935123	8.43249937074895e-05	0.00818729736390678	ENSMUSG00000000861	Bcl11a	chr11	24028056	24123194	Bcl11a-201	protein_coding	+	95138	3061	protein_coding
ENSMUST00000000894	429.231138364292	-0.00702916148067314	0.0496042894948904	0.735462410308909	0.937644436617055	ENSMUSG00000027490	E2f1	chr2	154401554	154411640	E2f1-201	protein_coding	-	10086	2755	protein_coding
ENSMUST00000000895	1166.91066206689	0.0455625811148285	0.0427472189384522	0.135115615871188	0.549139969153251	ENSMUSG00000027489	Necab3	chr2	154386319	154400786	Necab3-201	protein_coding	-	14467	1829	protein_coding
ENSMUST00000000896	1120.5095622612	0.0597858974169656	0.04197990771158	0.0544801524022962	0.374392174248994	ENSMUSG00000000876	Pxmp4	chr2	154427678	154445628	Pxmp4-201	protein_coding	-	17950	2789	protein_coding
ENSMUST00000000901	2287.57391335321	0.0415898801817777	0.0511390722941242	0.187373892334231	0.620724667014914	ENSMUSG00000000881	Dlg3	chrX	99811328	99862012	Dlg3-201	protein_coding	+	50684	4885	protein_coding
ENSMUST00000000904	189.062250463361	0.00309655287219061	0.0541368593004577	0.555744803734588	0.876738204043664	ENSMUSG00000000884	Gnb1l	chr16	18317534	18383292	Gnb1l-201	nonsense_mediated_decay	+	65758	1412	protein_coding
ENSMUST00000000910	7.00687112057921	-0.00901578193859552	0.055015434709011	0.151527226021124	0.572755445128935	ENSMUSG00000000889	Dbh	chr2	27055245	27073212	Dbh-201	protein_coding	+	17967	2552	protein_coding
ENSMUST00000000924	1193.66040842849	0.0522288861430034	0.0448330906733059	0.0941513789565543	0.476302158191202	ENSMUSG00000000901	Mmp11	chr10	75759056	75768336	Mmp11-201	protein_coding	-	9280	2288	protein_coding
ENSMUST00000000925	4665.0786950858	0.120429575431776	0.0496463579868477	0.00179989286776849	0.0588898277258812	ENSMUSG00000000902	Smarcb1	chr10	75732603	75757451	Smarcb1-201	protein_coding	-	24848	1660	protein_coding
ENSMUST00000000939	6651.89552677091	-0.0139123501858219	0.0437903479227768	0.614719185359768	0.899474812204597	ENSMUSG00000000915	Hip1r	chr5	124111691	124143621	Hip1r-201	protein_coding	+	31930	6735	protein_coding
ENSMUST00000000940	631.769351824958	0.0359021811844817	0.0430511079052511	0.211111372965161	0.647234417896012	ENSMUSG00000000916	Nsun5	chr5	135398807	135405652	Nsun5-201	protein_coding	+	6845	2243	protein_coding
ENSMUST00000000958	1474.04050040483	-0.0618598758006486	0.0355398163039119	0.0303149046975342	0.284310487281363	ENSMUSG00000000934	Top1mt	chr15	75528884	75550649	Top1mt-201	protein_coding	-	21765	1903	protein_coding
ENSMUST00000000984	46.7306871150127	-0.000477147525817221	0.0541543551598155	0.8874240930236	0.975820109333613	ENSMUSG00000000958	Slc7a7	chr14	54606899	54646917	Slc7a7-201	protein_coding	-	40018	2132	protein_coding
ENSMUST00000000985	4517.16862870145	0.00820929789450537	0.0385858266398536	0.779818564277996	0.951151394774105	ENSMUSG00000000959	Oxa1l	chr14	54598298	54607130	Oxa1l-201	protein_coding	+	8832	2538	protein_coding
ENSMUST00000001002	1411.33340577791	0.0175208853578798	0.0425693788589349	0.519583316351924	0.859753659568027	ENSMUSG00000000976	Heatr6	chr11	83644522	83674580	Heatr6-201	protein_coding	+	30058	5614	protein_coding
ENSMUST00000001008	27.1981840479739	-0.00961350377106832	0.0545448857973575	0.338615938133572	0.759498702560808	ENSMUSG00000000982	Ccl3	chr11	83538670	83540181	Ccl3-201	protein_coding	-	1511	766	protein_coding
ENSMUST00000001027	12.0784368821341	0.00564124489319247	0.0537943805747829	0.554784699508772	0.876215983743431	ENSMUSG00000063558	Aox1	chr1	58069090	58145572	Aox1-201	protein_coding	+	76482	4423	protein_coding
ENSMUST00000001042	9009.87283150487	0.0487013356974085	0.0494553285640671	0.0996947095231502	0.48758806927187	ENSMUSG00000001016	Ilf2	chr3	90383454	90395686	Ilf2-201	protein_coding	+	12232	2027	protein_coding
ENSMUST00000001046	45.0197454194526	-0.00776608055484673	0.0531433655406533	0.580780495384445	0.887331237796359	ENSMUSG00000001020	S100a4	chr3	90511078	90513352	S100a4-201	protein_coding	+	2274	498	protein_coding
ENSMUST00000001047	8.08449216402904	-0.00529971765667662	0.0544544657057245	0.267957129953891	0.703637070717207	ENSMUSG00000001021	S100a3	chr3	90507522	90510009	S100a3-201	protein_coding	+	2487	712	protein_coding
ENSMUST00000001051	231.758775007363	-0.00154569895528997	0.051430013986526	0.930815183711839	0.986092041232487	ENSMUSG00000001025	S100a6	chr3	90520189	90521721	S100a6-201	protein_coding	+	1532	731	protein_coding
ENSMUST00000001055	58.7552694378755	0.0386229017714294	0.0720470652789632	0.0355639461823136	0.307117564889009	ENSMUSG00000001029	Icam2	chr11	106268482	106273607	Icam2-201	protein_coding	-	5125	1282	protein_coding
ENSMUST00000001059	1235.57521373371	0.0547992711057453	0.0374033022827843	0.0602944185927772	0.392650809529994	ENSMUSG00000020715	Ern1	chr11	106285476	106378622	Ern1-201	protein_coding	-	93146	6946	protein_coding
ENSMUST00000001063	2158.78908385489	-0.000503986026832757	0.0515791412116145	0.815818432100258	0.960800490153769	ENSMUSG00000001036	Epn2	chr11	61408075	61470511	Epn2-201	protein_coding	-	62436	4243	protein_coding
ENSMUST00000001079	2399.87500736021	-0.0348312407769024	0.0297824704261404	0.170661910832627	0.599014173344569	ENSMUSG00000001052	Sec24b	chr3	129776408	129854556	Sec24b-201	protein_coding	-	78148	5128	protein_coding
ENSMUST00000001080	979.083438598496	-0.0126242227179239	0.0448015193587865	0.633228541284217	0.905635648671442	ENSMUSG00000001053	N4bp3	chr11	51533890	51541669	N4bp3-201	protein_coding	-	7779	2367	protein_coding
ENSMUST00000001081	4998.86397360477	0.0844254351360577	0.0377487149151221	0.00620568222248407	0.122176895140937	ENSMUSG00000001054	Rmnd5b	chr11	51514500	51526723	Rmnd5b-201	protein_coding	-	12223	1946	protein_coding
ENSMUST00000001083	686.856366464144	-0.0251017283906285	0.060473874073926	0.0958117515772243	0.479665947439542	ENSMUSG00000001056	Nhp2	chr11	51510598	51514256	Nhp2-201	retained_intron	+	3658	825	protein_coding
ENSMUST00000001092	753.294355174446	0.0880753269251328	0.0868951466828837	0.030984290558483	0.287117532873766	ENSMUSG00000001065	Zfp276	chr8	123980934	123996484	Zfp276-201	protein_coding	+	15550	4071	protein_coding
ENSMUST00000001108	10660.6316867572	0.00676738927335582	0.0424808344145248	0.800505136773878	0.956767436547944	ENSMUSG00000029106	Add1	chr5	34731207	34789649	Add1-201	protein_coding	+	58442	3898	protein_coding
ENSMUST00000001109	395.353941220823	0.00295404877304934	0.0539946950753996	0.468662752706104	0.834255759023888	ENSMUSG00000001082	Mfsd10	chr5	34790986	34794533	Mfsd10-201	protein_coding	-	3547	1907	protein_coding
ENSMUST00000001112	67.5923097146757	0.0202997127121507	0.056485732534452	0.23842830313988	0.674909458071145	ENSMUSG00000052783	Grk4	chr5	34817723	34912647	Grk4-201	protein_coding	+	94924	2408	protein_coding
ENSMUST00000001115	7837.32268622803	0.0081989381130879	0.035101742369806	0.78035734489455	0.951352926449051	ENSMUSG00000074886	Grk6	chr13	55593151	55608740	Grk6-201	protein_coding	+	15589	2994	protein_coding
ENSMUST00000001125	185.540523784517	-0.180869547869198	0.229172362693885	0.00898325601054408	0.151761358770596	ENSMUSG00000001098	Kctd10	chr5	114503683	114518544	Kctd10-201	protein_coding	-	14861	1026	protein_coding
ENSMUST00000001126	831.896344130888	0.107894248259543	0.0391551456425518	0.00095735178095668	0.0393805805376015	ENSMUSG00000020829	Slc46a1	chr11	78356523	78362771	Slc46a1-201	protein_coding	+	6248	1978	protein_coding
ENSMUST00000001127	14687.0919371039	0.0517730416329806	0.0263121623161676	0.0226946303346208	0.246628937252176	ENSMUSG00000001100	Poldip2	chr11	78403019	78413562	Poldip2-201	protein_coding	+	10543	2054	protein_coding
ENSMUST00000001130	17.0502441698718	0.000297134678317949	0.054177107708056	0.917693167536064	0.982795335614932	ENSMUSG00000001103	Sebox	chr11	78394273	78395907	Sebox-201	protein_coding	+	1634	1351	protein_coding
ENSMUST00000001147	66.6012541614017	0.0157389056295129	0.0568679543727622	0.0879029909092654	0.462662032255475	ENSMUSG00000001119	Col6a1	chr10	76544626	76562002	Col6a1-201	protein_coding	-	17376	4100	protein_coding
ENSMUST00000001148	1546.96531437092	-0.0451072257769124	0.0761100336201223	0.0553658377562342	0.377493361037455	ENSMUSG00000001120	Pcbp3	chr10	76597691	76797622	Pcbp3-201	protein_coding	-	199931	2013	protein_coding
ENSMUST00000001155	367.83310246402	-0.0398416816029082	0.065227672256826	0.121529693517964	0.527108886572361	ENSMUSG00000001127	Araf	chrX	20714782	20726758	Araf-201	protein_coding	+	11976	2358	protein_coding
ENSMUST00000001156	79.3029027228587	-0.00656572645818386	0.0527598699707282	0.650068392240104	0.91069031463039	ENSMUSG00000001128	Cfp	chrX	20791693	20797794	Cfp-201	protein_coding	-	6101	1636	protein_coding
ENSMUST00000001162	160.879388546983	0.00672150019687863	0.0534180023423691	0.551091051899969	0.874415076483739	ENSMUSG00000001134	Uxt	chrX	20818168	20828239	Uxt-201	protein_coding_CDS_not_defined	-	10071	636	protein_coding
ENSMUST00000001166	993.657385094133	0.026857740630614	0.0617617772581122	0.0732431342886725	0.428280233504083	ENSMUSG00000001138	Cnnm3	chr1	36550948	36567318	Cnnm3-201	protein_coding	+	16370	5193	protein_coding
ENSMUST00000001171	62.1501843375701	-0.00384326160902597	0.0543289455059822	0.271881989407956	0.706469090430546	ENSMUSG00000001143	Lman2l	chr1	36462267	36484352	Lman2l-201	nonsense_mediated_decay	-	22085	2174	protein_coding
ENSMUST00000001172	521.531811506072	0.00845477332548317	0.0513155147060084	0.658469720391605	0.913226893210645	ENSMUSG00000079610	Ankrd39	chr1	36577175	36586526	Ankrd39-201	protein_coding	-	9351	2109	protein_coding
ENSMUST00000001179	161.640301397196	-0.00222948980973853	0.0542865863073674	0.34747975856655	0.766133411534282	ENSMUSG00000001151	Pcnt	chr10	76187101	76278560	Pcnt-201	protein_coding	-	91459	9331	protein_coding
ENSMUST00000001181	103.762551804383	0.00686163388443569	0.0532722796698832	0.581715120565096	0.887652481483918	ENSMUSG00000020241	Col6a2	chr10	76431596	76459464	Col6a2-201	protein_coding	-	27868	3949	protein_coding
ENSMUST00000001184	2903.65937303899	0.0647943066497977	0.039372234431999	0.0333938364969408	0.297586556286929	ENSMUSG00000001156	Mxd1	chr6	86624024	86646143	Mxd1-201	protein_coding	-	22119	4666	protein_coding
ENSMUST00000001185	6847.32660413727	0.0288512149590594	0.033380559368634	0.257966515320304	0.693948189795291	ENSMUSG00000001157	Gmcl1	chr6	86668750	86710365	Gmcl1-201	protein_coding	-	41615	2949	protein_coding
ENSMUST00000001186	6191.32704321192	0.0975329959558013	0.0419878530427546	0.00353359612370681	0.0889314889178664	ENSMUSG00000001158	Snrnp27	chr6	86652133	86661504	Snrnp27-201	protein_coding	-	9371	885	protein_coding
ENSMUST00000001187	152.54380182034	-0.00315904875425652	0.0513014810972887	0.840247643121803	0.965946494569656	ENSMUSG00000029994	Anxa4	chr6	86713823	86770566	Anxa4-201	protein_coding	-	56743	2002	protein_coding
ENSMUST00000001202	5413.74247842306	0.015218838983368	0.0246176045040577	0.545592052826262	0.872806808329002	ENSMUSG00000001173	Ocrl	chrX	47001264	47054745	Ocrl-201	protein_coding	+	53481	5253	protein_coding
ENSMUST00000001204	70.8936804721252	-0.00305172594232638	0.0543055836896162	0.305446324464451	0.733738491409065	ENSMUSG00000001175	Calm1	chr12	100166403	100176065	Calm1-201	protein_coding	+	9662	3987	protein_coding
ENSMUST00000001226	92.023229258659	-0.00164691737223609	0.0533525559627392	0.875814167967304	0.973509021315078	ENSMUSG00000022436	Sh3bp1	chr15	78784103	78796247	Sh3bp1-201	protein_coding	+	12144	2375	protein_coding
ENSMUST00000001240	15138.6996593177	-0.0104849575160857	0.0307405918623311	0.668043932281418	0.915746585453906	ENSMUSG00000001211	Agpat3	chr10	78105012	78188276	Agpat3-201	protein_coding	-	83264	5980	protein_coding
ENSMUST00000001242	2546.39905513436	0.0799646139850077	0.0407308215191621	0.0118385837336867	0.177216766580196	ENSMUSG00000053329	Gatd3a	chr10	77997900	78005616	Gatd3a-201	protein_coding	-	7716	1378	protein_coding
ENSMUST00000001247	575.811050197363	0.0185709503297453	0.0569810889249755	0.180652570211019	0.612286352490354	ENSMUSG00000029130	Rnf32	chr5	29400995	29430520	Rnf32-201	protein_coding	+	29525	1600	protein_coding
ENSMUST00000001253	29.3930153492779	-0.0207549984544179	0.0576040715683302	0.17755498124016	0.608090619101108	ENSMUSG00000020651	Slc26a4	chr12	31569826	31609968	Slc26a4-201	protein_coding	-	40142	3075	protein_coding
ENSMUST00000001256	7339.30439090901	-0.0131778343182905	0.0458604509224777	0.585679894464348	0.888948463353734	ENSMUSG00000001227	Sema6b	chr17	56430085	56447343	Sema6b-201	protein_coding	-	17258	3736	protein_coding
ENSMUST00000001258	323.975104711779	0.0163451968122354	0.0568269008197682	0.125980692373846	0.535063891278411	ENSMUSG00000001228	Uhrf1	chr17	56610321	56630486	Uhrf1-201	protein_coding	+	20165	3586	protein_coding
ENSMUST00000001279	33.3416172169183	0.00198403007822117	0.0542867502832668	0.260788089682878	0.696777986032297	ENSMUSG00000001247	Lsr	chr7	30657200	30672889	Lsr-201	protein_coding	-	15689	2167	protein_coding
ENSMUST00000001280	8895.62216981024	0.0339271572328453	0.0312470424986619	0.22593596103057	0.663874894920461	ENSMUSG00000001248	Gramd1a	chr7	30829552	30850507	Gramd1a-201	protein_coding	-	20955	2713	protein_coding
ENSMUST00000001284	1978.72119478758	0.00531598113191687	0.0429000689343979	0.839960705774492	0.965917089210698	ENSMUSG00000026641	Usf1	chr1	171238881	171245689	Usf1-201	nonsense_mediated_decay	+	6808	1115	protein_coding
ENSMUST00000001304	16382.2267030083	0.0582074050929997	0.0419404888250301	0.0592986338535069	0.389633499832523	ENSMUSG00000001270	Ckb	chr12	111635795	111638772	Ckb-201	protein_coding	-	2977	1472	protein_coding
ENSMUST00000001319	23589.4553132322	-0.00600606439265775	0.0311512779137635	0.798948928889726	0.956383727073106	ENSMUSG00000001300	Efnb2	chr8	8667434	8711242	Efnb2-201	protein_coding	-	43808	4793	protein_coding
ENSMUST00000001326	4483.34280822425	-0.0225275795325652	0.0285192079987051	0.350121831004719	0.76808497396355	ENSMUSG00000001280	Sp1	chr15	102314815	102344839	Sp1-201	protein_coding	+	30024	7754	protein_coding
ENSMUST00000001331	10.0156152515893	0.000670775768245361	0.0542695088493728	0.227945325540804	0.665755110534643	ENSMUSG00000001285	Myg1	chr15	102240185	102246269	Myg1-201	protein_coding	+	6084	981	protein_coding
ENSMUST00000001335	6128.8350228331	0.0690548951696904	0.0638945554982845	0.0494461236044609	0.357987463105073	ENSMUSG00000001289	Pfdn5	chr15	102234624	102239921	Pfdn5-201	nonsense_mediated_decay	+	5297	570	protein_coding
ENSMUST00000001339	2409.54880091752	0.097901419553591	0.0437483883250333	0.00449587315483391	0.101971977154239	ENSMUSG00000001305	Rrp15	chr1	186453175	186481555	Rrp15-201	protein_coding	-	28380	1321	protein_coding
ENSMUST00000001347	6422.85342503731	0.0578738289101057	0.0589712926631634	0.0739566355922892	0.430282716067202	ENSMUSG00000001313	Rnd2	chr11	101359001	101362679	Rnd2-201	protein_coding	+	3678	1394	protein_coding
ENSMUST00000001402	3660.10639715393	0.00365546403224103	0.0513578925333544	0.831482233565254	0.964353575850256	ENSMUSG00000001366	Fbxo9	chr9	77988784	78016347	Fbxo9-201	protein_coding	-	27563	1850	protein_coding
ENSMUST00000001412	4506.65448293516	-0.00680723326132237	0.0323362955548785	0.801484233595775	0.957048912258006	ENSMUSG00000001376	Vps50	chr6	3498382	3603531	Vps50-201	protein_coding	+	105149	3788	protein_coding
ENSMUST00000001415	710.755174123133	0.0320507137887004	0.0385933227279657	0.2721499827018	0.706495197452668	ENSMUSG00000117679	Apbb3	chr18	36804207	36812419	Apbb3-201	protein_coding	-	8212	2067	protein_coding
ENSMUST00000001416	7805.30503954062	0.00518420494304693	0.0355586328503609	0.877243009403282	0.973746257511484	ENSMUSG00000001380	Hars	chr18	36899581	36916258	Hars-201	protein_coding	-	16677	1989	protein_coding
ENSMUST00000001419	12049.5202601605	0.111605605426305	0.0400423244282843	0.00120842109189453	0.0457315792239198	ENSMUSG00000001383	Zmat2	chr18	36926929	36932719	Zmat2-201	protein_coding	+	5790	2310	protein_coding
ENSMUST00000001439	15.7365713567488	0.0216315191625294	0.0598860559422114	0.0299381767807177	0.282432103873244	ENSMUSG00000001403	Ube2c	chr2	164611823	164620742	Ube2c-201	protein_coding	+	8919	2191	protein_coding
ENSMUST00000001451	9592.81419638018	-0.0444045852219631	0.0311074573559025	0.0896586830728251	0.46583649699975	ENSMUSG00000001415	Smg5	chr3	88243567	88269645	Smg5-201	protein_coding	+	26078	4448	protein_coding
ENSMUST00000001452	11482.3963925046	0.0551036459245518	0.0312523419030714	0.0342869608873038	0.3019459015662	ENSMUSG00000001416	Cct3	chr3	88204423	88229074	Cct3-201	protein_coding	+	24651	1977	protein_coding
ENSMUST00000001454	149.363210605553	0.00111993281149522	0.0541935038625179	0.712220474330076	0.931401027903543	ENSMUSG00000001418	Glmp	chr3	88232389	88235675	Glmp-201	protein_coding	+	3286	1017	protein_coding
ENSMUST00000001455	3762.06391906519	-0.0274873947643823	0.0381057286246882	0.327165470477985	0.750314880136097	ENSMUSG00000001419	Mef2d	chr3	88049679	88079393	Mef2d-201	protein_coding	+	29714	5401	protein_coding
ENSMUST00000001456	5.32886826733211	0.00685936823042359	0.0549090428096831	6.89732673862461e-06	0.0014618547567552	ENSMUSG00000001420	Tmem79	chr3	88235962	88241811	Tmem79-201	protein_coding	-	5849	2406	protein_coding
ENSMUST00000001460	5879.34284970845	-0.0183364676862905	0.0342529813111445	0.48599887027263	0.843731064158502	ENSMUSG00000001424	Snd1	chr6	28480347	28888831	Snd1-201	protein_coding	+	408484	3482	protein_coding
ENSMUST00000001479	15997.1483977624	-0.0244617119705498	0.0217013921317609	0.217520841792709	0.654898243023081	ENSMUSG00000001440	Kpnb1	chr11	97050540	97078707	Kpnb1-201	protein_coding	-	28167	5894	protein_coding
ENSMUST00000001480	5843.25245207399	0.00801320005901088	0.0375486742034166	0.744409383939345	0.940859157751651	ENSMUSG00000001441	Npepps	chr11	97096670	97171464	Npepps-201	protein_coding	-	74794	4215	protein_coding
ENSMUST00000001484	9.76685048390387	0.00699060153695988	0.0543366649794931	0.382738060064702	0.787730836355448	ENSMUSG00000001444	Tbx21	chr11	96988897	97006157	Tbx21-201	protein_coding	-	17260	2488	protein_coding
ENSMUST00000001485	4735.6783632437	0.0879743730855915	0.0317650689340029	0.00191253732373596	0.0611290895041271	ENSMUSG00000001445	Mrpl10	chr11	96932386	96940039	Mrpl10-201	protein_coding	+	7653	1708	protein_coding
ENSMUST00000001497	14.7910386521353	0.0102084842882242	0.0545390573751359	0.342169588906971	0.762622085910513	ENSMUSG00000022219	Cideb	chr14	55991507	55995915	Cideb-201	protein_coding	-	4408	1212	protein_coding
ENSMUST00000001507	15578.4469630615	-0.0410045335861469	0.0371991527495449	0.133872368907284	0.546735950046797	ENSMUSG00000001467	Cyp51	chr5	4131145	4154746	Cyp51-201	protein_coding	-	23601	3931	protein_coding
ENSMUST00000001513	454.033100901356	0.106502247377493	0.0744702491523318	0.0156197111881426	0.2045181023184	ENSMUSG00000001473	Tubb6	chr18	67523787	67535819	Tubb6-201	protein_coding	+	12032	1758	protein_coding
ENSMUST00000001520	3778.32454566301	-0.00953352554428668	0.0402410892261036	0.740835207473717	0.939266891016035	ENSMUSG00000031967	Afg3l1	chr8	124204642	124230655	Afg3l1-201	protein_coding	+	26013	4227	protein_coding
ENSMUST00000001522	119.894191051024	-0.00362664086921761	0.0541523210767859	0.505524448091987	0.853152276715351	ENSMUSG00000001482	Def8	chr8	124169725	124190009	Def8-201	protein_coding	+	20284	3214	protein_coding
ENSMUST00000001536	17.6099556610391	-0.00706013081954764	0.0547631758458139	0.101106573356135	0.490339556497968	ENSMUSG00000001496	Nkx2-1	chr12	56578743	56583693	Nkx2-1-201	protein_coding	-	4950	2809	protein_coding
ENSMUST00000001544	115.28773103532	-0.0144268154931729	0.0562030745556357	0.142110175554448	0.559413102014509	ENSMUSG00000023186	Vwa5a	chr9	38629564	38654633	Vwa5a-201	protein_coding	+	25069	4157	protein_coding
ENSMUST00000001547	244.305891532243	0.0159903917930172	0.0558134832476541	0.245736115108211	0.681365398333166	ENSMUSG00000001506	Col1a1	chr11	94827050	94843868	Col1a1-201	protein_coding	+	16818	5930	protein_coding
ENSMUST00000001548	411.708856726106	-0.00441941963369407	0.0541506013171218	0.488012484263568	0.844871101242117	ENSMUSG00000001507	Itga3	chr11	94935300	94967540	Itga3-201	protein_coding	-	32240	4861	protein_coding
ENSMUST00000001559	1050.3158259223	0.0626586212776647	0.0388478054294435	0.0380321850210426	0.317910226150218	ENSMUSG00000001518	Itfg2	chr6	128386407	128401894	Itfg2-201	protein_coding	-	15487	2320	protein_coding
ENSMUST00000001561	145.024529182116	0.126916580708271	0.135097082672782	0.014858174863747	0.199712026329847	ENSMUSG00000001520	Nrip2	chr6	128376729	128385895	Nrip2-201	protein_coding	+	9166	1893	protein_coding
ENSMUST00000001562	895.255094302415	0.0627432343144554	0.0507592613276809	0.0612824015658328	0.396016119671877	ENSMUSG00000001521	Tulp3	chr6	128298124	128332814	Tulp3-201	protein_coding	-	34690	3374	protein_coding
ENSMUST00000001565	657.828368375286	0.0920524783146711	0.0811635032791665	0.0281268468416065	0.274039306734955	ENSMUSG00000001524	Gtf2h4	chr17	35978622	35984631	Gtf2h4-201	protein_coding	-	6009	1679	protein_coding
ENSMUST00000001566	170205.560187375	0.0475544803654588	0.0472673945124342	0.10162083936357	0.491134420945262	ENSMUSG00000001525	Tubb5	chr17	36144813	36149198	Tubb5-201	protein_coding	-	4385	2649	protein_coding
ENSMUST00000001569	3953.90077849643	0.034949889531312	0.0428961689146068	0.251888224867193	0.688478635539731	ENSMUSG00000059714	Flot1	chr17	36134122	36143683	Flot1-201	protein_coding	+	9561	1825	protein_coding
ENSMUST00000001583	331.790199411051	0.00873929290570991	0.0461133924863234	0.753891865365561	0.943550450301649	ENSMUSG00000001542	Ell2	chr13	75854876	75920483	Ell2-201	protein_coding	+	65607	4382	protein_coding
ENSMUST00000001592	2341.68304457798	0.0189910618570464	0.0391898605677331	0.4947911828885	0.848235128188337	ENSMUSG00000001552	Jup	chr11	100261445	100288575	Jup-201	protein_coding	-	27130	3205	protein_coding
ENSMUST00000001595	474.301205758437	-0.00876325162211661	0.0476650259257045	0.71806413497069	0.933001561312309	ENSMUSG00000001555	Fkbp10	chr11	100306523	100315650	Fkbp10-201	protein_coding	+	9127	2584	protein_coding
ENSMUST00000001599	40.2653138657765	-0.00531016158888354	0.0531317234061276	0.664838859437879	0.914887125982867	ENSMUSG00000001558	Klhl10	chr11	100332743	100347848	Klhl10-201	protein_coding	+	15105	2017	protein_coding
ENSMUST00000001611	1819.41054946237	0.00711043974330879	0.0300927133130349	0.792784951378784	0.954803716624704	ENSMUSG00000001569	Nom1	chr5	29639662	29662841	Nom1-201	protein_coding	+	23179	9219	protein_coding
ENSMUST00000001619	13.516623849891	-0.00734920802761202	0.0547347144550273	0.158194573887311	0.582597816343418	ENSMUSG00000001576	Ergic1	chr17	26780519	26857753	Ergic1-201	protein_coding	+	77234	767	protein_coding
ENSMUST00000001620	533.062504957568	-0.00872838050449531	0.0506287636620087	0.657685625181589	0.913013744660696	ENSMUSG00000027680	Fxr1	chr3	34074092	34123491	Fxr1-201	protein_coding	+	49399	2459	protein_coding
ENSMUST00000001652	37.0470580726492	-0.0358186012658863	0.0680638005285384	0.0623016712188402	0.398088410100857	ENSMUSG00000021070	Bdkrb2	chr12	105529485	105561496	Bdkrb2-201	protein_coding	+	32011	3792	protein_coding
ENSMUST00000001672	1370.37534065857	-0.0156845083386202	0.0431372670175849	0.569328468077175	0.882577520274742	ENSMUSG00000001627	Ifrd1	chr12	40251566	40273188	Ifrd1-201	protein_coding	-	21622	3378	protein_coding
ENSMUST00000001675	780.70306055927	0.0421477120986896	0.0449734582235705	0.16723120844868	0.594952537355624	ENSMUSG00000001630	Stk38l	chr6	146626493	146680310	Stk38l-201	protein_coding	+	53817	4550	protein_coding
ENSMUST00000001712	3354.168205918	-0.0251020704710448	0.031841199369877	0.293518107244959	0.722806303793998	ENSMUSG00000020196	Cabin1	chr10	75481946	75600150	Cabin1-201	protein_coding	-	118204	7417	protein_coding
ENSMUST00000001713	466.474884812117	0.0323401942779831	0.0511896052054981	0.25907579140246	0.695046480553425	ENSMUSG00000001663	Gstt1	chr10	75619647	75634418	Gstt1-201	protein_coding	-	14771	1037	protein_coding
ENSMUST00000001715	18.0729544305604	0.00655082771680308	0.0541334886300531	0.441049157337586	0.821481151474681	ENSMUSG00000001665	Gstt3	chr10	75609949	75617248	Gstt3-201	protein_coding	-	7299	1880	protein_coding
ENSMUST00000001716	1590.52532975144	0.100049809346739	0.0331413733750329	0.000663629622704235	0.0321028071095218	ENSMUSG00000001666	Ddt	chr10	75607067	75609248	Ddt-201	protein_coding	-	2181	649	protein_coding
ENSMUST00000001722	8.7754706744827	-0.0121424263035948	0.0559112620320753	0.063117433163169	0.400406824165105	ENSMUSG00000001672	Marveld3	chr8	110674546	110688800	Marveld3-201	protein_coding	-	14254	1330	protein_coding
ENSMUST00000001724	1307.94089393584	0.0653167699413535	0.0558011556072371	0.0664880568673748	0.410380603507605	ENSMUSG00000001674	Ddx18	chr1	121481564	121495718	Ddx18-201	protein_coding	-	14154	2258	protein_coding
ENSMUST00000001757	9680.38811847189	0.0779213415970172	0.0593845919130599	0.0377996141347876	0.317054420449617	ENSMUSG00000001707	Eef1e1	chr13	38828183	38843034	Eef1e1-201	protein_coding	-	14851	2553	protein_coding
ENSMUST00000001780	35912.1211657206	0.00354020744834946	0.0360567434272201	0.721256301984947	0.934211080213463	ENSMUSG00000001729	Akt1	chr12	112620255	112640710	Akt1-201	protein_coding	-	20455	2690	protein_coding
ENSMUST00000001790	6.63402800577139	-0.000144111883532004	0.054154635818017	0.96430516315584	0.992227367214594	ENSMUSG00000001739	Cldn15	chr5	136996723	137004698	Cldn15-201	protein_coding	+	7975	1850	protein_coding
ENSMUST00000001792	100.653681543341	-0.0264831424765335	0.0610263475850653	0.107581157212657	0.501954517372226	ENSMUSG00000001741	Il16	chr7	83292033	83384731	Il16-201	protein_coding	-	92698	5260	protein_coding
ENSMUST00000001801	161.552392032177	-0.022123346069524	0.0574240100755929	0.196875527811831	0.632186909170113	ENSMUSG00000001750	Tcirg1	chr19	3946050	3957133	Tcirg1-201	protein_coding	-	11083	2688	protein_coding
ENSMUST00000001802	369.718963177603	0.017675671066942	0.0512779593304525	0.4536049422592	0.827777035510542	ENSMUSG00000001751	Naglu	chr11	100960838	100968498	Naglu-201	protein_coding	+	7660	2560	protein_coding
ENSMUST00000001806	1057.07975904442	0.0405514940830499	0.0476225966548993	0.190391639018038	0.624882959315233	ENSMUSG00000001755	Coasy	chr11	100973391	100977445	Coasy-201	protein_coding	+	4054	2138	protein_coding
ENSMUST00000001809	13866.7417932399	0.0231291659947314	0.043621047327289	0.411869051609635	0.804888896910539	ENSMUSG00000022283	Pabpc1	chr15	36595905	36609217	Pabpc1-201	protein_coding	-	13312	2817	protein_coding
ENSMUST00000001812	5262.98994514835	-0.00870494596092946	0.0427600585257218	0.735838973179158	0.937866431395157	ENSMUSG00000001761	Smo	chr6	29735693	29761364	Smo-201	protein_coding	+	25671	3779	protein_coding
ENSMUST00000001818	1254.2968711901	0.00256580862901273	0.0334741203021647	0.922824416201491	0.984045952257071	ENSMUSG00000001767	Crnkl1	chr2	145759399	145776934	Crnkl1-201	protein_coding	-	17535	3428	protein_coding
ENSMUST00000001824	59.1224807497825	-0.00513076824585724	0.0534938883081034	0.627460403999514	0.903934427134387	ENSMUSG00000001773	Folh1	chr7	86368185	86425151	Folh1-201	protein_coding	-	56966	3125	protein_coding
ENSMUST00000001825	3743.32143035862	0.0364532378121886	0.0506768667135122	0.206830838269492	0.64267046059172	ENSMUSG00000001774	Chordc1	chr9	18203421	18228738	Chordc1-201	protein_coding	+	25317	5789	protein_coding
ENSMUST00000001834	7212.40443021097	0.0749121319467324	0.0366627119468496	0.0113785173289429	0.174231666888426	ENSMUSG00000001783	Rtcb	chr10	85774501	85793687	Rtcb-201	protein_coding	-	19186	2009	protein_coding
ENSMUST00000001836	3428.90493294688	0.0412847471008282	0.0308968091883999	0.108868367973803	0.504807246505846	ENSMUSG00000001785	Pwp1	chr10	85707695	85724960	Pwp1-201	protein_coding	+	17265	2572	protein_coding
ENSMUST00000001837	15.0448343172202	-0.00242835074844632	0.054339945594005	0.0181226274694555	0.220553372834018	ENSMUSG00000001786	Fbxo7	chr10	85857851	85884157	Fbxo7-201	nonsense_mediated_decay	+	26306	1498	protein_coding
ENSMUST00000001845	813.58959857102	0.0107503316135561	0.0538851747604497	0.433288902064176	0.816484615454494	ENSMUSG00000001794	Capns1	chr7	29886367	29898236	Capns1-201	protein_coding	-	11869	1600	protein_coding
ENSMUST00000001854	256.661225731013	-0.00161887996132891	0.0518470894483494	0.901434034227475	0.978334151859154	ENSMUSG00000030495	Slc7a10	chr7	34885810	34900539	Slc7a10-201	protein_coding	+	14729	1953	protein_coding
ENSMUST00000001884	1044.00880259095	-0.0657001316523869	0.0630009253000487	0.0649068475338542	0.405955396028653	ENSMUSG00000001829	Clpb	chr7	101312840	101439375	Clpb-201	protein_coding	+	126535	4627	protein_coding
ENSMUST00000001900	1381.64859626689	-0.00839635918915445	0.0421273175755103	0.748968505518603	0.942096864399222	ENSMUSG00000001844	Zdhhc4	chr5	143302244	143315011	Zdhhc4-201	protein_coding	-	12767	1364	protein_coding
ENSMUST00000001920	5268.82044085518	0.036314588470286	0.0345658774043315	0.19296125596155	0.627803650111622	ENSMUSG00000001864	Aif1l	chr2	31840151	31863454	Aif1l-201	protein_coding	+	23303	3117	protein_coding
ENSMUST00000001921	4.99843293402317	0.00369420393768476	0.0542318565639337	0.450738997706142	0.826727704185272	ENSMUSG00000001865	Cpa3	chr3	20269784	20296345	Cpa3-201	protein_coding	-	26561	1449	protein_coding
ENSMUST00000001927	176.694872492151	0.00284063229039927	0.0541009077358228	0.585012403461319	0.888704433019186	ENSMUSG00000001870	Ltbp1	chr17	75312563	75698762	Ltbp1-201	protein_coding	+	386199	6671	protein_coding
ENSMUST00000001950	14076.8524789923	0.0688944270406714	0.0280005981510784	0.00399174696492773	0.0956108884573485	ENSMUSG00000025139	Tollip	chr7	141435320	141456224	Tollip-201	protein_coding	-	20904	3788	protein_coding
ENSMUST00000001963	317.018616862895	0.00602034818354701	0.0435768670665676	0.810894642832152	0.95929095671509	ENSMUSG00000020681	Ace	chr11	105858771	105880790	Ace-201	protein_coding	+	22019	4906	protein_coding
ENSMUST00000001965	90.6057900371926	-0.0175543558577904	0.0552303301121776	0.30106708642079	0.730271518276361	ENSMUSG00000001901	Kcnh6	chr11	105898999	105925375	Kcnh6-201	protein_coding	+	26376	3368	protein_coding
ENSMUST00000001974	10.1723506098735	-0.000596674555262282	0.0542572376645614	0.555798435588523	0.876774519150354	ENSMUSG00000001909	Trmt1	chr8	85415495	85426437	Trmt1-201	protein_coding	+	10942	2567	protein_coding
ENSMUST00000001975	12946.4780361532	-0.0137431235151963	0.039710585451234	0.60039768216587	0.894588488556267	ENSMUSG00000001910	Nacc1	chr8	85397108	85414531	Nacc1-201	protein_coding	-	17423	4344	protein_coding
ENSMUST00000001989	20304.8158895662	0.0127231519288577	0.0297329449444603	0.603495729291268	0.89581297561243	ENSMUSG00000001924	Uba1	chrX	20529137	20549418	Uba1-201	protein_coding	+	20281	4071	protein_coding
ENSMUST00000002007	897.037997717053	0.0112891273401579	0.0464450475915747	0.636863970177725	0.907213959919937	ENSMUSG00000001942	Siae	chr9	37532950	37559551	Siae-201	protein_coding	+	26601	3339	protein_coding
ENSMUST00000002011	466.305429622905	0.0148867995338072	0.0426949047437295	0.613498647636688	0.89888083517203	ENSMUSG00000001946	Esam	chr9	37439374	37449615	Esam-201	protein_coding	+	10241	1865	protein_coding
ENSMUST00000002013	196.187291798576	-0.000834017226255242	0.0454467384927016	0.966482921655588	0.992729901708824	ENSMUSG00000001948	Spa17	chr9	37514586	37525018	Spa17-201	protein_coding	-	10432	696	protein_coding
ENSMUST00000002029	4240.00770433489	0.105017934405775	0.0345192822042311	0.000286977450927678	0.0191092896873471	ENSMUSG00000001964	Emd	chrX	73298293	73301493	Emd-201	protein_coding	+	3200	1595	protein_coding
ENSMUST00000002043	5066.37814397554	-0.0161321774907693	0.036295519438747	0.591326494172091	0.890872974894081	ENSMUSG00000078622	Ccdc47	chr11	106088234	106107170	Ccdc47-201	protein_coding	-	18936	5193	protein_coding
ENSMUST00000002044	3057.41061072062	0.00118915146910553	0.0238101699529091	0.964130923598565	0.992205201206867	ENSMUSG00000020700	Map3k3	chr11	105975439	106046272	Map3k3-201	protein_coding	+	70833	3450	protein_coding
ENSMUST00000002048	582.707585281474	-0.0146271732276489	0.0433447469358348	0.59333353013929	0.892088725656453	ENSMUSG00000001983	Taco1	chr11	105956887	105964438	Taco1-201	protein_coding	+	7551	1383	protein_coding
ENSMUST00000002053	1409.5450162148	0.013499340307192	0.0556770283487771	0.197312373768114	0.63240927736004	ENSMUSG00000001988	Npas1	chr7	16189646	16210705	Npas1-201	protein_coding	-	21059	2091	protein_coding
ENSMUST00000002063	1328.87568053132	-0.0430187610256526	0.0298415833236837	0.0881617763083208	0.463351939285015	ENSMUSG00000001998	Ap4e1	chr2	126850650	126909829	Ap4e1-201	protein_coding	+	59179	4600	protein_coding
ENSMUST00000002064	718.91617786149	0.0520105418697561	0.0596644298857695	0.114600568422558	0.514451912411171	ENSMUSG00000001999	Blvra	chr2	126912587	126939004	Blvra-201	protein_coding	+	26417	1160	protein_coding
ENSMUST00000002073	12.8346235246867	-0.00356014269038107	0.054414420148972	0.0567333055276836	0.381356210952767	ENSMUSG00000002020	Ltbp2	chr12	84829986	84923306	Ltbp2-201	protein_coding	-	93320	6769	protein_coding
ENSMUST00000002079	44.2136838314714	0.0174788505302617	0.055437845486825	0.286641090925481	0.718251964901491	ENSMUSG00000031385	Plxnb3	chrX	72800705	72816120	Plxnb3-201	protein_coding	+	15415	6030	protein_coding
ENSMUST00000002080	16730.1000763763	-0.0278676608156235	0.042574139783075	0.377477899854761	0.784610434672702	ENSMUSG00000002006	Pdzd4	chrX	72836965	72868575	Pdzd4-201	protein_coding	-	31610	3970	protein_coding
ENSMUST00000002084	794.62244502144	-0.0447886967138012	0.0424794133369134	0.139608504742033	0.556050420113247	ENSMUSG00000031378	Abcd1	chrX	72760203	72782140	Abcd1-201	protein_coding	+	21937	3648	protein_coding
ENSMUST00000002087	640.989143413876	0.0192577495263093	0.0574495494596134	0.154814675217365	0.577537246673506	ENSMUSG00000002012	Pnck	chrX	72699600	72703434	Pnck-201	protein_coding	-	3834	1536	protein_coding
ENSMUST00000002090	1260.45564367852	0.0190082735299491	0.0460844819126486	0.441400422709255	0.821736237638638	ENSMUSG00000002014	Ssr4	chrX	72830668	72834432	Ssr4-201	protein_coding	+	3764	765	protein_coding
ENSMUST00000002091	3284.27360867332	0.0295856819867307	0.0374452470431115	0.290854250682603	0.721150074861016	ENSMUSG00000002015	Bcap31	chrX	72729784	72759781	Bcap31-201	protein_coding	-	29997	1219	protein_coding
ENSMUST00000002095	6601.39320472981	-0.0582669674091914	0.0586289301411549	0.0850042917840438	0.457235258947122	ENSMUSG00000002028	Kmt2a	chr9	44714652	44792594	Kmt2a-201	protein_coding	-	77942	16461	protein_coding
ENSMUST00000002099	652.957271412639	0.0164183824327083	0.0484564824108273	0.534892015890573	0.867522645654314	ENSMUSG00000002031	Ift46	chr9	44684207	44704744	Ift46-201	protein_coding	+	20537	4169	protein_coding
ENSMUST00000002100	282.76570291196	0.0168865720383858	0.0555735424601399	0.275838156660417	0.709435966758705	ENSMUSG00000002032	Tmem25	chr9	44705073	44710604	Tmem25-201	protein_coding	-	5531	2448	protein_coding
ENSMUST00000002112	513.476338270041	0.0306181505603933	0.0511055089906095	0.279676250678627	0.712195793970491	ENSMUSG00000002043	Trappc6a	chr7	19242637	19250070	Trappc6a-201	protein_coding	+	7433	785	protein_coding
ENSMUST00000002121	4097.25439991841	-0.0891691024551519	0.0523631755712468	0.016638953616886	0.211160158075566	ENSMUSG00000002052	Supt6	chr11	78097572	78136813	Supt6-201	protein_coding	-	39241	6488	protein_coding
ENSMUST00000002127	6029.95389743867	0.0259569828009424	0.0450488583654863	0.388939459343191	0.791495955464417	ENSMUSG00000002058	Unc119	chr11	78234308	78239990	Unc119-201	protein_coding	+	5682	1329	protein_coding
ENSMUST00000002128	634.215934431453	0.00499983911149036	0.0467336619102494	0.838208698062328	0.965512199627136	ENSMUSG00000002059	Rab34	chr11	78079256	78083014	Rab34-201	protein_coding	+	3758	1368	protein_coding
ENSMUST00000002133	3473.80824407541	0.105432472734082	0.0470746645435352	0.00344158961728343	0.0875740948075804	ENSMUSG00000002064	Sdf2	chr11	78136572	78146322	Sdf2-201	protein_coding	+	9750	1268	protein_coding
ENSMUST00000002152	2054.4224898267	0.0552674016421708	0.0686551307512817	0.0888940926754507	0.464664416715946	ENSMUSG00000002083	Bbc3	chr7	16043541	16052130	Bbc3-201	protein_coding	+	8589	1814	protein_coding
ENSMUST00000002172	1714.26160828374	-0.00203197905517187	0.0540363141157918	0.707373106188575	0.930031107448433	ENSMUSG00000002103	Acp2	chr2	91033254	91044443	Acp2-201	protein_coding	+	11189	4656	protein_coding
ENSMUST00000002176	2005.89687159467	-0.0192728261509743	0.0571302846550107	0.181040557213103	0.612994748936264	ENSMUSG00000002107	Celf2	chr2	6544505	7400811	Celf2-201	protein_coding	-	856306	7718	protein_coding
ENSMUST00000002177	38.890142123063	0.00189428993277446	0.054222588163467	0.55513393762682	0.876389260268905	ENSMUSG00000002108	Nr1h3	chr2	91014406	91025461	Nr1h3-201	protein_coding	-	11055	1802	protein_coding
ENSMUST00000002180	119.617503006913	-0.00823190856509746	0.0525728264274707	0.601946099424447	0.89537163941691	ENSMUSG00000002111	Spi1	chr2	90926441	90946101	Spi1-201	protein_coding	+	19660	2034	protein_coding
ENSMUST00000002198	4594.99764445236	-0.0607086286441382	0.0273021425965472	0.0157853365142455	0.205383684034685	ENSMUSG00000002129	Sf3a1	chr11	4110350	4132541	Sf3a1-201	protein_coding	+	22191	4920	protein_coding
ENSMUST00000002259	802.137992913848	0.0470106269527455	0.0440175118210579	0.128301503916112	0.538798112192838	ENSMUSG00000002190	Clgn	chr8	84116496	84155181	Clgn-201	protein_coding	+	38685	3902	protein_coding
ENSMUST00000002275	1454.13043331272	0.0397286166214571	0.0317026767308853	0.154054217033948	0.57643258839367	ENSMUSG00000002205	Vrk3	chr7	44397837	44426939	Vrk3-201	protein_coding	+	29102	1969	protein_coding
ENSMUST00000002280	755.285558596366	0.00691873280867644	0.0432132521125535	0.812159533940226	0.959658878587225	ENSMUSG00000002210	Smg9	chr7	24099044	24122203	Smg9-201	protein_coding	+	23159	2242	protein_coding
ENSMUST00000002284	31.1208702103336	-0.0432005393567317	0.0793939100795397	0.0138865186323501	0.192652002843242	ENSMUSG00000046223	Plaur	chr7	24161909	24175392	Plaur-201	protein_coding	+	13483	1506	protein_coding
ENSMUST00000002289	9850.36417454314	0.0790736402080905	0.0407859603539406	0.0111522480981442	0.172055477871013	ENSMUSG00000022111	Uchl3	chr14	101891430	101933561	Uchl3-201	protein_coding	+	42131	903	protein_coding
ENSMUST00000002291	4857.7883697374	-0.00981581982324441	0.0349464991659233	0.710454586895765	0.930956186939934	ENSMUSG00000002221	Paxip1	chr5	27945078	27996548	Paxip1-201	protein_coding	-	51470	5850	protein_coding
ENSMUST00000002292	12338.8335513108	0.00774772693193518	0.0238821220367645	0.582434317712378	0.887866938204941	ENSMUSG00000002222	Rmnd5a	chr6	71365618	71417621	Rmnd5a-201	protein_coding	-	52003	6165	protein_coding
ENSMUST00000002298	39.560315344332	-0.0305142095490126	0.0637546336997657	0.0872032388700647	0.461389356858905	ENSMUSG00000002228	Ppm1j	chr3	104688372	104693334	Ppm1j-201	protein_coding	+	4962	1721	protein_coding
ENSMUST00000002303	1054.83813354362	0.0187601150872921	0.0390477042942772	0.513541559440879	0.85721752545725	ENSMUSG00000002233	Rhoc	chr3	104696204	104701775	Rhoc-201	protein_coding	+	5571	1202	protein_coding
ENSMUST00000002305	3814.0963721257	0.0272664608942	0.0406108839990798	0.349132993406858	0.767536127874832	ENSMUSG00000042599	Kdm7a	chr6	39113557	39183723	Kdm7a-201	protein_coding	-	70166	9566	protein_coding
ENSMUST00000002318	29.637938727782	0.0013016349953451	0.0542630173230763	0.384419612244696	0.788445770421604	ENSMUSG00000024220	Zfp523	chr17	28396392	28424858	Zfp523-201	protein_coding	+	28466	2710	protein_coding
ENSMUST00000002320	477.473677722447	0.0373871730434952	0.0543267146554551	0.201725939472781	0.637604239707131	ENSMUSG00000002250	Ppard	chr17	28451674	28520448	Ppard-201	protein_coding	+	68774	3277	protein_coding
ENSMUST00000002327	294.482856651699	0.0721738130140732	0.0738630698935799	0.0527504263359633	0.368516142902572	ENSMUSG00000002257	Def6	chr17	28426752	28447582	Def6-201	protein_coding	+	20830	2277	protein_coding
ENSMUST00000002336	869.337793129496	-0.0265926897100182	0.0446244487407481	0.354674798568124	0.771338182223445	ENSMUSG00000002266	Zim1	chr7	6674268	6699449	Zim1-201	protein_coding	-	25181	7693	protein_coding
ENSMUST00000002344	459.4409041213	0.0074223316580981	0.0504100352900649	0.711022515172634	0.931077597482783	ENSMUSG00000002274	Metrn	chr17	26013923	26016110	Metrn-201	protein_coding	-	2187	987	protein_coding
ENSMUST00000002350	690.310270075613	0.0122429722265995	0.0525888196587319	0.495435522303929	0.84846668894801	ENSMUSG00000002280	Ciao3	chr17	25992750	26002306	Ciao3-201	protein_coding	+	9556	2555	protein_coding
ENSMUST00000002360	134.304844263546	-0.0537929854005337	0.0809950111294662	0.0591588123542803	0.389340368952462	ENSMUSG00000002289	Angptl4	chr17	33992724	34000804	Angptl4-201	protein_coding	-	8080	3308	protein_coding
ENSMUST00000002368	199.375091562767	0.00412665527905826	0.0535345027059535	0.666848294275913	0.915570557621352	ENSMUSG00000002297	Dbf4	chr5	8446973	8472680	Dbf4-201	protein_coding	-	25707	2401	protein_coding
ENSMUST00000002379	510.028181549145	0.0100386297554845	0.0484851336359628	0.654959203303428	0.912303732845456	ENSMUSG00000002308	Cd320	chr17	34062065	34068748	Cd320-201	protein_coding	+	6683	2209	protein_coding
ENSMUST00000002391	1323.61813310574	0.0134740309976498	0.0496195828155625	0.547451621757739	0.873283144341487	ENSMUSG00000002320	Tm9sf1	chr14	55873517	55880797	Tm9sf1-201	protein_coding	-	7280	2382	protein_coding
ENSMUST00000002395	199.538127008864	0.00761234893919895	0.0464090309501713	0.746844093787147	0.941620582422206	ENSMUSG00000002324	Rec8	chr14	55855494	55862852	Rec8-201	protein_coding	+	7358	2184	protein_coding
ENSMUST00000002397	758.616392080897	-0.00252586632627167	0.0347796166567386	0.915693004626171	0.982363464268906	ENSMUSG00000002326	Gmpr2	chr14	55909692	55916657	Gmpr2-201	protein_coding	+	6965	1993	protein_coding
ENSMUST00000002398	24.2147392520974	-0.00476104788396503	0.0544825539222707	0.209533756302421	0.645500650121052	ENSMUSG00000022220	Adcy4	chr14	56006544	56021520	Adcy4-201	protein_coding	-	14976	3444	protein_coding
ENSMUST00000002400	3090.77108982859	0.163560285998516	0.0449046962168462	2.65567464551776e-05	0.00387851239510722	ENSMUSG00000002329	Mdp1	chr14	55895336	55897965	Mdp1-201	protein_coding	-	2629	1733	protein_coding
ENSMUST00000002403	2627.89262010159	0.0317056440751792	0.0407686891429954	0.27735296950424	0.710297429876433	ENSMUSG00000002332	Dhrs1	chr14	55976477	55983147	Dhrs1-201	protein_coding	-	6670	1477	protein_coding
ENSMUST00000002412	62448.3595595752	-0.0374594982921747	0.0441167664967348	0.21127126909679	0.64733965212789	ENSMUSG00000002341	Ncan	chr8	70545735	70573523	Ncan-201	protein_coding	-	27788	7195	protein_coding
ENSMUST00000002413	228.652735889168	-0.00212040744664791	0.0516520825170416	0.904716026270452	0.979375302004786	ENSMUSG00000002342	Tmem161a	chr8	70625055	70636331	Tmem161a-201	protein_coding	+	11276	3018	protein_coding
ENSMUST00000002418	514.880424414438	-0.0110267138285613	0.0456720434051133	0.667970311233244	0.915746585453906	ENSMUSG00000002345	Borcs8	chr8	70592149	70599906	Borcs8-201	protein_coding	+	7757	810	protein_coding
ENSMUST00000002436	696.177033873722	0.0326718874252522	0.0422100570776728	0.25721196948471	0.693298503145984	ENSMUSG00000002365	Snx9	chr17	5891604	5982229	Snx9-201	protein_coding	+	90625	3331	protein_coding
ENSMUST00000002444	48.169949893392	-0.00466574929825631	0.0544317837789302	0.222045613972724	0.659890859787784	ENSMUSG00000024206	Rfx2	chr17	57082900	57138008	Rfx2-201	protein_coding	-	55108	3350	protein_coding
ENSMUST00000002445	5496.90253283523	0.0513056519441496	0.0369732418705784	0.066668395860683	0.410946403922944	ENSMUSG00000002372	Ranbp3	chr17	56980358	57018764	Ranbp3-201	protein_coding	+	38406	2373	protein_coding
ENSMUST00000002452	6704.97708210773	0.0551024175081406	0.0358053714884108	0.0563513359086205	0.380591875031136	ENSMUSG00000002379	Ndufa11	chr17	57024767	57029137	Ndufa11-201	protein_coding	+	4370	545	protein_coding
ENSMUST00000002457	13.2389941989367	-0.00459090728088964	0.0540578570902771	0.525941150094561	0.862657507876985	ENSMUSG00000002384	Bmp8b	chr4	122998958	123019884	Bmp8b-201	protein_coding	+	20926	2940	protein_coding
ENSMUST00000002466	2193.52334615265	0.0283771622978752	0.049008378063054	0.31833618621569	0.743518848049401	ENSMUSG00000002393	Nr2f6	chr8	71826771	71834604	Nr2f6-201	protein_coding	-	7833	2218	protein_coding
ENSMUST00000002469	96.59704830901	0.0195304857392233	0.0568036158254158	0.2103585125287	0.646247931341418	ENSMUSG00000002396	Ocel1	chr8	71823983	71826333	Ocel1-201	protein_coding	+	2350	1611	protein_coding
ENSMUST00000002473	6583.28202986413	0.0382819473422284	0.0246775081045244	0.082788677599174	0.452525595772582	ENSMUSG00000031820	Babam1	chr8	71849505	71857263	Babam1-201	protein_coding	+	7758	1433	protein_coding
ENSMUST00000002487	8591.55935117064	-0.0248628093230754	0.0261477678172529	0.272711630297825	0.706642047102945	ENSMUSG00000002413	Braf	chr6	39580171	39702397	Braf-201	protein_coding	-	122226	9728	protein_coding
ENSMUST00000002490	1811.83701550738	0.0251708924378882	0.0499175888305572	0.352453039269648	0.769690061722151	ENSMUSG00000002416	Ndufb2	chr6	39569519	39576356	Ndufb2-201	protein_coding_CDS_not_defined	+	6837	491	protein_coding
ENSMUST00000002495	4084.15772933539	-0.00222119733443202	0.0354021171890402	0.873573425684459	0.973100057885666	ENSMUSG00000041420	Meis3	chr7	15909355	15920429	Meis3-201	protein_coding	+	11074	1731	protein_coding
ENSMUST00000002502	765.581039682891	-0.029797238241521	0.0602079263647751	0.170895012467504	0.599287705645476	ENSMUSG00000002428	Hltf	chr3	20111975	20172654	Hltf-201	protein_coding	+	60679	4955	protein_coding
ENSMUST00000002518	29227.0280290303	0.000934882043972987	0.0270666689579148	0.997686623706556	0.999454985327939	ENSMUSG00000054452	Tle5	chr10	81395328	81402196	Tle5-201	protein_coding	+	6868	1411	protein_coding
ENSMUST00000002529	1512.34335224512	0.000555239459412636	0.0541911746149596	0.858584263431901	0.970030819319851	ENSMUSG00000002455	Prpf6	chr2	181243112	181297453	Prpf6-201	protein_coding	+	54341	3054	protein_coding
ENSMUST00000002532	1811.50902133539	0.111441956424749	0.0388588800680912	0.000552479626556509	0.0287049915388306	ENSMUSG00000002458	Rgs19	chr2	181330215	181335770	Rgs19-201	protein_coding	-	5555	1511	protein_coding
ENSMUST00000002533	633.809208034595	0.0208157395575383	0.0455056162734199	0.453441324748146	0.827777035510542	ENSMUSG00000002459	Rgs20	chr1	4979799	5089762	Rgs20-201	protein_coding	-	109963	1778	protein_coding
ENSMUST00000002549	5.3256182576604	-0.000485838573102176	0.0542679110132744	0.55179569929756	0.874918772238987	ENSMUSG00000002475	Abhd3	chr18	10642092	10706706	Abhd3-201	protein_coding	-	64614	1247	protein_coding
ENSMUST00000002551	8916.85373895248	0.0962380015366222	0.0574313595137603	0.0140918835950235	0.194180290140505	ENSMUSG00000002477	Snrpd1	chr18	10617775	10628230	Snrpd1-201	protein_coding	+	10455	858	protein_coding
ENSMUST00000002572	1751.89503597498	0.00682864647754644	0.052347369363575	0.663307140844277	0.914395855185343	ENSMUSG00000002504	Nherf2	chr17	24858260	24869301	Nherf2-201	protein_coding	-	11041	2136	protein_coding
ENSMUST00000002588	151.20117149565	0.00121048872436658	0.0542793254244266	0.0859517059186369	0.459108070468323	ENSMUSG00000002489	Tiam1	chr16	89584000	89757715	Tiam1-201	protein_coding	-	173715	7289	protein_coding
ENSMUST00000002599	3781.76229498008	0.029872940278646	0.0502954332787138	0.286098115674481	0.717702396270879	ENSMUSG00000002524	Puf60	chr15	75942039	75952761	Puf60-201	protein_coding	-	10722	1821	protein_coding
ENSMUST00000002603	788.01430600991	-0.0108821004847592	0.0516112679724488	0.573165432362869	0.884309429780323	ENSMUSG00000022568	Scrib	chr15	75919007	75941603	Scrib-201	protein_coding	-	22596	5599	protein_coding
ENSMUST00000002625	7263.47929145982	0.0668421106424588	0.0444006374433579	0.045212525310287	0.344815717666153	ENSMUSG00000002550	Uck1	chr2	32145014	32150171	Uck1-201	protein_coding	-	5157	2005	protein_coding
ENSMUST00000002655	9995.21234837888	0.0296588402850803	0.0403324181595458	0.303478101709221	0.731980762221147	ENSMUSG00000002580	Mien1	chr11	98328534	98329817	Mien1-201	protein_coding	-	1283	747	protein_coding
ENSMUST00000002677	2131.735847277	0.00219673722398412	0.0302178443821085	0.917234367577886	0.982667305171592	ENSMUSG00000002602	Axl	chr7	25456698	25488112	Axl-201	protein_coding	-	31414	4265	protein_coding
ENSMUST00000002678	124.581963303661	-0.00854201467785231	0.0514760067709117	0.63954375511658	0.908008870827105	ENSMUSG00000002603	Tgfb1	chr7	25386427	25404502	Tgfb1-201	protein_coding	+	18075	2175	protein_coding
ENSMUST00000002683	1294.68569196499	0.100040642801019	0.0332738508582867	0.000566581470855247	0.0291544120584123	ENSMUSG00000002608	Ccdc97	chr7	25410531	25418513	Ccdc97-201	protein_coding	-	7982	3032	protein_coding
ENSMUST00000002699	2215.31256088422	0.0107504162915091	0.0413484613142003	0.669539298013554	0.916184931633461	ENSMUSG00000024045	Akap8	chr17	32522646	32540159	Akap8-201	protein_coding	-	17513	3731	protein_coding
ENSMUST00000002708	43.7851053390328	-0.0316422803475572	0.0630706776482522	0.115623993413688	0.516706792075572	ENSMUSG00000002633	Shh	chr5	28661813	28672254	Shh-201	protein_coding	-	10441	2847	protein_coding
ENSMUST00000002710	1862.85203655667	0.170053035910197	0.024721906605847	6.66731876436852e-13	2.20713650410176e-09	ENSMUSG00000002635	Pdcd2l	chr7	33883924	33896086	Pdcd2l-201	protein_coding	-	12162	1295	protein_coding
ENSMUST00000002733	2920.09305135769	-0.0112381031642013	0.0292638399758022	0.721303637907793	0.934211080213463	ENSMUSG00000002658	Gtf2f1	chr17	57310405	57318288	Gtf2f1-201	protein_coding	-	7883	1717	protein_coding
ENSMUST00000002735	5127.32608574626	0.0551180607067327	0.0442940050811735	0.0788461700430895	0.442810452477584	ENSMUSG00000002660	Clpp	chr17	57297305	57303188	Clpp-201	protein_coding	+	5883	983	protein_coding
ENSMUST00000002737	1176.31447564812	0.132563266845916	0.04685129290038	0.000559548086476849	0.0289209396845335	ENSMUSG00000002661	Alkbh7	chr17	57304343	57306322	Alkbh7-201	protein_coding	+	1979	917	protein_coding
ENSMUST00000002756	670.448208004034	0.0209075613154241	0.0591389062330441	0.0546414053321173	0.374928158095433	ENSMUSG00000002679	Med6	chr12	81620339	81641732	Med6-201	protein_coding	-	21393	1003	protein_coding
ENSMUST00000002757	139.435921508904	-0.000163093807965109	0.0491658598656491	0.997532379360416	0.999386876138543	ENSMUSG00000091803	Cox16	chr12	81517478	81531894	Cox16-201	protein_coding	-	14416	2007	protein_coding
ENSMUST00000002765	1121.55024432982	-0.0344149451543247	0.0416717717565934	0.250162317654583	0.686135248114546	ENSMUSG00000002688	Prkd1	chr12	50388014	50695881	Prkd1-201	protein_coding	-	307867	3653	protein_coding
ENSMUST00000002790	4438.95400769694	-0.00606511688480071	0.0359641213107356	0.824136725188804	0.962783149237489	ENSMUSG00000002718	Cse1l	chr2	166747979	166788309	Cse1l-201	protein_coding	+	40330	3641	protein_coding
ENSMUST00000002805	659.789453272227	-0.0208587578515833	0.0534598124329139	0.354918317042509	0.771443383369766	ENSMUSG00000002728	Naa20	chr2	145745161	145758345	Naa20-201	protein_coding	+	13184	1172	protein_coding
ENSMUST00000002808	5873.19652599675	0.0490951284018851	0.0333836662029403	0.0614433890741691	0.396327948558305	ENSMUSG00000002731	Prkra	chr2	76460242	76478359	Prkra-201	protein_coding	-	18117	1614	protein_coding
ENSMUST00000002809	111.254506733622	0.0364799547802481	0.0569835506465989	0.199756248333266	0.635341303547237	ENSMUSG00000002732	Fkbp7	chr2	76493388	76503414	Fkbp7-201	protein_coding	-	10026	860	protein_coding
ENSMUST00000002817	2493.22254656337	0.0101149251652128	0.0356039965450209	0.716368259269948	0.932279168967918	ENSMUSG00000057897	Camk2b	chr11	5921672	6015742	Camk2b-201	protein_coding	-	94070	1872	protein_coding
ENSMUST00000002818	36432.3262848399	0.00974884400983104	0.0315461262517817	0.689944116820765	0.924241933002137	ENSMUSG00000002741	Ykt6	chr11	5905693	5917780	Ykt6-201	protein_coding	+	12087	2541	protein_coding
ENSMUST00000002825	4975.80591348855	-0.0649503906344466	0.0313043370533637	0.0172658399008264	0.215066593482467	ENSMUSG00000002748	Baz1b	chr5	135216118	135274983	Baz1b-201	protein_coding	+	58865	6492	protein_coding
ENSMUST00000002837	1316.63125158944	0.0217657073934398	0.0452540106980764	0.456606765184035	0.829302672746988	ENSMUSG00000063406	Tmed5	chr5	108269493	108280486	Tmed5-201	protein_coding	-	10993	3800	protein_coding
ENSMUST00000002839	8200.04377014546	0.0120365499562655	0.0248770060498496	0.375599500662737	0.784111894506671	ENSMUSG00000059409	Ppp2r5d	chr17	46993917	47015928	Ppp2r5d-201	protein_coding	-	22011	2926	protein_coding
ENSMUST00000002840	839.35342167816	0.0339230786091376	0.0566945922134005	0.206751052865758	0.64267046059172	ENSMUSG00000002763	Pex6	chr17	47022389	47036467	Pex6-201	protein_coding	+	14078	3200	protein_coding
ENSMUST00000002844	3021.065992175	0.0714608284660684	0.0282982078627622	0.00386304722603803	0.0940964670846922	ENSMUSG00000002767	Mrpl2	chr17	46957155	46961058	Mrpl2-201	protein_coding	+	3903	1031	protein_coding
ENSMUST00000002845	6852.24445096916	0.0528117292815154	0.0533029248870412	0.115335229315278	0.515983941794165	ENSMUSG00000002768	Mea1	chr17	46992050	46994037	Mea1-201	protein_coding	+	1987	859	protein_coding
ENSMUST00000002846	13.0600748423959	0.0038056697875742	0.0535289457743228	0.697698366352691	0.926948782266724	ENSMUSG00000002769	Gnmt	chr17	47036590	47040094	Gnmt-201	protein_coding	-	3504	1035	protein_coding
ENSMUST00000002848	218.169103295399	0.503682295936641	0.125477473124977	2.53199692048913e-06	0.000684900240928262	ENSMUSG00000002771	Grin2d	chr7	45481307	45516553	Grin2d-201	protein_coding	-	35246	5431	protein_coding
ENSMUST00000002850	6.82625475047958	-0.0054415867338546	0.0539582242923578	0.528603254573202	0.86345570293871	ENSMUSG00000030834	Abcc6	chr7	45625804	45679726	Abcc6-201	protein_coding	-	53922	4974	protein_coding
ENSMUST00000002855	4470.14196476209	0.00551410187170916	0.0346241904487604	0.835211339334487	0.964722849069815	ENSMUSG00000002778	Kdelr1	chr7	45522196	45533156	Kdelr1-201	protein_coding	+	10960	1599	protein_coding
ENSMUST00000002874	451.966701048848	0.0727646897759432	0.0673287878050867	0.0497939263971622	0.359378665966366	ENSMUSG00000002797	Ggct	chr6	54962633	54969692	Ggct-201	protein_coding_CDS_not_defined	-	7059	686	protein_coding
ENSMUST00000002881	228.148745657301	0.142430683146291	0.0741502240883185	0.00443368928278463	0.101028599727202	ENSMUSG00000002804	Nudt14	chr12	112898375	112905737	Nudt14-201	protein_coding	-	7362	734	protein_coding
ENSMUST00000002883	32.7109600864402	-0.00180548106327287	0.0535747560564275	0.815638059389922	0.96074971386134	ENSMUSG00000021319	Sfrp4	chr13	19807345	19816999	Sfrp4-201	protein_coding	+	9654	1764	protein_coding
ENSMUST00000002885	1904.42125616184	-0.000139604807992533	0.0376410552673539	0.999895328062269	0.999957347567203	ENSMUSG00000002808	Epdr1	chr13	19775876	19803974	Epdr1-201	protein_coding	-	28098	2363	protein_coding
ENSMUST00000002889	3062.59802257828	-0.0666769481570266	0.0385493583309611	0.0280391983983251	0.273518385904296	ENSMUSG00000002812	Flii	chr11	60604969	60618089	Flii-201	protein_coding	-	13120	4060	protein_coding
ENSMUST00000002891	585.675648455783	-0.0264967031102453	0.0497545239097798	0.318158576094003	0.743407134101567	ENSMUSG00000002814	Top3a	chr11	60630884	60668191	Top3a-201	protein_coding	-	37307	3741	protein_coding
ENSMUST00000002902	909.76226608613	0.0671242768296126	0.0445956730033814	0.0434829199102454	0.339321509917019	ENSMUSG00000002825	Qtrt1	chr9	21323133	21331570	Qtrt1-201	protein_coding	+	8437	1316	protein_coding
ENSMUST00000002908	6.38088616863365	0.00439565063702432	0.0542447274583228	0.421748770437138	0.8098312623812	ENSMUSG00000002831	Plin4	chr17	56407591	56416802	Plin4-201	protein_coding	-	9211	5755	protein_coding
ENSMUST00000002911	481.640589629085	0.00864972521816116	0.0549003847116338	0.148940576502009	0.56949843227912	ENSMUSG00000002833	Hdgfl2	chr17	56386638	56407596	Hdgfl2-201	protein_coding	+	20958	2264	protein_coding
ENSMUST00000002914	694.887051954498	-0.135790842770525	0.0556505458798121	0.00149146183505169	0.0520238052429119	ENSMUSG00000002835	Chaf1a	chr17	56347439	56377276	Chaf1a-201	protein_coding	+	29837	5535	protein_coding
ENSMUST00000002923	4710.23216577509	0.00248965873082825	0.0355646399744296	0.927922545148444	0.985384774246591	ENSMUSG00000002844	Adprh	chr16	38264392	38273065	Adprh-201	protein_coding	-	8673	2966	protein_coding
ENSMUST00000002924	208.553310061031	-0.000641917299212111	0.0540229216344491	0.897267356412796	0.977718057667185	ENSMUSG00000002845	Tmem39a	chr16	38383174	38412524	Tmem39a-201	protein_coding	+	29350	2871	protein_coding
ENSMUST00000002925	4148.668506171	0.0474439261954089	0.0296608016678812	0.0468233376128933	0.350044605244985	ENSMUSG00000002846	Timmdc1	chr16	38318709	38343025	Timmdc1-201	protein_coding	-	24316	1573	protein_coding
ENSMUST00000002926	19.870414327525	0.0104381034198604	0.0538560416266025	0.443487166447772	0.822785746519403	ENSMUSG00000002847	Pla1a	chr16	38216479	38253507	Pla1a-201	protein_coding	-	37028	1974	protein_coding
ENSMUST00000002964	24.5312345039469	0.00409891153560064	0.0543572512875229	0.292773715298706	0.722413967800733	ENSMUSG00000002885	Adgre5	chr8	84449880	84467955	Adgre5-201	protein_coding	-	18075	2986	protein_coding
ENSMUST00000002976	85.8077386813403	0.00697821481637526	0.0541722055272536	0.427779231910454	0.813550827035103	ENSMUSG00000002897	Il17ra	chr6	120440208	120464520	Il17ra-201	protein_coding	+	24312	7752	protein_coding
ENSMUST00000002979	892.845687692972	0.00117176666722122	0.0542782599816887	0.109770734664428	0.505856081876331	ENSMUSG00000002900	Lamb1	chr12	31315292	31379643	Lamb1-201	protein_coding	+	64351	5784	protein_coding
ENSMUST00000002989	371.925733075795	0.11478250264595	0.102419935865465	0.0158502596232006	0.205689443435814	ENSMUSG00000002910	Arrdc2	chr8	71287773	71292364	Arrdc2-201	protein_coding	-	4591	2355	protein_coding
ENSMUST00000003017	55.5998986657448	0.0143586986530562	0.0524441985033381	0.465645663882733	0.833069733232383	ENSMUSG00000029925	Tbxas1	chr6	38895914	39061519	Tbxas1-201	protein_coding	+	165605	1990	protein_coding
ENSMUST00000003029	1778.35319456283	0.129734007799895	0.0417904847384343	0.000223730200842824	0.0161676466758747	ENSMUSG00000002949	Timm44	chr8	4309731	4325913	Timm44-201	protein_coding	-	16182	1790	protein_coding
ENSMUST00000003035	427.100226821041	0.385685710287158	0.152464813763822	0.000332975462138322	0.0209460350528316	ENSMUSG00000030768	Disp1	chr1	182867830	183003049	Disp1-201	protein_coding	-	135219	4984	protein_coding
ENSMUST00000003038	20221.0909060498	0.00715838410510925	0.0253833061626938	0.907356169615134	0.98009506137635	ENSMUSG00000002957	Ap2a2	chr7	141142086	141212924	Ap2a2-201	protein_coding	+	70838	4646	protein_coding
ENSMUST00000003044	238.539866281449	-0.0139162214804518	0.0544325654323643	0.367946686615732	0.779320200586219	ENSMUSG00000002963	Pnkp	chr7	44506583	44512416	Pnkp-201	protein_coding	+	5833	2184	protein_coding
ENSMUST00000003049	3269.23558437378	0.0144336946903069	0.0506815944965822	0.515697895906946	0.857992996357379	ENSMUSG00000002968	Med25	chr7	44528808	44542136	Med25-201	protein_coding	-	13328	2619	protein_coding
ENSMUST00000003061	169.95974042526	0.00278281425710934	0.0485938522850023	0.834918468945184	0.964689649035184	ENSMUSG00000002980	Bcam	chr7	19490056	19504472	Bcam-201	protein_coding	-	14416	2429	protein_coding
ENSMUST00000003079	6898.03190125724	-0.0355481650864254	0.0567220946800355	0.20805798774446	0.643899405878183	ENSMUSG00000002997	Prkar2b	chr12	32008475	32111234	Prkar2b-201	protein_coding	-	102759	1657	protein_coding
ENSMUST00000003115	6033.54846790119	0.036338206438741	0.0557857484380985	0.214631534887041	0.651021206958301	ENSMUSG00000003031	Cdkn1b	chr6	134897364	134902476	Cdkn1b-201	protein_coding	+	5112	2393	protein_coding
ENSMUST00000003117	5567.52709506157	-0.0126240287243789	0.0243321261266048	0.558938285161412	0.87806242958079	ENSMUSG00000003033	Ap1m1	chr8	72993862	73011229	Ap1m1-201	protein_coding	+	17367	2084	protein_coding
ENSMUST00000003121	8809.23735335963	0.0672252977230287	0.0347376154623083	0.0167075133755744	0.211577255213911	ENSMUSG00000003037	Rab8a	chr8	72915044	72937748	Rab8a-201	protein_coding	+	22704	4550	protein_coding
ENSMUST00000003123	26247.8343322061	0.034904876983239	0.0383293677754604	0.304734617957099	0.732877909510217	ENSMUSG00000003039	Fam32a	chr8	72973574	72978262	Fam32a-201	protein_coding	+	4688	2564	protein_coding
ENSMUST00000003152	4638.6021904701	0.00252855387359021	0.0425076504356585	0.922055552011525	0.983829721804632	ENSMUSG00000003068	Stk11	chr10	79951637	79966516	Stk11-201	protein_coding	+	14879	2566	protein_coding
ENSMUST00000003154	3857.39979013758	-0.0147799696278179	0.0413636509291751	0.596422240371786	0.892920650890729	ENSMUSG00000003070	Efna2	chr10	80015316	80025844	Efna2-201	protein_coding	+	10528	2131	protein_coding
ENSMUST00000003156	11714.9560801331	0.124655892062222	0.0375968695004548	0.000119389612442305	0.01056949960783	ENSMUSG00000003072	Atp5d	chr10	79978149	79981652	Atp5d-201	protein_coding	+	3503	931	protein_coding
ENSMUST00000003183	5698.40727921439	0.0347025887721164	0.0332068943037098	0.197542631817201	0.632653376895728	ENSMUSG00000003099	Ppp5c	chr7	16738565	16761841	Ppp5c-201	protein_coding	-	23276	2072	protein_coding
ENSMUST00000003191	2086.00747537194	-0.00476860027021498	0.0534272313548169	0.656137738264515	0.912681322688073	ENSMUSG00000024070	Prkd3	chr17	79256834	79320735	Prkd3-201	protein_coding	-	63901	5517	protein_coding
ENSMUST00000003203	223.829100602845	0.00510395867424189	0.0536770709712977	0.607225952219066	0.896903595340049	ENSMUSG00000003119	Cdk12	chr11	98094140	98137530	Cdk12-201	protein_coding	+	43390	4837	protein_coding
ENSMUST00000003207	565.80958695074	0.148653920667564	0.0952704469179055	0.00703751131979728	0.131267430085771	ENSMUSG00000003123	Lipe	chr7	25078952	25095804	Lipe-201	protein_coding	-	16852	3613	protein_coding
ENSMUST00000003219	2780.07548541197	0.0158893494334845	0.0380529345498412	0.593530787275889	0.892191425282486	ENSMUSG00000003135	Cnot11	chr1	39574883	39585954	Cnot11-201	protein_coding	+	11071	3162	protein_coding
ENSMUST00000003238	2136.89330697946	0.0501958957513705	0.035981335988486	0.0799857502588472	0.446120778762399	ENSMUSG00000003154	Foxj2	chr6	122796873	122822325	Foxj2-201	protein_coding	+	25452	5283	protein_coding
ENSMUST00000003245	2450.95190120286	0.102098259517602	0.0442076182470425	0.00274145948333856	0.0763544793119912	ENSMUSG00000003161	Sri	chr5	8109342	8117726	Sri-201	retained_intron	+	8384	640	protein_coding
ENSMUST00000003268	3760.16267807805	0.016020325297852	0.0411995106049397	0.559850797594385	0.878623969284758	ENSMUSG00000003200	Sh3gl1	chr17	56323750	56343635	Sh3gl1-201	protein_coding	-	19885	2073	protein_coding
ENSMUST00000003274	441.196013133938	-0.00748031058327649	0.0426407489769769	0.777463694339937	0.950387357589222	ENSMUSG00000003206	Ebi3	chr17	56259640	56264022	Ebi3-201	protein_coding	+	4382	1154	protein_coding
ENSMUST00000003284	61.4132943447247	0.00207989220473103	0.0540670588329111	0.688515322349248	0.923876779244036	ENSMUSG00000003184	Irf3	chr7	44647072	44652272	Irf3-201	protein_coding	+	5200	2031	protein_coding
ENSMUST00000003290	157.030488879465	0.0352262718347478	0.0571836191970666	0.199258445679234	0.634905228955019	ENSMUSG00000003190	Bcl2l12	chr7	44640646	44647003	Bcl2l12-201	protein_coding	-	6357	1075	protein_coding
ENSMUST00000003310	6586.24034252382	-0.111232476981317	0.0368525472839559	0.000401763248681934	0.0235893391232016	ENSMUSG00000003226	Ranbp2	chr10	58282744	58330178	Ranbp2-201	protein_coding	+	47434	9608	protein_coding
ENSMUST00000003312	79.9078308371679	-0.017925508864266	0.0533390300118397	0.384236444870902	0.788364003734589	ENSMUSG00000003227	Edar	chr10	58436611	58511476	Edar-201	protein_coding	-	74865	3637	protein_coding
ENSMUST00000003313	3069.16536807792	-0.0272670192159667	0.0309782340607113	0.305903801810462	0.733934683203859	ENSMUSG00000003228	Grk5	chr19	60878187	61084406	Grk5-201	protein_coding	+	206219	6580	protein_coding
ENSMUST00000003318	2958.42785534901	0.0610361607630052	0.0617601524184069	0.0819444309549434	0.450378994959344	ENSMUSG00000003233	Dvl3	chr16	20335732	20350421	Dvl3-201	protein_coding	+	14689	2519	protein_coding
ENSMUST00000003319	1680.76602471274	0.0634138433772398	0.0498351500721399	0.0622986313046054	0.398088410100857	ENSMUSG00000003234	Abcf3	chr16	20367327	20380129	Abcf3-201	protein_coding	+	12802	3090	protein_coding
ENSMUST00000003320	6547.7423742922	0.0416933358673333	0.0283421096041706	0.0929781249793666	0.473588259620738	ENSMUSG00000003235	Eif2b5	chr16	20317567	20328073	Eif2b5-201	protein_coding	+	10506	2554	protein_coding
ENSMUST00000003345	2166.99188584595	0.0230831481661397	0.0459636776403913	0.415856517300405	0.806377473427715	ENSMUSG00000021314	Amph	chr13	19132375	19335091	Amph-201	protein_coding	+	202716	3367	protein_coding
ENSMUST00000003351	70.6432073624666	0.0118379993102471	0.0542589558083271	0.412731796006963	0.805182454476103	ENSMUSG00000020734	Grin2c	chr11	115139995	115156255	Grin2c-201	protein_coding	-	16260	4279	protein_coding
ENSMUST00000003360	2977.60901926228	-0.00734002072846523	0.0453953854811716	0.771432971873674	0.948787756921532	ENSMUSG00000003273	Car11	chr7	45349267	45354106	Car11-201	protein_coding	+	4839	1585	protein_coding
ENSMUST00000003369	354.308413206905	-0.0396813486462646	0.0538865052834605	0.187880457317895	0.621516419429466	ENSMUSG00000003282	Plag1	chr4	3900996	3938382	Plag1-201	protein_coding	-	37386	4774	protein_coding
ENSMUST00000003386	2815.40767356252	0.0494387108456344	0.0336606945530447	0.0858354609642606	0.458761403499152	ENSMUSG00000003299	Mrpl4	chr9	20914034	20920135	Mrpl4-201	protein_coding	+	6101	1288	protein_coding
ENSMUST00000003395	1444.31520275993	0.0435133145595714	0.0343149796940196	0.117388854521489	0.520096183441313	ENSMUSG00000032177	Pde4a	chr9	21108001	21122923	Pde4a-201	protein_coding	+	14922	2524	protein_coding
ENSMUST00000003397	59.9249640667044	0.00935089832775783	0.0523859921039655	0.59162064587539	0.890922465587395	ENSMUSG00000003309	Ap1m2	chr9	21206757	21223607	Ap1m2-201	protein_coding	-	16850	1706	protein_coding
ENSMUST00000003404	1570.05692922748	0.00232148560020155	0.0542413037495918	0.446687359367738	0.824812517728682	ENSMUSG00000003316	Glg1	chr8	111884530	111985848	Glg1-201	protein_coding	-	101318	3511	protein_coding
ENSMUST00000003413	2.72597244908104	-0.000533610512097851	0.0542548709080563	0.809267909881101	0.958900401552998	ENSMUSG00000061126	Cyp4f39	chr17	32687436	32711453	Cyp4f39-201	protein_coding	+	24017	1599	protein_coding
ENSMUST00000003416	411.680387756766	-0.264783727128586	0.0916086947915109	0.000246876089525713	0.0173035617313095	ENSMUSG00000048440	Cyp4f16	chr17	32755543	32770771	Cyp4f16-201	protein_coding	+	15228	2227	protein_coding
ENSMUST00000003433	3514.69110653159	0.037187854655152	0.0605398966315261	0.145926342541401	0.565738960463115	ENSMUSG00000020190	Mknk2	chr10	80501166	80507810	Mknk2-201	protein_coding	-	6644	3065	protein_coding
ENSMUST00000003436	10975.1838253431	0.0161482426651409	0.0388934997986241	0.638574383654237	0.907825105320042	ENSMUSG00000003346	Abhd17a	chr10	80419488	80426175	Abhd17a-201	protein_coding	-	6687	1468	protein_coding
ENSMUST00000003438	6422.1932270261	0.0481426387020623	0.0291575779457713	0.0570693868537255	0.38268486692585	ENSMUSG00000003348	Mob3a	chr10	80521087	80537689	Mob3a-201	protein_coding	-	16602	2682	protein_coding
ENSMUST00000003442	417.951064226779	0.00825445054117828	0.0514801511407761	0.650225754419625	0.910698214934805	ENSMUSG00000003352	Cacnb3	chr15	98532648	98542410	Cacnb3-201	protein_coding	+	9762	2734	protein_coding
ENSMUST00000003444	266.537133129112	0.00337778869192065	0.0457969456330488	0.897843650461179	0.977718057667185	ENSMUSG00000003354	Ccdc65	chr15	98606088	98621217	Ccdc65-201	protein_coding	+	15129	1900	protein_coding
ENSMUST00000003445	50.1567980051495	0.000139736136217631	0.0515129118918219	0.996389100555728	0.999205722125036	ENSMUSG00000003355	Fkbp11	chr15	98622251	98626079	Fkbp11-201	protein_coding	-	3828	734	protein_coding
ENSMUST00000003450	3810.82746406854	-0.00592690427346699	0.0368612544775433	0.819308800118171	0.96185116855773	ENSMUSG00000003360	Ddx23	chr15	98543015	98560770	Ddx23-201	protein_coding	-	17755	3187	protein_coding
ENSMUST00000003451	3970.97199101531	0.0618079442141647	0.0215685267475986	0.00186350579859945	0.0601985112021545	ENSMUSG00000054855	Rnd1	chr15	98567086	98575342	Rnd1-201	protein_coding	-	8256	2203	protein_coding
ENSMUST00000003459	5.53363578115915	-0.000719778565154581	0.0542060342094783	0.752670203489502	0.943167929163134	ENSMUSG00000020437	Myo1g	chr11	6456548	6470958	Myo1g-201	protein_coding	-	14410	3307	protein_coding
ENSMUST00000003461	3476.95220321609	-0.0241557334480649	0.0369355450938619	0.409621062881137	0.803845977190069	ENSMUSG00000020456	Ogdh	chr11	6241633	6306642	Ogdh-201	protein_coding	+	65009	4127	protein_coding
ENSMUST00000003468	6700.81967888135	-0.0220376839163552	0.0508565679994272	0.393506610032722	0.794625937264124	ENSMUSG00000003378	Grik5	chr7	24709274	24771717	Grik5-201	protein_coding	-	62443	3763	protein_coding
ENSMUST00000003493	2651.38354433161	-0.0160828683697241	0.0450191218444093	0.563479666137277	0.880078176573291	ENSMUSG00000003402	Prkcsh	chr9	21914314	21925518	Prkcsh-201	protein_coding	+	11204	2012	protein_coding
ENSMUST00000003501	47855.7846141629	0.00199811736710018	0.0400322202308577	0.941804255368414	0.987794070854094	ENSMUSG00000003410	Elavl3	chr9	21926301	21963306	Elavl3-201	protein_coding	-	37005	5014	protein_coding
ENSMUST00000003502	4052.28187311674	0.048811552362436	0.0403093398108684	0.096022120236156	0.480052966600223	ENSMUSG00000003411	Rab3b	chr4	108747487	108798385	Rab3b-201	protein_coding	+	50898	1053	protein_coding
ENSMUST00000003509	39.6861053790339	-0.0216521569962185	0.0566164025983656	0.246552164949871	0.682235935317644	ENSMUSG00000003418	St8sia6	chr2	13655832	13798875	St8sia6-201	protein_coding	-	143043	7618	protein_coding
ENSMUST00000003512	149.054748837593	0.0250580580771745	0.0614051061776615	0.0454457884629739	0.345391967024054	ENSMUSG00000003420	Fcgrt	chr7	44742414	44753275	Fcgrt-201	protein_coding	-	10861	1770	protein_coding
ENSMUST00000003513	1482.33320813246	0.129350983337662	0.0568719034647536	0.00232747703972026	0.0694427248271559	ENSMUSG00000003421	Nosip	chr7	44711880	44727634	Nosip-201	protein_coding	+	15754	1814	protein_coding
ENSMUST00000003521	43393.6644660714	0.0636919842895318	0.068060074734126	0.06583385098046	0.408701344209646	ENSMUSG00000003429	Rps11	chr7	44771803	44773863	Rps11-201	protein_coding	-	2060	661	protein_coding
ENSMUST00000003527	3346.99167498322	0.0199012576996894	0.0311708038223229	0.458356087267752	0.830180774182679	ENSMUSG00000003435	Supt5	chr7	28014319	28038144	Supt5-201	protein_coding	-	23825	3513	protein_coding
ENSMUST00000003529	2022.597412882	0.0525957986110155	0.0411238428899376	0.0846537261570251	0.45651677410473	ENSMUSG00000003437	Paf1	chr7	28092376	28098813	Paf1-201	protein_coding	+	6437	2003	protein_coding
ENSMUST00000003536	3133.84768069983	0.0406378435750598	0.0345162847314738	0.122299105501168	0.528552411941891	ENSMUSG00000003444	Med29	chr7	28085571	28092133	Med29-201	protein_coding	-	6562	1281	protein_coding
ENSMUST00000003544	759.285814238844	0.00243474522121004	0.0536132831005606	0.716498296228636	0.932361128300962	ENSMUSG00000003452	Bicd1	chr6	149310927	149458229	Bicd1-201	protein_coding	+	147302	2928	protein_coding
ENSMUST00000003550	3852.16575924504	-0.016023045904475	0.0334025703217029	0.527728219004937	0.863266779771281	ENSMUSG00000003458	Ncstn	chr1	171893580	171910362	Ncstn-201	protein_coding	-	16782	2901	protein_coding
ENSMUST00000003554	209.481579019333	-0.0127539769424687	0.0494056839442104	0.578542736455062	0.886636199323167	ENSMUSG00000007122	Casq1	chr1	172037461	172047435	Casq1-201	protein_coding	-	9974	1847	protein_coding
ENSMUST00000003561	1005.42251180354	0.00751219599850132	0.042547007041733	0.779110036990688	0.950991060687287	ENSMUSG00000003469	Phyhip	chr14	70694916	70706272	Phyhip-201	protein_coding	+	11356	2838	protein_coding
ENSMUST00000003568	16.1458767950563	0.0101306145054605	0.0552944177962955	0.115890641192847	0.517336774831073	ENSMUSG00000003476	Crhr2	chr6	55067034	55109999	Crhr2-201	protein_coding	-	42965	2695	protein_coding
ENSMUST00000003572	14894.2470889316	0.0415659431682363	0.0332264333068481	0.119386145436509	0.523248490054029	ENSMUSG00000029777	Gars	chr6	55014992	55056485	Gars-201	protein_coding	+	41493	2380	protein_coding
ENSMUST00000003575	9882.75180391487	-0.00528129169594259	0.0352144366705663	0.921679351165828	0.983603751102498	ENSMUSG00000031799	Tpm4	chr8	72889073	72906986	Tpm4-201	protein_coding	+	17913	2158	protein_coding
ENSMUST00000003599	2159.65186481722	-0.044595097200638	0.0444989763548834	0.143507371020607	0.561646199757627	ENSMUSG00000103088	Pcdhgb6	chr18	37875147	37974926	Pcdhgb6-201	protein_coding	+	99779	4684	protein_coding
ENSMUST00000003612	4006.6340458963	-0.00138566358798506	0.0502896749567502	0.940621386467129	0.987616939199847	ENSMUSG00000003518	Dusp3	chr11	101861969	101875625	Dusp3-201	protein_coding	-	13656	4212	protein_coding
ENSMUST00000003620	31.4833533953527	0.00350007068467575	0.0542780334864005	0.376969511908329	0.784507482240916	ENSMUSG00000003526	Prodh	chr16	17889589	17907156	Prodh-201	protein_coding	-	17567	2386	protein_coding
ENSMUST00000003621	1932.35307486845	-0.0169921493281411	0.0343857024634433	0.529849718604414	0.864196625765684	ENSMUSG00000003527	Ess2	chr16	17718573	17729212	Ess2-201	protein_coding	-	10639	2821	protein_coding
ENSMUST00000003622	8735.099198065	0.0192461141256126	0.0313368791708953	0.474238402516744	0.837448508075522	ENSMUSG00000003528	Slc25a1	chr16	17743087	17746083	Slc25a1-201	protein_coding	-	2996	1666	protein_coding
ENSMUST00000003628	310.247991452714	-0.0216419408177342	0.0595278070902078	0.0944444964677925	0.476769479736257	ENSMUSG00000003534	Ddr1	chr17	35992462	36015031	Ddr1-201	protein_coding	-	22569	3802	protein_coding
ENSMUST00000003635	162.350444130573	0.0188086986097816	0.051151495422668	0.411560486783836	0.804738539754894	ENSMUSG00000003541	Ier3	chr17	36132576	36133815	Ier3-201	protein_coding	+	1239	1131	protein_coding
ENSMUST00000003640	4.68713487290631	-2.09528306842705e-05	0.0542354056484857	0.990204797951185	0.998246137416551	ENSMUSG00000003545	Fosb	chr7	19036621	19043976	Fosb-201	protein_coding	-	7355	3782	protein_coding
ENSMUST00000003642	663.336611977186	0.271347676627345	0.161717906044934	0.00256564060027276	0.0738492502046536	ENSMUSG00000003546	Klc4	chr17	46941557	46956070	Klc4-201	protein_coding	-	14513	2322	protein_coding
ENSMUST00000003645	1982.65532919458	0.106916906933624	0.0609035328940186	0.0100638929415897	0.162053786491515	ENSMUSG00000003549	Ercc1	chr7	19078703	19090449	Ercc1-201	protein_coding	+	11746	1375	protein_coding
ENSMUST00000003655	337.873834651517	0.0553588688331924	0.0526467869225188	0.0987459207146004	0.485749994072855	ENSMUSG00000003559	As3mt	chr19	46695897	46729534	As3mt-201	protein_coding	+	33637	1736	protein_coding
ENSMUST00000003677	2380.30843688909	0.00614988980321622	0.037502211326714	0.814337209829033	0.960535727181477	ENSMUSG00000003581	Rnf215	chr11	4085202	4091172	Rnf215-201	protein_coding	+	5970	1874	protein_coding
ENSMUST00000003681	284.801096135352	0.0401694350437812	0.0582764220335754	0.171709234337268	0.600628084565672	ENSMUSG00000003585	Sec14l2	chr11	4047039	4068831	Sec14l2-201	protein_coding	-	21792	2631	protein_coding
ENSMUST00000003687	653.611927540461	0.0421882859502785	0.0457635963940825	0.175284852442384	0.60515754728296	ENSMUSG00000021253	Tgfb3	chr12	86103519	86125815	Tgfb3-201	protein_coding	-	22296	3383	protein_coding
ENSMUST00000003705	498.651228487115	0.045175654118055	0.0467853354683071	0.146313630858621	0.566006732688797	ENSMUSG00000003604	Aven	chr2	112323309	112464918	Aven-201	protein_coding	+	141609	4735	protein_coding
ENSMUST00000003710	4776.8406987202	-0.0106123854674654	0.0308585133881167	0.672318854742281	0.917263848647287	ENSMUSG00000057230	Aak1	chr6	86827035	86968846	Aak1-201	protein_coding	+	141811	7203	protein_coding
ENSMUST00000003714	38.1198131529308	-0.00315896735904451	0.0542188851435348	0.456220110085437	0.829039161767436	ENSMUSG00000003617	Cp	chr3	20011233	20063309	Cp-201	protein_coding	+	52076	4092	protein_coding
ENSMUST00000003717	172.878883536892	-0.0480488490831901	0.0689728138775517	0.10383946102819	0.494855323592153	ENSMUSG00000042476	Abcb4	chr5	8943717	9009226	Abcb4-201	protein_coding	+	65509	4079	protein_coding
ENSMUST00000003720	965.093085020247	-0.00509061959079622	0.0356778467979766	0.854337291374601	0.968907000632564	ENSMUSG00000003623	Crot	chr5	9016033	9047324	Crot-201	protein_coding	-	31291	2996	protein_coding
ENSMUST00000003726	198.970523898615	-0.00721641285354619	0.0543864509293734	0.35633862298341	0.772359308276592	ENSMUSG00000024002	Brd4	chr17	32415248	32503071	Brd4-201	protein_coding	-	87823	5957	protein_coding
ENSMUST00000003741	4.37761602970753	0.000276478724278684	0.0542609568080459	0.760917814783834	0.945635413789069	ENSMUSG00000003644	Rps6ka1	chr4	133574605	133615095	Rps6ka1-201	protein_coding	-	40490	3085	protein_coding
ENSMUST00000003754	1460.57966808868	0.113705262484306	0.0997943671184222	0.0146126227447844	0.198096783925881	ENSMUSG00000003657	Calb2	chr8	110869170	110894838	Calb2-201	protein_coding	-	25668	1431	protein_coding
ENSMUST00000003759	1503.54747899184	0.0785186649028249	0.0434468411703019	0.017373434504676	0.215557097964674	ENSMUSG00000003662	Ciao1	chr2	127082858	127089736	Ciao1-201	protein_coding	-	6878	3075	protein_coding
ENSMUST00000003818	2611.06394806629	0.065181427269198	0.0524678012908662	0.0571771034873168	0.383103950349012	ENSMUSG00000003721	Insig2	chr1	121232082	121255753	Insig2-201	protein_coding	-	23671	2697	protein_coding
ENSMUST00000003826	154.530082455526	0.00414016505830036	0.0534077982535473	0.697058469971458	0.926839108414072	ENSMUSG00000032269	Htr3a	chr9	48810514	48822399	Htr3a-201	protein_coding	-	11885	2082	protein_coding
ENSMUST00000003828	927.239400339218	0.0163372141376942	0.0505266000871087	0.482405587533805	0.842186630692492	ENSMUSG00000003731	Kpna6	chr4	129541277	129556272	Kpna6-201	protein_coding	-	14995	2195	protein_coding
ENSMUST00000003843	1538.13577554197	0.00243069670459058	0.0433189165225242	0.919315822403695	0.98309543147253	ENSMUSG00000003746	Man1a	chr10	53780881	53951892	Man1a-201	protein_coding	-	171011	5137	protein_coding
ENSMUST00000003850	1004.32179407822	0.0946149141510779	0.0455493075722688	0.00681306773864528	0.128773303578127	ENSMUSG00000003752	Itpkc	chr7	26906597	26928053	Itpkc-201	protein_coding	-	21456	3247	protein_coding
ENSMUST00000003857	1014.96881283304	0.0222004256961114	0.0493464152279113	0.386549069250229	0.789654652982303	ENSMUSG00000089832	Shkbp1	chr7	27041558	27055444	Shkbp1-201	protein_coding	-	13886	2358	protein_coding
ENSMUST00000003860	1057.91142214285	0.00194542070730286	0.0402247666639204	0.958490841662406	0.991104038569166	ENSMUSG00000003762	Coq8b	chr7	26932448	26957375	Coq8b-201	protein_coding	+	24927	2181	protein_coding
ENSMUST00000003870	3078.12467972508	0.106921478525076	0.0666534330865661	0.0123127427984262	0.180772387299048	ENSMUSG00000025025	Mxi1	chr19	53298949	53361724	Mxi1-201	protein_coding	+	62775	2627	protein_coding
ENSMUST00000003876	983.951986755036	0.00823569064635665	0.0499312680654838	0.704846804697287	0.929301870651258	ENSMUSG00000003778	Brd8	chr18	34731668	34757654	Brd8-201	protein_coding	-	25986	4468	protein_coding
ENSMUST00000003898	195.817162067177	-0.00493236599515174	0.0544357443647381	0.156788953225954	0.580186030968851	ENSMUSG00000022842	Ece2	chr16	20448578	20464665	Ece2-201	protein_coding	+	16087	3152	protein_coding
ENSMUST00000003906	2639.91840639125	0.0385701211669505	0.0526429138180032	0.203188564750024	0.639353515549415	ENSMUSG00000003808	Farsa	chr8	85583618	85595886	Farsa-201	protein_coding	+	12268	1826	protein_coding
ENSMUST00000003907	475.918846331436	-0.0118944252517278	0.0545888850370081	0.25871503990016	0.694817544669859	ENSMUSG00000003809	Gcdh	chr8	85613022	85620546	Gcdh-201	protein_coding	-	7524	2167	protein_coding
ENSMUST00000003908	5925.31951861006	0.0155805882012396	0.0407149371504596	0.572566081281715	0.883896980781273	ENSMUSG00000003810	Mast2	chr4	116163959	116321471	Mast2-201	protein_coding	-	157512	5797	protein_coding
ENSMUST00000003910	124.449520151317	-0.0120308290031548	0.0526087874253221	0.507378405377779	0.854083220817244	ENSMUSG00000003812	Dnase2a	chr8	85635189	85638098	Dnase2a-201	protein_coding	+	2909	1715	protein_coding
ENSMUST00000003911	1119.13076432384	0.00776754627950392	0.0446552899957977	0.739009985700968	0.938581486975594	ENSMUSG00000003813	Rad23a	chr8	85561281	85567270	Rad23a-201	protein_coding	-	5989	2074	protein_coding
ENSMUST00000003912	28933.3049645619	0.00606346029270214	0.0374859706135689	0.978264986013719	0.995148819281022	ENSMUSG00000003814	Calr	chr8	85568479	85573563	Calr-201	protein_coding	-	5084	2184	protein_coding
ENSMUST00000003922	892.754336456223	-0.0107603485380738	0.049199702131733	0.634541597427522	0.906201215538158	ENSMUSG00000003824	Syce2	chr8	85598822	85614085	Syce2-201	nonsense_mediated_decay	+	15263	685	protein_coding
ENSMUST00000003946	1360.52564445421	0.0903305050614642	0.0384886237071243	0.00400407735732238	0.0957205810613264	ENSMUSG00000003848	Nob1	chr8	108139121	108151681	Nob1-201	protein_coding	-	12560	1658	protein_coding
ENSMUST00000003947	107.011917910554	-0.0044724277042312	0.0512696588237673	0.793345717260522	0.954838096738466	ENSMUSG00000003849	Nqo1	chr8	108114857	108129838	Nqo1-201	protein_coding	-	14981	1553	protein_coding
ENSMUST00000003961	1703.18540726652	-0.0148796000154	0.052908953161774	0.438812985324078	0.820053572381566	ENSMUSG00000003863	Ppfia3	chr7	44988551	45016225	Ppfia3-201	protein_coding	-	27674	4647	protein_coding
ENSMUST00000003964	716.639906713141	-0.0115859562429374	0.0417482533613949	0.669832099215003	0.916274645488171	ENSMUSG00000003865	Gys1	chr7	45084268	45106043	Gys1-201	protein_coding	+	21775	3678	protein_coding
ENSMUST00000003971	692.982302140349	0.0220696761651579	0.0425985840021812	0.429269369595763	0.814298663927589	ENSMUSG00000003872	Lin7b	chr7	45017315	45020007	Lin7b-201	protein_coding	-	2692	735	protein_coding
ENSMUST00000004036	16282.9354965689	0.0051755002182755	0.0433799242403913	0.836311463865801	0.964925651348051	ENSMUSG00000003934	Efnb3	chr11	69444918	69451031	Efnb3-201	protein_coding	-	6113	3183	protein_coding
ENSMUST00000004050	18719.7383386567	-0.0188340762099138	0.0257778422056689	0.274219511657691	0.707879391437779	ENSMUSG00000003948	Mmd	chr11	90140302	90169415	Mmd-201	protein_coding	+	29113	2677	protein_coding
ENSMUST00000004051	1130.4965152289	-0.0156050968670486	0.0299679187128876	0.534507871147183	0.867286498195919	ENSMUSG00000003949	Hlf	chr11	90227362	90281721	Hlf-201	protein_coding	-	54359	5642	protein_coding
ENSMUST00000004054	8387.00566813153	0.0454580363184593	0.038828851211111	0.128943910016157	0.539800237053065	ENSMUSG00000022905	Kpna1	chr16	35803685	35857501	Kpna1-201	protein_coding	+	53816	5039	protein_coding
ENSMUST00000004055	8756.88716749874	-0.0493013693320546	0.0456545606000162	0.121120383115234	0.52630148655993	ENSMUSG00000042156	Dzip1	chr14	119113670	119162799	Dzip1-201	protein_coding	-	49129	4079	protein_coding
ENSMUST00000004057	1245.99752675725	-0.0342108229216977	0.0617129448850186	0.156566383121106	0.579932961520303	ENSMUSG00000003955	Fam162a	chr16	35864131	35891885	Fam162a-201	protein_coding	-	27754	718	protein_coding
ENSMUST00000004072	45841.6141425839	0.123104445030472	0.0668945251201087	0.00633843470981358	0.123517118731581	ENSMUSG00000003970	Rpl8	chr15	76788278	76790514	Rpl8-201	protein_coding	+	2236	851	protein_coding
ENSMUST00000004076	13454.4544951789	-0.109482082461726	0.0435952097240329	0.00484964611752923	0.106151668387405	ENSMUSG00000003974	Grm3	chr5	9535541	9775170	Grm3-201	protein_coding	-	239629	3049	protein_coding
ENSMUST00000004094	15385.8858425401	0.0180752259676616	0.0261089591492191	0.470806189931173	0.835699686241279	ENSMUSG00000003992	Ssbp2	chr13	91609169	91851548	Ssbp2-201	protein_coding	+	242379	3957	protein_coding
ENSMUST00000004097	4997.54573566853	-0.0158927079811254	0.0261763092019736	0.498650294294058	0.849541905409255	ENSMUSG00000029705	Cux1	chr5	136295269	136596299	Cux1-201	protein_coding	-	301030	12862	protein_coding
ENSMUST00000004120	318.24914042368	0.0183924868915035	0.0541907655422348	0.355202365516794	0.771536899545506	ENSMUSG00000004018	Fancl	chr11	26336135	26421876	Fancl-201	protein_coding	+	85741	2724	protein_coding
ENSMUST00000004133	6926.99729154709	0.018569454979345	0.0243238676926962	0.32407574147577	0.74768897114313	ENSMUSG00000004031	Brinp2	chr1	158072839	158183896	Brinp2-201	protein_coding	-	111057	4167	protein_coding
ENSMUST00000004134	4788.11486289708	0.0704366620429855	0.0287764456056834	0.00525892783718172	0.111392487929677	ENSMUSG00000004032	Gstm5	chr3	107803137	107806002	Gstm5-201	protein_coding	+	2865	945	protein_coding
ENSMUST00000004137	1888.25996369312	0.103539499541719	0.062259620982795	0.0118035059722792	0.177033113272308	ENSMUSG00000004035	Gstm7	chr3	107833650	107839133	Gstm7-201	protein_coding	-	5483	1377	protein_coding
ENSMUST00000004140	2017.80050675373	0.0575415366448871	0.0376057108010532	0.0504417089760104	0.361654983972184	ENSMUSG00000058135	Gstm1	chr3	107919571	107925289	Gstm1-201	protein_coding	-	5718	1289	protein_coding
ENSMUST00000004143	1015.96983393707	0.00926311721483123	0.0314455993611209	0.701682622245764	0.928109375038643	ENSMUSG00000020919	Stat5b	chr11	100671557	100741550	Stat5b-201	protein_coding	-	69993	5062	protein_coding
ENSMUST00000004156	662.151092635625	-0.0328267173785315	0.0644313788656698	0.0957894040440003	0.479665947439542	ENSMUSG00000004054	Map3k11	chr19	5739065	5752893	Map3k11-201	protein_coding	+	13828	3898	protein_coding
ENSMUST00000004172	2589.02645021313	0.0412771162848542	0.0481282393016153	0.182793699814164	0.615434308571201	ENSMUSG00000004070	Hmox2	chr16	4544227	4584606	Hmox2-201	protein_coding	+	40379	1730	protein_coding
ENSMUST00000004173	1690.7179009102	0.0487646079464572	0.029355188464821	0.0510536348249278	0.363493380448816	ENSMUSG00000004071	Cdip1	chr16	4583325	4607854	Cdip1-201	protein_coding	-	24529	3953	protein_coding
ENSMUST00000004200	5779.92085694105	0.0836322988347717	0.0642721193785463	0.0318136579169503	0.290418832914169	ENSMUSG00000004096	Cwc15	chr9	14411913	14421873	Cwc15-201	protein_coding	+	9960	1111	protein_coding
ENSMUST00000004201	28.143149499032	0.00267684450673012	0.0523696243884905	0.849874166788623	0.967952929981744	ENSMUSG00000004098	Col5a3	chr9	20681346	20726363	Col5a3-201	protein_coding	-	45017	6119	protein_coding
ENSMUST00000004202	3685.65394735165	0.0221688555751907	0.041116367067674	0.434988078997784	0.817615283919641	ENSMUSG00000004099	Dnmt1	chr9	20818505	20864275	Dnmt1-201	protein_coding	-	45770	5367	protein_coding
ENSMUST00000004203	1353.74733468683	0.0536430723348289	0.0298556789184605	0.0348052079495817	0.30373944843573	ENSMUSG00000004100	Ppan	chr9	20799471	20803474	Ppan-201	protein_coding	+	4003	1670	protein_coding
ENSMUST00000004206	6858.53973900841	0.0944633699999233	0.0471326966673193	0.00807776210535704	0.143113368743712	ENSMUSG00000070319	Eif3g	chr9	20805645	20809919	Eif3g-201	protein_coding	-	4274	1101	protein_coding
ENSMUST00000004208	225.157713060891	0.0112229742879785	0.0521460122591087	0.516189989255649	0.858275428679125	ENSMUSG00000004105	Angptl2	chr2	33106081	33137729	Angptl2-201	protein_coding	+	31648	3339	protein_coding
ENSMUST00000004222	6357.01271486463	0.0220629005204161	0.0443042402694534	0.380068918651916	0.78624527093076	ENSMUSG00000022702	Hira	chr16	18695816	18789059	Hira-201	protein_coding	+	93243	4218	protein_coding
ENSMUST00000004232	10.4378455801285	0.00195388562806847	0.0542210218716526	0.568889196273103	0.882315756341913	ENSMUSG00000074207	Adh1	chr3	137983255	137996459	Adh1-201	protein_coding	+	13204	1492	protein_coding
ENSMUST00000004281	20760.9692728865	-0.0131935074490925	0.0200468845948952	0.478579151847387	0.840066581341196	ENSMUSG00000028630	Dyrk2	chr10	118691508	118705054	Dyrk2-201	protein_coding	-	13546	6129	protein_coding
ENSMUST00000004294	2956.3750867135	-0.0111683312691772	0.0483074010316477	0.671259023687627	0.916771474209081	ENSMUSG00000004187	Kifc2	chr15	76544766	76552396	Kifc2-201	protein_coding	+	7630	3218	protein_coding
ENSMUST00000004316	136.20779116559	0.0016680817020845	0.0540847851240911	0.727118888658253	0.935588324500001	ENSMUSG00000004207	Psap	chr10	60113450	60138376	Psap-201	protein_coding	+	24926	2654	protein_coding
ENSMUST00000004326	7404.56377479964	-0.0295137094205859	0.0397322644498903	0.313649084754739	0.739760070279462	ENSMUSG00000031398	Plxna3	chrX	73372672	73388295	Plxna3-201	protein_coding	+	15623	6943	protein_coding
ENSMUST00000004327	4036.53845400541	0.0305480042982552	0.0326745379007821	0.237938225730648	0.67435647328244	ENSMUSG00000031400	G6pdx	chrX	73453089	73472800	G6pdx-201	protein_coding	-	19711	2652	protein_coding
ENSMUST00000004330	63.319341667187	8.43105406934217e-05	0.0542516075038803	0.947084327293118	0.988430290075604	ENSMUSG00000004221	Ikbkg	chrX	73468218	73497384	Ikbkg-201	protein_coding	+	29166	6918	protein_coding
ENSMUST00000004343	943.969743784114	-0.00898584626503146	0.04032754208903	0.747593932874329	0.941819935844974	ENSMUSG00000004233	Wars2	chr3	99048384	99127519	Wars2-201	protein_coding	+	79135	4410	protein_coding
ENSMUST00000004375	15442.5972382937	0.0708998586778985	0.0334493878684504	0.00803488560701797	0.14277137497012	ENSMUSG00000004264	Phb2	chr6	124689299	124693913	Phb2-201	protein_coding	+	4614	1318	protein_coding
ENSMUST00000004377	3.47971089442828	0.00167229196850462	0.054260655930656	0.539205766817203	0.869647410884282	ENSMUSG00000004266	Ptpn6	chr6	124697670	124715588	Ptpn6-201	protein_coding	-	17918	2308	protein_coding
ENSMUST00000004378	1888.05696522184	0.236257051806429	0.064941986266873	1.64494133694449e-05	0.00280965680249895	ENSMUSG00000004267	Eno2	chr6	124737018	124746636	Eno2-201	protein_coding	-	9618	2795	protein_coding
ENSMUST00000004379	7657.96030385793	0.0702517169240874	0.0534171221619237	0.0540912603659247	0.373112216757286	ENSMUSG00000004268	Emg1	chr6	124681344	124689141	Emg1-201	protein_coding	-	7797	1034	protein_coding
ENSMUST00000004381	1342.68023816044	-0.0191208124309139	0.0415917048379118	0.494103435280073	0.848125496637041	ENSMUSG00000004270	Lpcat3	chr6	124639990	124681381	Lpcat3-201	protein_coding	+	41391	2281	protein_coding
ENSMUST00000004389	10392.2078431397	0.0738151280714279	0.0575018790853729	0.0417542649309181	0.332404520722106	ENSMUSG00000072772	Grcc10	chr6	124716146	124718337	Grcc10-201	protein_coding	-	2191	863	protein_coding
ENSMUST00000004392	90.0206984395324	0.00880367463251308	0.0517140785697258	0.6206216648737	0.90166685431433	ENSMUSG00000029771	Irf5	chr6	29526624	29537318	Irf5-201	protein_coding	+	10694	2189	protein_coding
ENSMUST00000004396	12565.8165116268	0.0304675167821428	0.0406969066751271	0.28684035803387	0.71834605028274	ENSMUSG00000004285	Atp6v1f	chr6	29467717	29470511	Atp6v1f-201	protein_coding	+	2794	703	protein_coding
ENSMUST00000004428	2140.47937856744	-0.148774324891927	0.0210776078740715	1.73668021153605e-13	7.11243980673417e-10	ENSMUSG00000004317	Clcn5	chrX	7020049	7054953	Clcn5-201	protein_coding	-	34904	8390	protein_coding
ENSMUST00000004470	1366.52071635227	-0.0772319360218104	0.0327568468881218	0.00539893609597128	0.112850161879798	ENSMUSG00000004356	Utp20	chr10	88582469	88662666	Utp20-201	protein_coding	-	80197	8821	protein_coding
ENSMUST00000004473	18.6177865771736	-0.0290250942232227	0.0641648888283406	0.0407492243104538	0.328749034047408	ENSMUSG00000004359	Spic	chr10	88510634	88518885	Spic-201	protein_coding	-	8251	1763	protein_coding
ENSMUST00000004480	7253.67670697916	0.100818165483945	0.0565208356247658	0.0119794200611964	0.178464860980999	ENSMUSG00000004366	Sst	chr16	23708323	23709708	Sst-201	protein_coding	-	1385	721	protein_coding
ENSMUST00000004494	2072.17354154189	-0.0508357894661622	0.0453097176306595	0.106826066018601	0.500798061735863	ENSMUSG00000031622	Sin3b	chr8	73449916	73484829	Sin3b-201	protein_coding	+	34913	4115	protein_coding
ENSMUST00000004497	9397.34238242174	0.0284946019346137	0.0303228473901485	0.276528435159016	0.70966440037781	ENSMUSG00000004383	Large1	chr8	73541227	74079184	Large1-201	protein_coding	-	537957	3669	protein_coding
ENSMUST00000004507	2479.53620311601	0.0337030580094434	0.0325326384440068	0.203181360415523	0.639353515549415	ENSMUSG00000004393	Ddx56	chr11	6208919	6217772	Ddx56-201	protein_coding	-	8853	1956	protein_coding
ENSMUST00000004508	6190.24519703246	0.0683653849105693	0.0260434171730951	0.00312207103596614	0.0824219993496702	ENSMUSG00000004394	Tmed4	chr11	6220369	6224870	Tmed4-201	protein_coding	-	4501	2003	protein_coding
ENSMUST00000004554	53754.5911928378	0.0660717774906371	0.0784142799137394	0.0593434613799213	0.389780682937393	ENSMUSG00000012848	Rps5	chr7	12656217	12660613	Rps5-201	protein_coding	+	4396	761	protein_coding
ENSMUST00000004560	2452.0944631853	0.0597265122894817	0.0567609389824006	0.0862973041249867	0.459674813283336	ENSMUSG00000004446	Bid	chr6	120869815	120893814	Bid-201	protein_coding	-	23999	2189	protein_coding
ENSMUST00000004565	4779.34348302854	-0.00257690832742464	0.0372560184633801	0.898499090087753	0.977830547993369	ENSMUSG00000004451	Ralb	chr1	119398035	119432524	Ralb-201	protein_coding	-	34489	2289	protein_coding
ENSMUST00000004574	6133.72992131233	0.00562082883899531	0.0285366907220615	0.825496509656709	0.963256030496519	ENSMUSG00000004460	Dnajb11	chr16	22676595	22691138	Dnajb11-201	protein_coding	+	14543	1927	protein_coding
ENSMUST00000004576	751.10654821547	-0.0202932963322741	0.0560745332397606	0.26856971231211	0.704411592549077	ENSMUSG00000004462	Tbccd1	chr16	22631964	22676419	Tbccd1-201	protein_coding	-	44455	2803	protein_coding
ENSMUST00000004587	282.614513044366	0.0108816133920033	0.04364206576566	0.657304290539743	0.912900525836935	ENSMUSG00000004473	Clec11a	chr7	43952111	43956326	Clec11a-201	protein_coding	-	4215	2978	protein_coding
ENSMUST00000004614	1834.93896546856	-0.00494686138557234	0.0427225463191952	0.846627233396133	0.967683939381415	ENSMUSG00000058638	Zfp110	chr7	12568688	12584504	Zfp110-201	protein_coding	+	15816	3591	protein_coding
ENSMUST00000004622	4930.02489220418	0.01304129084563	0.0269418917262655	0.540537120247167	0.870463425655993	ENSMUSG00000004508	Gab2	chr7	96730793	96958153	Gab2-201	protein_coding	+	227360	6168	protein_coding
ENSMUST00000004634	4662.304350822	-0.0126385773703647	0.0544463903868789	0.344817925719156	0.764181042446228	ENSMUSG00000020142	Slc1a4	chr11	20252205	20282684	Slc1a4-201	protein_coding	-	30479	3872	protein_coding
ENSMUST00000004646	13729.3137660259	-0.00532750092232905	0.0325876149625897	0.887555820264743	0.975820109333613	ENSMUSG00000004530	Coro1c	chr5	113980497	114046819	Coro1c-201	protein_coding	-	66322	3491	protein_coding
ENSMUST00000004673	2031.88974693969	0.0325817626305583	0.0558226905090822	0.302160779844264	0.731116272707923	ENSMUSG00000004558	Ndrg2	chr14	52142728	52150887	Ndrg2-201	protein_coding	-	8159	2099	protein_coding
ENSMUST00000004681	936.552517686116	0.00339049724649034	0.0518457597915741	0.809613723593899	0.959006627046571	ENSMUSG00000004565	Pnpla6	chr8	3565384	3594267	Pnpla6-201	protein_coding	+	28883	4438	protein_coding
ENSMUST00000004683	2112.00568418984	0.00289159527483512	0.0342269306357535	0.909968743659619	0.980867327680465	ENSMUSG00000004567	Mcoln1	chr8	3550457	3565232	Mcoln1-201	protein_coding	+	14775	2065	protein_coding
[truncated: 68,968 more rows]

## Sheet: Heavy_Polysome_DGE
Heavy_Polysome_DGE
baseMean	log2FoldChange	lfcSE	pvalue	padj	external_gene_name	gene_biotype	ensembl_gene_id
[truncated: 28,633 more rows]

## Sheet: Heavy_Polysome_DTE
TranscriptID	heavy.baseMean	heavy.log2FoldChange	heavy.lfcSE	heavy.pvalue	heavy.padj	GeneID	GeneSymbol	Chromosome	Start	End	TranscriptName	Class	Strand	Length	transcript_length	gene_biotype
[truncated: 85,232 more rows]

[truncated: 6 more sheets: Light_Polysome_DGE, Light_Polysome_DTE, Polysome_DGE, Polysome_DTE, Total_RNA_DGE, Total_RNA_DTE]
