# Supplementary material for: Protein translation rate determines neocortical neuron fate
Source: Nat Commun. 2024 Jun 7;15:4879. doi: 10.1038/s41467-024-49198-w (PMC11161512; doi:10.1038/s41467-024-49198-w)
Supplement: Supplementary file 10 — Source Data [file 41467_2024_49198_MOESM10_ESM.xlsx]

## Sheet: Figure 1b
Figure 1b	Quantification of the cell identity markers in DIV5 neurons derived from E12 or E14 cortex.
	%EGFP+/dsRed+ Neurons
		Satb2				CTIP2
		E12.5 + DMSO	E12.5 + CHX	E14.5 + DMSO	E14.5 + CHX	E12.5 + DMSO	E12.5 + CHX	E14.5 + DMSO	E14.5 + CHX
	Field 1	0	0	40	12.5	50	20	46.6667	40
	Field 2	33.3333	0	33.3333	25	73.3333	100	50	57.1429
	Field 3	0	0	83.3333	14.2857	77.7778	100	77.7778	100
	Field 4	20	0	50	0	63.1579	100	55.5556	50
	Field 5	36.3636	0	46.1538	20	66.6667	100	37.5	50
	Field 6	16.6667	0	53.8462	50	90	70	16.6667	62.5
	Field 7	0	0	31.25	25	87.5	44.4444	70	44.4444
	Field 8	20		85.7143	35.7143	87.5	66.6667	57.1429	41.6667
	Field 9	0		57.1429		60	83.3333	37.5	37.5
	Field 10	18.1818		48.913		69.2308	75	63.6364	50
	Field 11						50

## Sheet: Figure S1b
Figure S1b	Quantification of the cell identity markers in DIV1 neurons derived from E12 or E14 cortex
	%EGFP+/dsRed+ Neurons
		Satb2		CTIP2
		E12 + DIV1	E14 + DIV1	E12 + DIV1	E14 + DIV1
	Field 1	0	66.6667	20	0
	Field 2	0	28.5714	0	0
	Field 3	0	45.4545	0	0
	Field 4	0	47.3684	9.09091	4.54545
	Field 5	0	60	9.09091	3.57143
	Field 6	0	45.4545	8.33333	11.1111
	Field 7	0	55.1724
	Field 8	12.5	50
	Field 9	0	27.2727

## Sheet: Figure S1c
Figure S1c	Quantification of the cell identity markers in DIV1 neurons derived from E12 or E14 cortex
	%EGFP+/dsRed+ Neurons
		Ki67		Pax6
		E12 + DIV1	E14 + DIV1	E12 + DIV1	E14 + DIV1
	Field 1	11.1111	0	0	8.33333
	Field 2	11.7647	6.89655	10	0
	Field 3	4	6.25	20	7.14286
	Field 4			12.5	0
	Field 5			0	0

## Sheet: Figure S1e
Figure S1e	Quantification of the cell identity markers in DIV5 neurons derived from E12 or E14 cortex
	%EGFP+/dsRed+ Neurons
		Tbr1		FoxP2		Satb2
		E12 + DIV5	E14 + DIV5	E12 + DIV5	E14 + DIV5	E12 + DIV5	E14 + DIV5
	Field 1	50	41.6667	60	46.1538	58.3333	62.5
	Field 2	83.3333	35.7143	80	45.4545	22.2222	76.9231
	Field 3	40	40	64.7059	42.1053	20	63.6364
	Field 4	50	50			33.3333	62.5

## Sheet: Figure S1g
Figure S1g	Quantification of cellular fates in DIV1 neurons derived from E12 or E14 cortex after treatment with CHX/DMSO
	%EGFP+/dsRed+ Neurons
		pHH3				Ki67
		E12.5 + DMSO	E12.5 + CHX	E14.5 + DMSO	E14.5 + CHX	E12.5 + DMSO	E12.5 + CHX	E14.5 + DMSO	E14.5 + CHX
	Field 1	0	0	2.85714	5.55556	7.69231	100	7.01754	25
	Field 2	0	0	0	0	15.7895	100	4.7619	26.3158
	Field 3	0	0	0	11.1111	20	50	12.5	33.3333
	Field 4	0	0	10.3448	0	24.1379	37.5	4.54545	16.6667
	Field 5					25	100	0	45
	Field 6						71.4286		17.6471
	Field 7						75		21.875
	Field 8								16.6667

## Sheet: Figure S1k
Figure S1k	Quantification of cellular fates in DIV1 neurons derived from E12 or E14 cortex after treatment with CHX/DMSO
	%EGFP+/dsRed+ Neurons
		Brn2				Tbr1				NeuN
		E12.5 + DMSO	E12.5 + CHX	E14.5 + DMSO	E14.5 + CHX	E12.5 + DMSO	E12.5 + CHX	E14.5 + DMSO	E14.5 + CHX	E12.5 + DMSO	E12.5 + CHX	E14.5 + DMSO	E14.5 + CHX
	Field 1	28.5714	0	30	0	88.8889	75	43.75	50	100	100	100	100
	Field 2	0	0	0	0	62.5	100	5.55556	100	100	80	100	100
	Field 3	8.33333	33.3333	14.2857	20	75	100	30.7692	33.3333	100	100	100	100
	Field 4	20	0	0	50	58.8235	0	38.4615	33.3333	100	100	100	100
	Field 5	0	0	33.3333	25	71.4286	100	41.6667	0
	Field 6	0	0	7.69231	20	63.6364	100	20	0
	Field 7	9.09091	0	10	0		0
	Field 8				20

## Sheet: Figure S1m
Figure S1m	Quantification of neuronal polarity
		% 0 axons	% 1 axon	% multiple axons
	DMSO	0	87.5	12.5
	CHX 10 µg/ml	92.8571	7.14286	0
	CHX 20 µg/ml	100	0	0

## Sheet: Figure S1n
Figure S1n	Quantification of dendritic complexity in DMSO- and CHX-treated DIV5 neurons
	Sum of Crossing Dendrites
		DMSO	CHX 10 µg/ml	CHX 20 µg/ml
	Neuron 1	344	193	95
	Neuron 2	420	139	83
	Neuron 3	397	69	162
	Neuron 4	239	98	194
	Neuron 5	177	181	109
	Neuron 6	179	283	125
	Neuron 7	224	132	81
	Neuron 8	322	213	152
	Neuron 9		125	162
	Neuron 10		93	165
	Neuron 11		157	83
	Neuron 12		213	91
	Neuron 13		202	117
	Neuron 14		322

## Sheet: Figure S1o
Figure S1o	Quantification of dendritic complexity in DMSO- and CHX-treated DIV5 neurons
	Distance from the soma (μm)	DMSO								CHX 10 µg/ml														CHX 20 µg/ml
		cell 1	cell 2	cell 3	cell 4	cell 5	cell 6	cell 7	cell 8	cell 1	cell 2	cell 3	cell 4	cell 5	cell 6	cell 7	cell 8	cell 9	cell 10	cell 11	cell 12	cell 13	cell 14	cell 1	cell 2	cell 3	cell 4	cell 5	cell 6	cell 7	cell 8	cell 9	cell 10	cell 11	cell 12	cell 13
	10	10	4	7	3	6	4	8	5	6	5	5	3	8	5	3	5	5	2	5	7	6	7	10	4	4	6	5	6	3	5	3	13	6	2	9
	11	11	5	9	4	5	4	7	10	6	7	5	5	6	4	3	5	5	2	4	6	4	8	7	4	5	7	5	5	3	6	3	11	6	2	6
	12	9	7	9	4	6	3	7	7	6	7	5	4	6	6	3	6	4	2	5	6	4	10	6	5	5	7	4	8	4	6	5	12	5	2	7
	13	10	6	12	6	5	3	7	6	5	11	5	5	6	6	3	5	5	2	6	7	5	9	5	4	5	7	5	6	3	6	5	11	4	1	10
	14	9	6	12	6	4	5	7	9	8	8	5	6	7	7	4	7	5	3	6	6	6	11	4	2	4	9	5	7	2	7	5	9	5	2	10
	15	13	5	17	5	4	7	7	9	8	12	6	6	5	5	4	6	5	5	6	8	6	11	5	2	6	10	6	7	2	10	6	9	3	2	6
	16	14	5	13	8	4	6	7	8	8	10	3	8	7	8	5	8	6	5	5	7	6	11	4	5	9	11	7	7	4	11	6	7	3	2	7
	17	11	5	12	9	4	4	7	8	10	7	5	7	6	9	4	9	5	2	5	7	7	10	3	8	8	13	9	8	8	13	8	8	3	2	6
	18	10	5	11	9	3	6	6	10	6	8	5	5	6	6	7	7	5	3	5	11	8	8	2	5	5	8	8	8	7	7	8	10	4	3	8
	19	11	5	10	8	2	5	5	13	5	10	7	4	8	7	8	6	4	2	4	10	6	8	2	3	8	7	7	6	6	8	7	7	3	1	7
	20	11	8	9	9	2	3	5	9	8	10	6	4	7	6	10	7	5	3	4	10	7	9	3	3	7	12	6	8	3	9	10	9	5	2	10
	21	9	6	11	10	2	4	7	15	8	7	3	5	7	7	6	7	6	4	6	10	8	7	4	3	9	11	5	7	3	8	9	9	4	2	8
	22	11	9	13	7	2	4	5	12	5	7	2	7	9	5	6	7	5	3	6	9	9	8	4	4	9	10	4	6	3	9	9	5	5	1	8
	23	10	10	12	7	1	3	8	12	4	5	2	7	6	5	6	9	3	4	5	10	10	9	8	4	6	8	2	6	4	6	10	4	5	2	6
	24	11	6	11	9	2	4	6	13	4	5	2	3	5	7	5	6	5	7	4	7	8	6	4	4	6	6	2	4	4	5	9	3	6	2	4
	25	12	7	17	8	2	4	5	10	7	7	1	3	6	5	6	6	4	5	4	7	6	7	5	5	8	8	3	3	5	6	7	4	4	2	3
	26	8	8	12	8	1	4	6	11	7	3	1	2	7	6	8	7	6	5	4	10	6	7	4	4	8	9	2	3	4	5	7	6	2	1	2
	27	8	7	13	7	2	5	7	13	5	2	0	2	6	5	5	8	4	5	4	8	6	9	6	5	6	4	3	4	3	7	9	4	3	2	0
	28	9	5	11	7	2	4	7	12	6	1	0	2	4	6	6	4	3	4	4	7	8	9	4	6	7	6	3	6	7	4	7	4	2	1	0
	29	10	5	11	8	2	3	5	10	5	1	0	2	6	7	3	5	3	2	4	8	9	9	2	1	7	5	3	2	1	2	5	5	1	2	0
	30	9	3	9	6	3	2	5	11	6	1	0	2	4	7	2	6	3	5	4	6	8	9	1	1	5	4	3	3	2	2	4	2	1	2	0
	31	11	3	9	7	4	2	4	9	5	1	0	1	3	9	2	3	2	2	6	5	6	8	2	0	4	4	3	3	0	4	1	1	1	2	0
	32	9	4	8	7	5	2	5	8	4	1	0	1	2	8	3	4	2	2	5	6	4	7	0	0	2	4	3	1	0	3	5	2	0	3	0
	33	7	5	12	7	3	7	4	11	3	0	0	1	3	7	3	3	2	2	4	6	3	10	0	0	1	7	2	1	0	2	4	1	1	7	0
	34	6	5	10	6	4	6	5	9	3	1	0	1	3	7	2	3	3	2	4	5	2	12	0	0	3	4	1	0	0	0	1	1	1	4	0
	35	7	4	9	6	4	5	5	7	3	1	0	1	2	8	3	3	2	1	7	5	3	8	0	0	1	1	1	0	0	0	1	2	0	2	0
	36	7	3	10	3	5	3	5	8	2	1	0	0	2	10	2	3	2	1	4	4	2	11	0	1	4	1	2	0	0	0	2	2	0	2	0
	37	12	4	6	3	7	3	4	6	3	0	0	0	2	8	3	4	3	1	2	4	3	8	0	0	2	1	0	0	0	0	1	2	0	2	0
	38	6	4	8	2	5	2	4	5	3	0	0	0	3	8	2	3	2	1	2	2	2	11	0	0	2	1	0	0	0	0	0	0	0	3	0
	39	7	6	5	4	3	2	4	5	2	0	0	0	2	8	1	3	1	1	3	2	4	11	0	0	1	1	0	0	0	0	0	1	0	3	0
	40	6	6	5	3	4	1	3	3	2	0	0	0	2	6	2	3	1	1	2	2	2	8	0	0	1	1	0	0	0	0	1	0	0	2	0
	41	9	8	5	3	6	2	4	3	3	0	0	0	2	6	1	2	1	1	2	2	2	7	0	0	0	0	0	0	0	0	2	0	0	3	0
	42	5	8	5	3	3	1	3	3	2	0	0	0	2	7	0	3	1	2	2	2	1	8	0	0	1	0	0	0	0	0	0	0	0	2	0
	43	6	7	4	3	2	5	5	5	2	0	0	0	3	10	0	2	1	0	2	1	2	6	0	0	1	1	0	0	0	0	1	0	0	3	0
	44	5	6	4	3	2	4	3	3	2	0	0	0	2	8	1	1	3	0	1	0	4	5	0	0	1	0	0	0	0	0	1	0	0	4	0
	45	7	6	5	4	2	3	3	3	2	0	0	0	2	7	0	2	1	1	2	0	3	4	0	0	0	0	0	0	0	0	0	0	0	2	0
	46	3	6	4	3	2	3	3	4	2	0	0	0	3	7	0	3	1	0	2	0	3	6	0	0	0	0	0	0	0	0	0	1	0	2	0
	47	5	6	4	3	2	3	4	2	3	0	0	0	3	6	0	2	0	0	3	0	6	3	0	0	1	0	0	0	0	0	0	0	0	2	0
	48	4	9	3	3	2	1	2	3	3	0	0	0	2	7	0	2	1	0	2	0	3	2	0	0	0	0	0	0	0	0	0	0	0	4	0
	49	2	14	4	2	2	3	4	3	3	0	0	0	3	9	0	2	0	0	1	0	2	3	0	0	0	0	0	0	0	0	0	0	0	1	0
	50	1	11	4	3	2	2	3	3	3	0	0	0	3	8	0	3	0	0	1	0	2	2	0	0	0	0	0	0	0	1	0	0	0	0	0
	51	2	11	5	3	2	1	3	2	2	0	0	0	0	0	0	1	0	0	0	0	0	0	0	0	0	0	0	0	0	0	0	0	0	0	0
	52	1	5	5	6	2	1	2	0	2	0	0	0	0	0	0	3	0	0	0	0	0	0	0	0	0	0	0	0	0	0	0	0	0	0	0
	53	0	7	4	3	2	1	3	1	1	0	0	0	0	0	0	1	0	0	0	0	0	0	0	0	0	0	0	0	0	0	0	0	0	0	0
	54	0	6	4	1	2	1	2	1	0	0	0	0	0	0	0	2	0	0	0	0	0	0	0	0	0	0	0	0	0	0	0	0	0	0	0
	55	0	9	3	0	3	1	1	1	0	0	0	0	0	0	0	1	0	0	0	0	0	0	0	0	0	0	0	0	0	0	0	0	0	0	0
	56	0	10	2	0	3	1	1	1	0	0	0	0	0	0	0	2	0	0	0	0	0	0	0	0	0	0	0	0	0	0	0	0	0	0	0
	57	0	7	2	0	3	1	1	0	0	0	0	0	0	0	0	2	0	0	0	0	0	0	0	0	0	0	0	0	0	0	0	0	0	0	0
	58	0	9	3	0	3	2	0	0	0	0	0	0	0	0	0	1	0	0	0	0	0	0	0	0	0	0	0	0	0	0	0	0	0	0	0
	59	0	9	1	0	2	4	0	0	0	0	0	0	0	0	0	2	0	0	0	0	0	0	0	0	0	0	0	0	0	0	0	0	0	0	0
	60	0	7	1	0	3	1	0	0	0	0	0	0	0	0	0	2	0	0	0	0	0	0	0	0	0	0	0	0	0	0	0	0	0	0	0
	61	0	9	1	0	2	3	0	0	0	0	0	1	0	0	0	2	0	0	0	0	0	0	0	0	0	0	0	0	0	0	0	0	0	0	0
	62	0	11	1	0	2	1	0	0	0	0	0	0	0	0	0	2	0	0	0	0	0	0	0	0	0	0	0	0	0	0	0	0	0	0	0
	63	0	6	0	0	3	1	0	0	0	0	0	0	0	0	0	1	0	0	0	0	0	0	0	0	0	0	0	0	0	0	0	0	0	0	0
	64	0	8	0	0	1	1	0	0	0	0	0	0	0	0	0	1	0	0	0	0	0	0	0	0	0	0	0	0	0	0	0	0	0	0	0
	65	0	10	0	0	0	4	0	0	0	0	0	0	0	0	0	0	0	0	0	0	0	0	0	0	0	0	0	0	0	0	0	0	0	0	0
	66	0	8	0	0	3	1	0	0	0	0	0	0	0	0	0	0	0	0	0	0	0	0	0	0	0	0	0	0	0	0	0	0	0	0	0
	67	0	10	0	0	1	1	0	0	0	0	0	0	0	0	0	0	0	0	0	0	0	0	0	0	0	0	0	0	0	0	0	0	0	0	0
	68	0	9	0	0	1	2	0	0	0	0	0	0	0	0	0	0	0	0	0	0	0	0	0	0	0	0	0	0	0	0	0	0	0	0	0
	69	0	9	0	0	3	3	0	0	0	0	1	0	0	0	0	0	0	0	0	0	0	0	0	0	0	0	0	0	0	0	0	0	0	0	0
	70	0	8	0	0	3	1	0	0	0	0	0	0	0	0	0	0	0	0	0	0	0	0	0	0	0	0	0	0	0	0	0	0	0	0	0

## Sheet: Figure S1q
Figure S1q	Quantification of KDEL signal polarity
		% somatic	% polarized
	DMSO	10	90
	CHX	41	59

[truncated: 115 more sheets: Figure 2b, Figure S2b, Figure S2d, Figure 3d, Figure 4c, Figure 4h, Figure 5b, Figure 5c, Figure 5e, Figure 5l, Figure 5m, Figure 5o, Figure 5q, Figure S3b, Figure S3d, Figure S3e, Figure S3f, Figure S3h, Figure S3i, Figure S3l …]
